# Supplementary material for: Lysine deserts prevent adventitious ubiquitylation of ubiquitin-proteasome components
Source: Cell Mol Life Sci. 2023 May 9;80(6):143. doi: 10.1007/s00018-023-04782-z (PMC10169902; doi:10.1007/s00018-023-04782-z)
Supplement: Supplementary file 3 — Supplementary file3 (XLSX 11405 KB) [file 18_2023_4782_MOESM3_ESM.xlsx]

## Sheet: S. cerevisiae
Proteins with a Shannon entropy < 3.7 have been greyed.
Name	Length	A	C	D	E	F	G	H	I	L	M	N	P	Q	R	S	T	V	W	Y	20.percentile	Shannon	A	C	D	E	F	G	H	I	L	M	N	P	Q	R	S	T	V	W	Y	UPS component
yp|MSB2:1	904	9	0.1	3.7	2.5	3.1	2.5	0.4	2.8	4.5	1	2	4.8	5.9	0.4	33.4	14	7.4	0.2	2.2	0.76	3.30337	-0.312674	-0.0100509	-0.176017	-0.133087	-0.155395	-0.133087	-0.0319284	-0.144473	-0.201357	-0.0664906	-0.112919	-0.210309	-0.240932	-0.0319284	-0.528416	-0.397124	-0.277992	-0.0180068	-0.12118
yp|FLO1:220	858	2.4	0.1	3.7	6.4	2.3	6.3	0.1	7	2.7	2	3.5	6.6	1.4	2.1	7.2	36.5	6.9	2.2	0.5	1.76	3.33906	-0.129179	-0.0100509	-0.176017	-0.253835	-0.125211	-0.251301	-0.0100509	-0.268579	-0.140732	-0.112919	-0.169311	-0.258837	-0.0862652	-0.117084	-0.273325	-0.530722	-0.266175	-0.12118	-0.0382813
yp|HKR1:278	676	11.2	0	1.3	1.9	2.2	0.7	0.7	4.7	2.4	0.4	1	9.6	1.5	1	33.6	13.2	8.3	0	6.1	0.7	3.14128	-0.353761	-0.000166096	-0.0814977	-0.108682	-0.12118	-0.0501662	-0.0501662	-0.207356	-0.129179	-0.0319284	-0.0664906	-0.324578	-0.0909296	-0.0664906	-0.528686	-0.385638	-0.298053	-0.000166096	-0.246164
yp|FLO9:220	633	3.3	0.2	3.9	5.5	2.4	5.4	0	7.6	2.7	2.1	4.4	6.6	1.6	2.1	6.2	37.1	6.2	2.2	0.6	1.9	3.3538	-0.162441	-0.0180068	-0.182567	-0.230171	-0.129179	-0.227416	-0.000166096	-0.28258	-0.140732	-0.117084	-0.19831	-0.258837	-0.0954978	-0.117084	-0.248744	-0.530719	-0.248744	-0.12118	-0.0443443
yp|FLO11:310	594	6.9	0	0	6.7	0.5	0.2	0	0.5	0	0	0.3	15.7	0	0	40.4	21.7	7.1	0	0	0	2.34569	-0.266175	-0.000166096	-0.000166096	-0.261304	-0.0382813	-0.0180068	-0.000166096	-0.0382813	-0.000166096	-0.000166096	-0.0252118	-0.419385	-0.000166096	-0.000166096	-0.528258	-0.478326	-0.270962	-0.000166096	-0.000166096
yp|FLO5:220	506	0.6	0.2	3	6.7	2.6	6.9	0.2	8.3	2.4	1	2.4	6.1	2	2	15.2	31	6.9	1.8	0.8	0.92	3.35473	-0.0443443	-0.0180068	-0.151803	-0.261304	-0.136937	-0.266175	-0.0180068	-0.298053	-0.129179	-0.0664906	-0.129179	-0.246164	-0.112919	-0.112919	-0.413127	-0.523797	-0.266175	-0.104369	-0.0557815
yp|PRM7:1	467	6.6	0	6.6	1.3	0.9	2.4	0.2	5.8	3.2	0.6	1.9	5.4	2.4	1.9	29.6	20.3	9.9	0	1.1	0.78	3.21225	-0.258837	-0.000166096	-0.258837	-0.0814977	-0.0612163	-0.129179	-0.0180068	-0.238279	-0.15894	-0.0443443	-0.108682	-0.227416	-0.129179	-0.108682	-0.519877	-0.467	-0.330325	-0.000166096	-0.0716205
yp|FLO10:242	423	5.4	5.2	1.4	10.6	2.4	0.9	0.7	0.5	0.9	0.2	2.8	3.5	0.5	0.2	28.8	20.8	8.7	1.2	5	0.62	3.19454	-0.227416	-0.221826	-0.0862652	-0.343232	-0.129179	-0.0612163	-0.0501662	-0.0382813	-0.0612163	-0.0180068	-0.144473	-0.169311	-0.0382813	-0.0180068	-0.517211	-0.4712	-0.306508	-0.0766192	-0.216125
yp|SLX5:32	398	5.8	0.3	8	10.6	3.5	4	2	6	7.8	1.3	6.3	3.5	5.3	15.3	7.3	6.8	4.3	0.8	1.3	1.72	3.90999	-0.238279	-0.0252118	-0.291531	-0.343232	-0.169311	-0.185786	-0.112919	-0.24356	-0.287092	-0.0814977	-0.251301	-0.169311	-0.224635	-0.414397	-0.275668	-0.26375	-0.19523	-0.0557815	-0.0814977	Yes
yp|HPF1:8	355	9.6	0	0.8	4.5	0	10.1	0	4.5	3.4	0	0.8	1.4	1.7	0	45.4	11.3	5.4	0	1.1	0	2.69779	-0.324578	-0.000166096	-0.0557815	-0.201357	-0.000166096	-0.334084	-0.000166096	-0.201357	-0.165897	-0.000166096	-0.0557815	-0.0862652	-0.0999758	-0.000166096	-0.51721	-0.35547	-0.227416	-0.000166096	-0.0716205
yp|TIR4:36	346	11.3	0	2.3	5.5	0.6	1.2	0.3	2.9	2.9	1.4	2	4.9	0.9	0.6	39	8.7	13.3	0.3	2	0.6	3.03304	-0.35547	-0.000166096	-0.125211	-0.230171	-0.0443443	-0.0766192	-0.0252118	-0.148163	-0.148163	-0.0862652	-0.112919	-0.213232	-0.0612163	-0.0443443	-0.529796	-0.306508	-0.387111	-0.0252118	-0.112919
yp|AIM3:97	333	5.4	0.3	1.2	1.8	2.4	9.3	0.9	1.5	4.5	2.7	5.7	15	25.5	0.6	9.6	4.2	5.1	0	4.2	1.08	3.49692	-0.227416	-0.0252118	-0.0766192	-0.104369	-0.129179	-0.318696	-0.0612163	-0.0909296	-0.201357	-0.140732	-0.235602	-0.410558	-0.50272	-0.0443443	-0.324578	-0.192117	-0.21899	-0.000166096	-0.192117
yp|LAS17:237	329	9.4	0	0.9	0.9	3	6.7	1.2	2.1	5.2	1.8	7.3	27.1	9.4	4.9	8.5	8.2	2.7	0	0.6	0.9	3.47977	-0.320672	-0.000166096	-0.0612163	-0.0612163	-0.151803	-0.261304	-0.0766192	-0.117084	-0.221826	-0.104369	-0.275668	-0.51047	-0.320672	-0.213232	-0.302315	-0.295897	-0.140732	-0.000166096	-0.0443443
yp|YBL113C:67	328	13.4	0.6	1.5	3.7	0	0.3	0.3	2.7	0	0	14	0	0	3	20.4	36.6	3	0	0.3	0	2.61654	-0.388574	-0.0443443	-0.0909296	-0.176017	-0.000166096	-0.0252118	-0.0252118	-0.140732	-0.000166096	-0.000166096	-0.397124	-0.000166096	-0.000166096	-0.151803	-0.467854	-0.530731	-0.151803	-0.000166096	-0.0252118
yp|SAN1:283	328	6.7	0	6.1	3.7	3	7	2.7	2.1	4	0.3	14.9	7.6	6.1	5.8	15.2	8.5	5.2	0.3	0.6	1.5	3.75595	-0.261304	-0.000166096	-0.246164	-0.176017	-0.151803	-0.268579	-0.140732	-0.117084	-0.185786	-0.0252118	-0.409259	-0.28258	-0.246164	-0.238279	-0.413127	-0.302315	-0.221826	-0.0252118	-0.0443443	Yes
yp|TOM1:1901	324	4.3	0	17.3	11.1	3.1	6.5	3.7	5.2	6.5	2.8	4.9	2.5	1.9	5.2	14.2	2.5	5.9	0.6	1.9	2.26	3.79951	-0.19523	-0.000166096	-0.437901	-0.352039	-0.155395	-0.256347	-0.176017	-0.221826	-0.256347	-0.144473	-0.213232	-0.133087	-0.108682	-0.221826	-0.399891	-0.133087	-0.240932	-0.0443443	-0.108682	Yes
ypdub|YAL037C_B:1	324	0.3	0	10.2	3.7	6.8	10.5	2.2	3.1	9.9	0.3	6.8	0.3	6.2	2.5	13.6	8.3	10.5	4.9	0	0.3	3.68977	-0.0252118	-0.000166096	-0.335941	-0.176017	-0.26375	-0.34143	-0.12118	-0.155395	-0.330325	-0.0252118	-0.26375	-0.0252118	-0.248744	-0.133087	-0.391466	-0.298053	-0.34143	-0.213232	-0.000166096
yp|DAN4:246	318	5.7	0	0.6	7.5	3.5	0.3	0.3	1.9	0.6	0	0.3	7.2	2.5	2.2	29.2	29.2	8.5	0	0.3	0.3	2.851	-0.235602	-0.000166096	-0.0443443	-0.280295	-0.169311	-0.0252118	-0.0252118	-0.108682	-0.0443443	-0.000166096	-0.0252118	-0.273325	-0.133087	-0.12118	-0.518584	-0.518584	-0.302315	-0.000166096	-0.0252118
yp|CSS1:8	315	8.6	0	4.1	0.3	0.6	3.5	0	2.5	3.2	0	1.3	1	5.4	0	51.7	6.7	9.8	0	1.3	0	2.5638	-0.30442	-0.000166096	-0.188969	-0.0252118	-0.0443443	-0.169311	-0.000166096	-0.133087	-0.15894	-0.000166096	-0.0814977	-0.0664906	-0.227416	-0.000166096	-0.492057	-0.261304	-0.328424	-0.000166096	-0.0814977
yp|MTL1:11	306	4.2	0	0.3	2.3	3.3	0	0	3.9	7.2	1	1	4.2	1	0.3	52.6	12.1	3.9	0.3	2.3	0.3	2.56738	-0.192117	-0.000166096	-0.0252118	-0.125211	-0.162441	-0.000166096	-0.000166096	-0.182567	-0.273325	-0.0664906	-0.0664906	-0.192117	-0.0664906	-0.0252118	-0.487526	-0.368693	-0.182567	-0.0252118	-0.125211
yp|RAD23:82	301	14.3	0.7	5.3	12.6	2.3	9	0.3	3.3	6.6	2.7	3.3	7.3	6.6	4.7	6	7.6	5.6	0	1.7	2.06	3.84122	-0.401259	-0.0501662	-0.224635	-0.376567	-0.125211	-0.312674	-0.0252118	-0.162441	-0.258837	-0.140732	-0.162441	-0.275668	-0.258837	-0.207356	-0.24356	-0.28258	-0.232899	-0.000166096	-0.0999758	Yes
yp|DSK2:77	297	15.5	0	5.4	3	4.7	9.8	0.3	1	7.4	7.1	10.4	8.1	7.1	4	8.4	5.4	1.3	0	1	1	3.73858	-0.41691	-0.000166096	-0.227416	-0.151803	-0.207356	-0.328424	-0.0252118	-0.0664906	-0.277992	-0.270962	-0.339614	-0.293723	-0.270962	-0.185786	-0.300193	-0.227416	-0.0814977	-0.000166096	-0.0664906	Yes
ypdub|YMR173W_A:1	289	5.9	0	0.3	0	0	0	3.1	7.6	13.5	14.5	0	7.3	0.7	8.7	0	29.1	9.3	0	0	0	2.96872	-0.240932	-0.000166096	-0.0252118	-0.000166096	-0.000166096	-0.000166096	-0.155395	-0.28258	-0.390025	-0.403965	-0.000166096	-0.275668	-0.0501662	-0.306508	-0.000166096	-0.518248	-0.318696	-0.000166096	-0.000166096
yp|VHS2:51	259	6.6	0.4	5.4	1.2	3.5	3.9	3.5	2.3	8.5	1.5	11.2	7.7	3.9	7.7	18.1	8.1	3.5	0	3.1	1.98	3.80541	-0.258837	-0.0319284	-0.227416	-0.0766192	-0.169311	-0.182567	-0.169311	-0.125211	-0.302315	-0.0909296	-0.353761	-0.284845	-0.182567	-0.284845	-0.446345	-0.293723	-0.169311	-0.000166096	-0.155395	No
yp|RNQ1:148	258	5	0	0	1.2	3.5	16.7	1.6	0	2.7	1.9	16.7	0.8	26.4	1.2	15.9	0.8	0	0	5.8	0	3.02577	-0.216125	-0.000166096	-0.000166096	-0.0766192	-0.169311	-0.431219	-0.0954978	-0.000166096	-0.140732	-0.108682	-0.431219	-0.0557815	-0.507252	-0.0766192	-0.421823	-0.0557815	-0.000166096	-0.000166096	-0.238279
yp|MIT1:288	238	8.4	0	1.3	1.7	2.1	4.6	2.1	3.4	2.1	1.7	25.2	9.2	5	0.4	11.8	10.5	3.4	0	7.1	1.54	3.51148	-0.300193	-0.000166096	-0.0814977	-0.0999758	-0.117084	-0.204372	-0.117084	-0.165897	-0.117084	-0.0999758	-0.501109	-0.316704	-0.216125	-0.0319284	-0.363827	-0.34143	-0.165897	-0.000166096	-0.270962
yp|MOT3:68	236	10.2	0	2.1	0.4	2.1	3.4	6.4	3.8	3.4	2.5	26.3	9.3	6.8	0.4	10.2	4.2	3	0.4	5.1	1.42	3.55216	-0.335941	-0.000166096	-0.117084	-0.0319284	-0.117084	-0.165897	-0.253835	-0.179311	-0.165897	-0.133087	-0.50677	-0.318696	-0.26375	-0.0319284	-0.335941	-0.192117	-0.151803	-0.0319284	-0.21899
yp|RPO21:1488	232	4.3	0	1.7	1.3	2.2	5.6	0	0	0.9	0.9	0.9	24.1	0	0	33.2	12.1	0.9	0	12.1	0	2.73691	-0.19523	-0.000166096	-0.0999758	-0.0814977	-0.12118	-0.232899	-0.000166096	-0.000166096	-0.0612163	-0.0612163	-0.0612163	-0.494754	-0.000166096	-0.000166096	-0.528129	-0.368693	-0.0612163	-0.000166096	-0.368693
yp|NRP1:354	232	6.5	2.6	1.3	0.4	3.4	7.3	3.4	6	1.7	2.2	34.5	6	1.3	4.7	11.2	3.4	0.9	0.9	2.2	1.3	3.40426	-0.256347	-0.136937	-0.0814977	-0.0319284	-0.165897	-0.275668	-0.165897	-0.24356	-0.0999758	-0.12118	-0.52969	-0.24356	-0.0814977	-0.207356	-0.353761	-0.165897	-0.0612163	-0.0612163	-0.12118
yp|AMF1:238	231	11.7	0.9	2.6	2.2	8.2	8.2	1.7	7.8	9.1	3.5	2.2	5.2	3.5	1.7	9.1	8.7	8.2	3	2.6	2.2	3.96252	-0.362181	-0.0612163	-0.136937	-0.12118	-0.295897	-0.295897	-0.0999758	-0.287092	-0.314697	-0.169311	-0.12118	-0.221826	-0.169311	-0.0999758	-0.314697	-0.306508	-0.295897	-0.151803	-0.136937	No
yp|YBL081W:147	222	4.1	0	2.7	0.9	2.7	2.3	2.3	2.7	6.8	2.7	17.6	7.7	4.1	1.4	25.7	9.5	2.7	1.4	3.2	1.94	3.541	-0.188969	-0.000166096	-0.140732	-0.0612163	-0.140732	-0.125211	-0.125211	-0.140732	-0.26375	-0.140732	-0.441129	-0.284845	-0.188969	-0.0862652	-0.503766	-0.322633	-0.140732	-0.0862652	-0.15894
yp|FKS1:1	221	6.8	0	10	4.1	2.7	10	0.9	3.2	4.1	4.1	6.3	9	10	2.3	9.5	5.4	1.4	0.5	10	1.94	3.88434	-0.26375	-0.000166096	-0.332212	-0.188969	-0.140732	-0.332212	-0.0612163	-0.15894	-0.188969	-0.188969	-0.251301	-0.312674	-0.332212	-0.125211	-0.322633	-0.227416	-0.0862652	-0.0382813	-0.332212	No
ypdub|YFR036W_A:1	216	1.9	3.2	3.2	3.2	12.5	1.4	1.9	4.6	8.3	2.8	4.2	7.9	0	3.2	25	7.9	4.2	2.3	2.3	2.14	3.67477	-0.108682	-0.15894	-0.15894	-0.15894	-0.375016	-0.0862652	-0.108682	-0.204372	-0.298053	-0.144473	-0.192117	-0.28932	-0.000166096	-0.15894	-0.500006	-0.28932	-0.192117	-0.125211	-0.125211
yp|SSM4:252	214	9.8	0	12.6	10.3	2.3	4.2	3.3	3.7	4.2	2.8	12.1	9.3	8.4	7	3.7	0.5	4.2	0.5	0.9	1.74	3.79739	-0.328424	-0.000166096	-0.376567	-0.337785	-0.125211	-0.192117	-0.162441	-0.176017	-0.192117	-0.144473	-0.368693	-0.318696	-0.300193	-0.268579	-0.176017	-0.0382813	-0.192117	-0.0382813	-0.0612163	Yes
yp|HPF1:533	214	8.9	1.9	2.3	3.3	3.3	10.7	0.5	3.3	2.8	0	3.7	2.8	1.4	0	18.2	23.4	9.3	0	4.2	1.04	3.41539	-0.310635	-0.108682	-0.125211	-0.162441	-0.162441	-0.34502	-0.0382813	-0.162441	-0.144473	-0.000166096	-0.176017	-0.144473	-0.0862652	-0.000166096	-0.447364	-0.490335	-0.318696	-0.000166096	-0.192117
yp|CHS1:18	213	4.2	0	4.2	6.1	3.8	5.6	3.8	4.2	4.7	1.9	16	8.5	8.9	4.2	9.4	5.6	2.3	0	6.6	3.2	3.89612	-0.192117	-0.000166096	-0.192117	-0.246164	-0.179311	-0.232899	-0.179311	-0.192117	-0.207356	-0.108682	-0.423029	-0.302315	-0.310635	-0.192117	-0.320672	-0.232899	-0.125211	-0.000166096	-0.258837	No
yp|DMA2:1	210	9.5	0	1.9	2.9	2.4	5.2	3.3	5.7	3.3	3.3	10.5	8.6	7.1	4.8	15.7	11.4	2.9	0	1.4	2.2	3.79184	-0.322633	-0.000166096	-0.108682	-0.148163	-0.129179	-0.221826	-0.162441	-0.235602	-0.162441	-0.162441	-0.34143	-0.30442	-0.270962	-0.210309	-0.419385	-0.357167	-0.148163	-0.000166096	-0.0862652	Yes
yp|VHC1:63	208	6.7	1	1	2.9	7.7	12.5	1.9	8.7	15.9	1.4	3.8	4.8	2.4	2.9	8.7	7.2	5.8	1	3.8	1.7	3.85646	-0.261304	-0.0664906	-0.0664906	-0.148163	-0.284845	-0.375016	-0.108682	-0.306508	-0.421823	-0.0862652	-0.179311	-0.210309	-0.129179	-0.148163	-0.306508	-0.273325	-0.238279	-0.0664906	-0.179311	No
yp|HOL1:359	207	10.1	3.4	3.4	2.9	7.7	9.7	0.5	10.1	8.2	4.8	3.9	4.3	1.9	2.4	4.3	6.3	5.8	3.9	6.3	3.2	4.0383	-0.334084	-0.165897	-0.165897	-0.148163	-0.284845	-0.326509	-0.0382813	-0.334084	-0.295897	-0.210309	-0.182567	-0.19523	-0.108682	-0.129179	-0.19523	-0.251301	-0.238279	-0.182567	-0.251301	No
yp|GIS1:453	206	7.3	0	1.5	0	0.5	6.3	1.9	2.9	8.7	3.4	20.9	7.8	1.5	0.5	19.4	12.6	2.9	0	1.9	0.5	3.36665	-0.275668	-0.000166096	-0.0909296	-0.000166096	-0.0382813	-0.251301	-0.108682	-0.148163	-0.306508	-0.165897	-0.472019	-0.287092	-0.0909296	-0.0382813	-0.458988	-0.376567	-0.148163	-0.000166096	-0.108682
yp|YMR317W:218	206	8.3	0	0.5	7.8	1	0	0	3.4	3.4	0	0	6.3	0	0	48.5	10.7	9.7	0.5	0	0	2.49046	-0.298053	-0.000166096	-0.0382813	-0.287092	-0.0664906	-0.000166096	-0.000166096	-0.165897	-0.165897	-0.000166096	-0.000166096	-0.251301	-0.000166096	-0.000166096	-0.506309	-0.34502	-0.326509	-0.0382813	-0.000166096
yp|NAB3:552	203	4.4	0	1.5	0	0	8.4	1.5	3.4	4.4	4.4	7.9	18.7	21.7	2.5	9.4	2.5	2.5	0	6.9	0.9	3.44964	-0.19831	-0.000166096	-0.0909296	-0.000166096	-0.000166096	-0.300193	-0.0909296	-0.165897	-0.19831	-0.19831	-0.28932	-0.452342	-0.478326	-0.133087	-0.320672	-0.133087	-0.133087	-0.000166096	-0.266175
yp|YAP1801:318	201	10.4	0	2	2.5	5	4.5	3.5	3.5	3	2	13.4	8	13.9	0.5	7.5	10.9	6.5	0	3	2	3.75789	-0.339614	-0.000166096	-0.112919	-0.133087	-0.216125	-0.201357	-0.169311	-0.169311	-0.151803	-0.112919	-0.388574	-0.291531	-0.395725	-0.0382813	-0.280295	-0.348556	-0.256347	-0.000166096	-0.151803	No
yp|GAT1:68	199	5	0.5	11.1	1	6.5	2.5	5	5	7	2	18.1	4.5	2	4	16.1	6	3	0.5	0	1.6	3.68056	-0.216125	-0.0382813	-0.352039	-0.0664906	-0.256347	-0.133087	-0.216125	-0.216125	-0.268579	-0.112919	-0.446345	-0.201357	-0.112919	-0.185786	-0.424226	-0.24356	-0.151803	-0.0382813	-0.000166096
yp|NPL3:218	197	2.5	0	6.1	5.1	5.6	26.9	0	2	3	0	3.6	8.1	0	16.2	8.1	3.6	2	0	7.1	0	3.34838	-0.133087	-0.000166096	-0.246164	-0.21899	-0.232899	-0.509577	-0.000166096	-0.112919	-0.151803	-0.000166096	-0.172684	-0.293723	-0.000166096	-0.425413	-0.293723	-0.172684	-0.112919	-0.000166096	-0.270962
yp|BUD8:1	197	6.1	0.5	5.1	7.1	2.5	4.6	1.5	3.6	6.1	2	8.1	4.1	4.6	6.6	19.8	9.6	6.1	0	2	2	3.8269	-0.246164	-0.0382813	-0.21899	-0.270962	-0.133087	-0.204372	-0.0909296	-0.172684	-0.246164	-0.112919	-0.293723	-0.188969	-0.204372	-0.258837	-0.462622	-0.324578	-0.246164	-0.000166096	-0.112919
yp|SLG1:57	197	7.1	2.5	4.1	4.1	2	6.1	1	3	2	1	4.1	1	3.6	0	33	19.3	2	0	4.1	1	3.25502	-0.270962	-0.133087	-0.188969	-0.188969	-0.112919	-0.246164	-0.0664906	-0.151803	-0.112919	-0.0664906	-0.188969	-0.0664906	-0.172684	-0.000166096	-0.527824	-0.458061	-0.112919	-0.000166096	-0.188969
yp|YLL067C:648	196	12.8	1	2	4.6	0	1	0.5	2	0	0	13.3	0	0	2.6	20.9	36.2	2.6	0	0.5	0	2.68406	-0.379636	-0.0664906	-0.112919	-0.204372	-0.000166096	-0.0664906	-0.0382813	-0.112919	-0.000166096	-0.000166096	-0.387111	-0.000166096	-0.000166096	-0.136937	-0.472019	-0.53067	-0.136937	-0.000166096	-0.0382813
yp|YPR204W:440	196	12.8	1	1.5	4.6	0	1	0.5	2	0	0	13.8	0	0	2.6	20.9	36.2	2.6	0	0.5	0	2.66928	-0.379636	-0.0664906	-0.0909296	-0.204372	-0.000166096	-0.0664906	-0.0382813	-0.112919	-0.000166096	-0.000166096	-0.394316	-0.000166096	-0.000166096	-0.136937	-0.472019	-0.53067	-0.136937	-0.000166096	-0.0382813
yp|ASK10:806	193	5.2	0.5	2.6	1.6	1	6.2	1.6	3.6	4.7	3.1	13	8.3	7.8	4.7	18.1	8.8	4.1	0	5.2	1.6	3.77976	-0.221826	-0.0382813	-0.136937	-0.0954978	-0.0664906	-0.248744	-0.0954978	-0.172684	-0.207356	-0.155395	-0.382659	-0.298053	-0.287092	-0.207356	-0.446345	-0.30858	-0.188969	-0.000166096	-0.221826
yp|GSC2:1	192	3.6	0	11.5	3.1	2.1	9.9	0	3.1	2.6	2.6	10.4	12	10.9	0	8.9	5.2	2.1	0.5	11.5	1.46	3.66604	-0.172684	-0.000166096	-0.358851	-0.155395	-0.117084	-0.330325	-0.000166096	-0.155395	-0.136937	-0.136937	-0.339614	-0.367083	-0.348556	-0.000166096	-0.310635	-0.221826	-0.117084	-0.0382813	-0.358851
yp|BUL2:32	192	4.2	1	9.4	4.7	2.1	2.6	4.7	4.2	8.9	2.1	9.4	5.7	7.8	7.8	14.1	7.3	3.1	0	1	2.1	3.89454	-0.192117	-0.0664906	-0.320672	-0.207356	-0.117084	-0.136937	-0.207356	-0.192117	-0.310635	-0.117084	-0.320672	-0.235602	-0.287092	-0.287092	-0.398513	-0.275668	-0.155395	-0.000166096	-0.0664906
yp|CSS1:533	191	11.5	2.1	3.1	2.1	4.2	9.9	0.5	3.7	2.1	0	3.7	0.5	1.6	0.5	19.9	20.4	9.9	0	4.2	0.5	3.40446	-0.358851	-0.117084	-0.155395	-0.117084	-0.192117	-0.330325	-0.0382813	-0.176017	-0.117084	-0.000166096	-0.176017	-0.0382813	-0.0954978	-0.0382813	-0.463512	-0.467854	-0.330325	-0.000166096	-0.192117
yp|MCM4:11	191	4.2	0.5	5.8	2.6	3.7	6.3	1.6	4.7	5.8	1	8.4	6.8	5.8	9.9	22.5	4.2	4.2	0.5	1.6	1.6	3.77532	-0.192117	-0.0382813	-0.238279	-0.136937	-0.176017	-0.251301	-0.0954978	-0.207356	-0.238279	-0.0664906	-0.300193	-0.26375	-0.238279	-0.330325	-0.484208	-0.192117	-0.192117	-0.0382813	-0.0954978
ypdub|YER190C_A:1	191	9.9	0	3.1	1	3.1	20.9	0	7.3	3.7	1	0.5	2.6	0	3.1	24.1	9.4	9.9	0	0	0	3.175	-0.330325	-0.000166096	-0.155395	-0.0664906	-0.155395	-0.472019	-0.000166096	-0.275668	-0.176017	-0.0664906	-0.0382813	-0.136937	-0.000166096	-0.155395	-0.494754	-0.320672	-0.330325	-0.000166096	-0.000166096
ypdub|YGR296C_A:1	191	9.9	0	3.1	1	3.1	20.9	0	7.3	3.7	1	0.5	2.6	0	3.1	24.1	9.4	9.9	0	0	0	3.175	-0.330325	-0.000166096	-0.155395	-0.0664906	-0.155395	-0.472019	-0.000166096	-0.275668	-0.176017	-0.0664906	-0.0382813	-0.136937	-0.000166096	-0.155395	-0.494754	-0.320672	-0.330325	-0.000166096	-0.000166096
ypdub|YML133W_A:1	191	9.9	0	3.1	1	3.1	20.9	0	7.3	3.7	1	0.5	2.6	0	3.1	24.1	9.4	9.9	0	0	0	3.175	-0.330325	-0.000166096	-0.155395	-0.0664906	-0.155395	-0.472019	-0.000166096	-0.275668	-0.176017	-0.0664906	-0.0382813	-0.136937	-0.000166096	-0.155395	-0.494754	-0.320672	-0.330325	-0.000166096	-0.000166096
ypdub|YNL339W_A:1	191	9.9	0	3.1	1	3.1	20.9	0	7.3	3.7	1	0.5	2.6	0	3.1	24.1	9.4	9.9	0	0	0	3.175	-0.330325	-0.000166096	-0.155395	-0.0664906	-0.155395	-0.472019	-0.000166096	-0.275668	-0.176017	-0.0664906	-0.0382813	-0.136937	-0.000166096	-0.155395	-0.494754	-0.320672	-0.330325	-0.000166096	-0.000166096
ypdub|YPL283W_A:1	191	9.9	0	3.1	1	3.1	20.9	0	7.3	3.7	1	0.5	2.6	0	3.1	24.1	9.4	9.9	0	0	0	3.175	-0.330325	-0.000166096	-0.155395	-0.0664906	-0.155395	-0.472019	-0.000166096	-0.275668	-0.176017	-0.0664906	-0.0382813	-0.136937	-0.000166096	-0.155395	-0.494754	-0.320672	-0.330325	-0.000166096	-0.000166096
yp|RVS167:291	190	22.1	0	2.1	2.1	1.6	14.2	0	1.1	3.2	0	2.6	11.1	8.4	1.1	5.8	8.4	7.9	1.1	7.4	1.1	3.48013	-0.481319	-0.000166096	-0.117084	-0.117084	-0.0954978	-0.399891	-0.000166096	-0.0716205	-0.15894	-0.000166096	-0.136937	-0.352039	-0.300193	-0.0716205	-0.238279	-0.300193	-0.28932	-0.0716205	-0.277992
yp|MCM2:1	189	3.2	0	18	13.2	0.5	3.2	1.1	3.2	8.5	4.2	6.3	5.8	5.8	11.6	7.4	0.5	4.8	0	2.6	0.86	3.66434	-0.15894	-0.000166096	-0.445318	-0.385638	-0.0382813	-0.15894	-0.0716205	-0.15894	-0.302315	-0.192117	-0.251301	-0.238279	-0.238279	-0.360522	-0.277992	-0.0382813	-0.210309	-0.000166096	-0.136937
yp|PAN1:380	189	5.8	0	0.5	0.5	4.8	13.8	0	2.6	7.4	7.4	5.8	12.7	13.8	0	7.9	13.2	2.1	0	1.6	0.3	3.51129	-0.238279	-0.000166096	-0.0382813	-0.0382813	-0.210309	-0.394316	-0.000166096	-0.136937	-0.277992	-0.277992	-0.238279	-0.378107	-0.394316	-0.000166096	-0.28932	-0.385638	-0.117084	-0.000166096	-0.0954978
yp|PUF2:887	189	2.6	0	2.6	1.1	2.6	5.3	2.1	2.1	4.2	1.6	36	4.8	5.3	4.2	13.8	2.1	4.8	0	4.8	1.9	3.31888	-0.136937	-0.000166096	-0.136937	-0.0716205	-0.136937	-0.224635	-0.117084	-0.117084	-0.192117	-0.0954978	-0.530616	-0.210309	-0.224635	-0.192117	-0.394316	-0.117084	-0.210309	-0.000166096	-0.210309
yp|SED1:3	187	9.1	0.5	3.2	5.9	1.6	4.8	0	2.1	4.3	0	4.8	11.2	0.5	0	15	31.6	2.7	0	2.7	0.3	3.1912	-0.314697	-0.0382813	-0.15894	-0.240932	-0.0954978	-0.210309	-0.000166096	-0.117084	-0.19523	-0.000166096	-0.210309	-0.353761	-0.0382813	-0.000166096	-0.410558	-0.525195	-0.140732	-0.000166096	-0.140732
yp|FLO8:130	187	7.5	0.5	3.2	4.3	3.2	5.9	1.6	4.3	3.7	4.3	13.4	10.7	7.5	4.3	4.8	8	7	1.6	4.3	3.2	4.00486	-0.280295	-0.0382813	-0.15894	-0.19523	-0.15894	-0.240932	-0.0954978	-0.19523	-0.176017	-0.19523	-0.388574	-0.34502	-0.280295	-0.19523	-0.210309	-0.291531	-0.268579	-0.0954978	-0.19523
yp|SCW11:95	187	8	0	0.5	4.8	0.5	2.7	1.1	2.7	2.1	1.1	2.7	3.7	9.1	0	35.8	21.4	3.2	0	0.5	0.5	2.95591	-0.291531	-0.000166096	-0.0382813	-0.210309	-0.0382813	-0.140732	-0.0716205	-0.140732	-0.117084	-0.0716205	-0.140732	-0.176017	-0.314697	-0.000166096	-0.530545	-0.476012	-0.15894	-0.000166096	-0.0382813
yp|YLR149C:544	187	7.5	1.1	8.6	4.8	4.3	3.7	1.6	5.3	4.8	0.5	10.2	4.8	2.1	8.6	16	5.3	4.8	1.6	4.3	1.9	3.92307	-0.280295	-0.0716205	-0.30442	-0.210309	-0.19523	-0.176017	-0.0954978	-0.224635	-0.210309	-0.0382813	-0.335941	-0.210309	-0.117084	-0.30442	-0.423029	-0.224635	-0.210309	-0.0954978	-0.19523
yp|TDA7:1	187	2.1	0	4.3	2.7	1.6	1.6	0.5	3.7	9.6	1.6	1.6	5.3	2.1	1.1	38	15.5	3.7	1.1	3.7	1.4	3.15844	-0.117084	-0.000166096	-0.19523	-0.140732	-0.0954978	-0.0954978	-0.0382813	-0.176017	-0.324578	-0.0954978	-0.0954978	-0.224635	-0.117084	-0.0716205	-0.530452	-0.41691	-0.176017	-0.0716205	-0.176017
yp|SHR5:50	187	5.3	2.1	3.7	7	5.3	9.6	2.1	1.6	13.9	0.5	2.1	6.4	3.2	9.1	10.2	3.2	10.7	1.6	2.1	2.1	3.87916	-0.224635	-0.117084	-0.176017	-0.268579	-0.224635	-0.324578	-0.117084	-0.0954978	-0.395725	-0.0382813	-0.117084	-0.253835	-0.15894	-0.314697	-0.335941	-0.15894	-0.34502	-0.0954978	-0.117084
yp|YPL039W:116	187	3.7	1.6	6.4	7	4.3	5.3	4.8	4.8	7.5	1.6	4.3	3.7	5.3	9.6	13.4	7	5.9	0.5	3.2	3.5	4.02597	-0.176017	-0.0954978	-0.253835	-0.268579	-0.19523	-0.224635	-0.210309	-0.210309	-0.280295	-0.0954978	-0.19523	-0.176017	-0.224635	-0.324578	-0.388574	-0.268579	-0.240932	-0.0382813	-0.15894
yp|UPC2:181	186	2.7	0.5	2.2	4.8	3.2	8.1	2.2	1.6	11.8	2.7	5.9	4.8	31.2	2.2	8.1	2.7	2.7	0	2.7	2.2	3.49719	-0.140732	-0.0382813	-0.12118	-0.210309	-0.15894	-0.293723	-0.12118	-0.0954978	-0.363827	-0.140732	-0.240932	-0.210309	-0.524282	-0.12118	-0.293723	-0.140732	-0.140732	-0.000166096	-0.140732
yp|ECM22:101	186	4.8	0	1.6	2.2	2.2	3.8	3.2	3.8	12.4	2.7	14	8.6	18.8	1.1	12.9	4.8	3.2	0	0	1.4	3.55729	-0.210309	-0.000166096	-0.0954978	-0.12118	-0.12118	-0.179311	-0.15894	-0.179311	-0.373453	-0.140732	-0.397124	-0.30442	-0.453314	-0.0716205	-0.381153	-0.210309	-0.15894	-0.000166096	-0.000166096
yp|UBX5:6	184	8.2	0	12	10.9	4.3	6	1.1	5.4	6	2.2	7.6	6	4.9	4.3	7.6	6.5	3.8	0	3.3	2.86	3.92972	-0.295897	-0.000166096	-0.367083	-0.348556	-0.19523	-0.24356	-0.0716205	-0.227416	-0.24356	-0.12118	-0.28258	-0.24356	-0.213232	-0.19523	-0.28258	-0.256347	-0.179311	-0.000166096	-0.162441
yp|SEC24:7	184	9.2	0	3.8	2.2	1.1	4.9	1.6	2.7	9.2	7.6	4.3	17.4	15.8	2.2	4.3	4.9	4.9	0	3.8	1.96	3.7149	-0.316704	-0.000166096	-0.179311	-0.12118	-0.0716205	-0.213232	-0.0954978	-0.140732	-0.316704	-0.28258	-0.19523	-0.438985	-0.420609	-0.12118	-0.19523	-0.213232	-0.213232	-0.000166096	-0.179311
yp|PDR5:1227	183	10.4	1.1	1.1	2.7	10.4	5.5	0.5	6.6	10.4	3.8	3.8	4.4	6	3.8	8.7	4.4	8.2	2.2	6	2.5	3.97536	-0.339614	-0.0716205	-0.0716205	-0.140732	-0.339614	-0.230171	-0.0382813	-0.258837	-0.339614	-0.179311	-0.179311	-0.19831	-0.24356	-0.179311	-0.306508	-0.19831	-0.295897	-0.12118	-0.24356
yp|AGA1:528	182	3.8	0	1.1	4.4	1.1	2.2	1.1	7.1	8.8	1.1	0	3.3	5.5	0.5	35.2	17	6	0	1.6	0.86	3.10011	-0.179311	-0.000166096	-0.0716205	-0.19831	-0.0716205	-0.12118	-0.0716205	-0.270962	-0.30858	-0.0716205	-0.000166096	-0.162441	-0.230171	-0.0382813	-0.530237	-0.434598	-0.24356	-0.000166096	-0.0954978
yp|MID2:8	181	5	0.6	1.7	0.6	3.9	1.1	0.6	6.1	5	0.6	2.2	2.2	2.2	2.8	49.2	12.7	3.3	0	0.6	0.6	2.80647	-0.216125	-0.0443443	-0.0999758	-0.0443443	-0.182567	-0.0716205	-0.0443443	-0.246164	-0.216125	-0.0443443	-0.12118	-0.12118	-0.12118	-0.144473	-0.503445	-0.378107	-0.162441	-0.000166096	-0.0443443
yp|BUL1:64	180	9.4	0	8.9	3.9	1.7	6.1	5.6	5.6	8.9	0.6	6.7	7.2	2.2	6.1	13.3	8.9	3.3	0.6	1.1	1.46	3.85908	-0.320672	-0.000166096	-0.310635	-0.182567	-0.0999758	-0.246164	-0.232899	-0.232899	-0.310635	-0.0443443	-0.261304	-0.273325	-0.12118	-0.246164	-0.387111	-0.310635	-0.162441	-0.0443443	-0.0716205
yp|YPK9:1	179	8.9	0	3.4	6.1	4.5	3.9	3.4	3.4	5.6	2.2	5.6	5.6	5.6	8.9	20.7	7.3	2.2	0.6	2.2	2.2	3.83474	-0.310635	-0.000166096	-0.165897	-0.246164	-0.201357	-0.182567	-0.165897	-0.165897	-0.232899	-0.12118	-0.232899	-0.232899	-0.232899	-0.310635	-0.470374	-0.275668	-0.12118	-0.0443443	-0.12118
yp|CYC8:421	178	23.6	0	0.6	0	0	1.7	1.1	1.7	3.9	1.1	4.5	7.3	43.3	1.1	5.1	3.4	1.1	0	0.6	0.36	2.63477	-0.491628	-0.000166096	-0.0443443	-0.000166096	-0.000166096	-0.0999758	-0.0716205	-0.0999758	-0.182567	-0.0716205	-0.201357	-0.275668	-0.522872	-0.0716205	-0.21899	-0.165897	-0.0716205	-0.000166096	-0.0443443
ypdub|YGR160W:26	178	5.1	1.1	14.6	20.2	7.3	0.6	0	1.1	12.4	0	0	1.1	0	0.6	29.2	1.7	3.9	0.6	0.6	0.36	2.93358	-0.21899	-0.0716205	-0.405303	-0.466138	-0.275668	-0.0443443	-0.000166096	-0.0716205	-0.373453	-0.000166096	-0.000166096	-0.0716205	-0.000166096	-0.0443443	-0.518584	-0.0999758	-0.182567	-0.0443443	-0.0443443
yp|UFO1:493	176	8.5	0	10.2	13.6	1.1	6.3	1.7	5.7	9.1	0	8	1.1	5.7	9.1	9.7	5.7	2.8	0	1.7	1.1	3.72343	-0.302315	-0.000166096	-0.335941	-0.391466	-0.0716205	-0.251301	-0.0999758	-0.235602	-0.314697	-0.000166096	-0.291531	-0.0716205	-0.235602	-0.314697	-0.326509	-0.235602	-0.144473	-0.000166096	-0.0999758
yp|YFL067W:1	175	9.1	0	4.6	1.1	1.1	18.3	0	12	4	1.1	1.1	3.4	0	5.7	21.7	9.1	7.4	0	0	0	3.28014	-0.314697	-0.000166096	-0.204372	-0.0716205	-0.0716205	-0.448376	-0.000166096	-0.367083	-0.185786	-0.0716205	-0.0716205	-0.165897	-0.000166096	-0.235602	-0.478326	-0.314697	-0.277992	-0.000166096	-0.000166096
yp|PBP1:548	174	8.6	0	1.1	2.3	5.7	17.8	6.3	1.7	0.6	13.8	6.3	12.1	5.7	1.7	9.2	2.9	1.7	0	2.3	1.46	3.61599	-0.30442	-0.000166096	-0.0716205	-0.125211	-0.235602	-0.44324	-0.251301	-0.0999758	-0.0443443	-0.394316	-0.251301	-0.368693	-0.235602	-0.0999758	-0.316704	-0.148163	-0.0999758	-0.000166096	-0.125211
yp|MND2:127	174	4.6	0	11.5	16.1	1.7	6.3	3.4	4.6	6.3	2.9	8.6	4	4	6.9	8	2.3	5.7	0	2.9	2.66	3.85146	-0.204372	-0.000166096	-0.358851	-0.424226	-0.0999758	-0.251301	-0.165897	-0.204372	-0.251301	-0.148163	-0.30442	-0.185786	-0.185786	-0.266175	-0.291531	-0.125211	-0.235602	-0.000166096	-0.148163
yp|YIL177C:1110	173	15	1.2	1.2	2.9	0	0.6	0.6	2.9	0	0	15	0	0	2.9	19.7	34.7	2.9	0	0.6	0	2.69263	-0.410558	-0.0766192	-0.0766192	-0.148163	-0.000166096	-0.0443443	-0.0443443	-0.148163	-0.000166096	-0.000166096	-0.410558	-0.000166096	-0.000166096	-0.148163	-0.461724	-0.529867	-0.148163	-0.000166096	-0.0443443
yp|YJL225C:1110	173	15	1.2	1.2	2.9	0	0.6	0.6	2.9	0	0	15	0	0	2.9	19.7	34.7	2.9	0	0.6	0	2.69263	-0.410558	-0.0766192	-0.0766192	-0.148163	-0.000166096	-0.0443443	-0.0443443	-0.148163	-0.000166096	-0.000166096	-0.410558	-0.000166096	-0.000166096	-0.148163	-0.461724	-0.529867	-0.148163	-0.000166096	-0.0443443
yp|UFD4:1	173	2.3	0	13.3	15	1.7	8.1	6.4	2.3	6.9	3.5	6.4	2.9	4	6.4	11	2.9	2.3	0	4.6	2.3	3.80111	-0.125211	-0.000166096	-0.387111	-0.410558	-0.0999758	-0.293723	-0.253835	-0.125211	-0.266175	-0.169311	-0.253835	-0.148163	-0.185786	-0.253835	-0.350304	-0.148163	-0.125211	-0.000166096	-0.204372
yp|HSP42:1	171	3.5	0.6	6.4	8.8	1.2	9.9	4.7	1.2	5.3	1.2	7	8.2	9.4	6.4	6.4	5.3	3.5	0	11.1	1.2	3.90721	-0.169311	-0.0443443	-0.253835	-0.30858	-0.0766192	-0.330325	-0.207356	-0.0766192	-0.224635	-0.0766192	-0.268579	-0.295897	-0.320672	-0.253835	-0.253835	-0.224635	-0.169311	-0.000166096	-0.352039
ypdub|YKL083W:1	169	5.3	5.3	1.8	0	15.4	1.2	1.8	9.5	16.6	1.2	3	4.7	0	3.6	14.8	3	1.8	0.6	10.7	1.2	3.56527	-0.224635	-0.224635	-0.104369	-0.000166096	-0.415658	-0.0766192	-0.104369	-0.322633	-0.430075	-0.0766192	-0.151803	-0.207356	-0.000166096	-0.172684	-0.40795	-0.151803	-0.104369	-0.0443443	-0.34502
yp|UBR1:1783	168	4.2	0	13.7	10.1	8.3	10.1	0.6	6	5.4	1.8	8.9	7.1	4.2	7.7	2.4	4.2	3	1.2	1.2	1.56	3.85599	-0.192117	-0.000166096	-0.392896	-0.334084	-0.298053	-0.334084	-0.0443443	-0.24356	-0.227416	-0.104369	-0.310635	-0.270962	-0.192117	-0.284845	-0.129179	-0.192117	-0.151803	-0.0766192	-0.0766192
yp|COX1:13	168	9.5	0.6	1.8	1.2	6	9.5	3	8.3	14.9	6	4.8	4.8	1.8	1.8	7.7	7.1	7.7	1.2	2.4	1.8	3.89264	-0.322633	-0.0443443	-0.104369	-0.0766192	-0.24356	-0.322633	-0.151803	-0.298053	-0.409259	-0.24356	-0.210309	-0.210309	-0.104369	-0.104369	-0.284845	-0.270962	-0.284845	-0.0766192	-0.129179
yp|AI4:13	168	9.5	0.6	1.8	1.2	6	9.5	3	8.3	14.9	6	4.8	4.8	1.8	1.8	7.7	7.1	7.7	1.2	2.4	1.8	3.89264	-0.322633	-0.0443443	-0.104369	-0.0766192	-0.24356	-0.322633	-0.151803	-0.298053	-0.409259	-0.24356	-0.210309	-0.210309	-0.104369	-0.104369	-0.284845	-0.270962	-0.284845	-0.0766192	-0.129179
yp|AI5_ALPHA:13	168	9.5	0.6	1.8	1.2	6	9.5	3	8.3	14.9	6	4.8	4.8	1.8	1.8	7.7	7.1	7.7	1.2	2.4	1.8	3.89264	-0.322633	-0.0443443	-0.104369	-0.0766192	-0.24356	-0.322633	-0.151803	-0.298053	-0.409259	-0.24356	-0.210309	-0.210309	-0.104369	-0.104369	-0.284845	-0.270962	-0.284845	-0.0766192	-0.129179
yp|IXR1:174	167	12	0	0.6	0	0	4.2	4.8	0	10.8	1.2	12.6	7.2	26.9	0.6	9.6	4.8	3	0	1.8	0	3.23297	-0.367083	-0.000166096	-0.0443443	-0.000166096	-0.000166096	-0.192117	-0.210309	-0.000166096	-0.346795	-0.0766192	-0.376567	-0.273325	-0.509577	-0.0443443	-0.324578	-0.210309	-0.151803	-0.000166096	-0.104369
yp|PIN4:469	166	7.2	0	1.8	0.6	1.2	1.8	4.2	4.2	7.8	1.2	10.2	8.4	19.3	2.4	18.1	3.6	3	0	4.8	1.2	3.55582	-0.273325	-0.000166096	-0.104369	-0.0443443	-0.0766192	-0.104369	-0.192117	-0.192117	-0.287092	-0.0766192	-0.335941	-0.300193	-0.458061	-0.129179	-0.446345	-0.172684	-0.151803	-0.000166096	-0.210309
ypdub|YKL153W:5	165	0	0	6.1	3	7.3	6.1	1.8	4.2	10.9	0	5.5	0.6	10.3	5.5	12.7	6.7	12.7	6.7	0	0.36	3.6868	-0.000166096	-0.000166096	-0.246164	-0.151803	-0.275668	-0.246164	-0.104369	-0.192117	-0.348556	-0.000166096	-0.230171	-0.0443443	-0.337785	-0.230171	-0.378107	-0.261304	-0.378107	-0.261304	-0.000166096
yp|IXR1:9	164	3.7	0	3.7	1.2	3.7	3.7	3.7	1.2	6.1	0.6	10.4	6.1	34.1	0.6	9.8	3.7	1.8	0	6.1	0.96	3.33855	-0.176017	-0.000166096	-0.176017	-0.0766192	-0.176017	-0.176017	-0.176017	-0.0766192	-0.246164	-0.0443443	-0.339614	-0.246164	-0.529286	-0.0443443	-0.328424	-0.176017	-0.104369	-0.000166096	-0.246164
yp|ASI2:1	164	6.1	0	6.7	5.5	7.3	4.3	1.2	7.3	6.7	2.4	10.4	3.7	6.7	9.1	9.1	7.3	2.4	1.2	2.4	2.4	3.96845	-0.246164	-0.000166096	-0.261304	-0.230171	-0.275668	-0.19523	-0.0766192	-0.275668	-0.261304	-0.129179	-0.339614	-0.176017	-0.261304	-0.314697	-0.314697	-0.275668	-0.129179	-0.0766192	-0.129179
yp|TIF3:171	164	9.1	0	8.5	9.8	3.7	9.1	0	2.4	1.2	0	4.3	7.9	3	18.3	13.4	1.2	3.7	3.7	0.6	0.96	3.58875	-0.314697	-0.000166096	-0.302315	-0.328424	-0.176017	-0.314697	-0.000166096	-0.129179	-0.0766192	-0.000166096	-0.19523	-0.28932	-0.151803	-0.448376	-0.388574	-0.0766192	-0.176017	-0.176017	-0.0443443
yp|SMY2:103	163	4.3	0	3.1	3.7	4.3	6.7	3.7	6.1	8	4.3	4.3	8.6	6.7	2.5	16.6	8	4.9	1.8	2.5	2.86	3.95862	-0.19523	-0.000166096	-0.155395	-0.176017	-0.19523	-0.261304	-0.176017	-0.246164	-0.291531	-0.19523	-0.19523	-0.30442	-0.261304	-0.133087	-0.430075	-0.291531	-0.213232	-0.104369	-0.133087
yp|YEL043W:716	162	4.9	0	3.1	2.5	3.1	2.5	3.7	4.9	9.3	1.2	14.2	12.3	4.9	3.7	15.4	7.4	4.3	0.6	1.9	2.26	3.77785	-0.213232	-0.000166096	-0.155395	-0.133087	-0.155395	-0.133087	-0.176017	-0.213232	-0.318696	-0.0766192	-0.399891	-0.371878	-0.213232	-0.176017	-0.415658	-0.277992	-0.19523	-0.0443443	-0.108682
yp|EPT1:33	162	4.3	1.9	3.7	3.7	9.9	7.4	3.1	8.6	10.5	2.5	4.9	4.3	2.5	2.5	8	8.6	4.9	2.5	6.2	2.5	4.06424	-0.19523	-0.108682	-0.176017	-0.176017	-0.330325	-0.277992	-0.155395	-0.30442	-0.34143	-0.133087	-0.213232	-0.19523	-0.133087	-0.133087	-0.291531	-0.30442	-0.213232	-0.133087	-0.248744
yp|SPS100:165	162	6.2	0.6	2.5	2.5	3.7	6.8	1.9	9.3	5.6	0	4.9	4.3	8.6	0.6	24.1	7.4	6.8	1.2	3.1	1.62	3.68521	-0.248744	-0.0443443	-0.133087	-0.133087	-0.176017	-0.26375	-0.108682	-0.318696	-0.232899	-0.000166096	-0.213232	-0.19523	-0.30442	-0.0443443	-0.494754	-0.277992	-0.26375	-0.0766192	-0.155395
yp|NAF1:331	162	3.7	0	0.6	1.2	4.9	4.3	3.7	1.9	3.1	4.9	8	21	20.4	1.9	7.4	4.9	2.5	0	5.6	1.62	3.55721	-0.176017	-0.000166096	-0.0443443	-0.0766192	-0.213232	-0.19523	-0.176017	-0.108682	-0.155395	-0.213232	-0.291531	-0.472831	-0.467854	-0.108682	-0.277992	-0.213232	-0.133087	-0.000166096	-0.232899
yp|EGT2:293	162	12.3	0	4.9	3.7	0.6	1.2	0	6.2	4.3	0.6	2.5	2.5	2.5	0.6	33.3	16.7	4.9	0	3.1	0.6	3.14263	-0.371878	-0.000166096	-0.213232	-0.176017	-0.0443443	-0.0766192	-0.000166096	-0.248744	-0.19523	-0.0443443	-0.133087	-0.133087	-0.133087	-0.0443443	-0.528275	-0.431219	-0.213232	-0.000166096	-0.155395
yp|PDR12:1183	162	10.5	4.3	1.2	4.3	12.3	4.9	3.1	5.6	12.3	3.7	3.7	3.1	2.5	2.5	8.6	1.9	7.4	2.5	5.6	2.5	3.98447	-0.34143	-0.19523	-0.0766192	-0.19523	-0.371878	-0.213232	-0.155395	-0.232899	-0.371878	-0.176017	-0.176017	-0.155395	-0.133087	-0.133087	-0.30442	-0.108682	-0.277992	-0.133087	-0.232899
yp|GGA2:321	161	8.7	0	6.2	1.9	2.5	8.7	1.2	3.1	11.2	0.6	13	8.1	5.6	0.6	13	11.8	3.7	0	0	0.6	3.61028	-0.306508	-0.000166096	-0.248744	-0.108682	-0.133087	-0.306508	-0.0766192	-0.155395	-0.353761	-0.0443443	-0.382659	-0.293723	-0.232899	-0.0443443	-0.382659	-0.363827	-0.176017	-0.000166096	-0.000166096
yp|PDR11:1150	161	6.8	4.3	1.2	4.3	10.6	3.7	1.2	3.7	11.2	3.7	1.9	4.3	3.7	3.7	9.9	7.5	8.1	1.9	8.1	2.98	3.99519	-0.26375	-0.19523	-0.0766192	-0.19523	-0.343232	-0.176017	-0.0766192	-0.176017	-0.353761	-0.176017	-0.108682	-0.19523	-0.176017	-0.176017	-0.330325	-0.280295	-0.293723	-0.108682	-0.293723
yp|EGT2:456	161	6.2	0	0.6	1.9	1.2	3.7	0.6	7.5	6.2	0	5	4.3	2.5	0	28.6	22.4	6.2	0	3.1	0.36	3.17703	-0.248744	-0.000166096	-0.0443443	-0.108682	-0.0766192	-0.176017	-0.0443443	-0.280295	-0.248744	-0.000166096	-0.216125	-0.19523	-0.133087	-0.000166096	-0.516495	-0.483495	-0.248744	-0.000166096	-0.155395
yp|AZF1:1	161	3.7	0	1.9	3.1	3.7	7.5	3.1	3.7	4.3	1.2	8.7	10.6	21.7	3.1	13.7	5.6	1.9	0	2.5	1.9	3.65103	-0.176017	-0.000166096	-0.108682	-0.155395	-0.176017	-0.280295	-0.155395	-0.176017	-0.19523	-0.0766192	-0.306508	-0.343232	-0.478326	-0.155395	-0.392896	-0.232899	-0.108682	-0.000166096	-0.133087
ypdub|YKL202W:26	161	4.3	1.9	0	0	13.7	0.6	4.3	0	21.7	0.6	1.2	15.5	1.2	1.9	29.8	1.2	0.6	0.6	0.6	0.6	2.86853	-0.19523	-0.108682	-0.000166096	-0.000166096	-0.392896	-0.0443443	-0.19523	-0.000166096	-0.478326	-0.0443443	-0.0766192	-0.41691	-0.0766192	-0.108682	-0.520495	-0.0766192	-0.0443443	-0.0443443	-0.0443443
yp|YRF1-1:1239	160	13.8	1.2	3.1	3.8	0	0.6	0.6	2.5	0	0	11.9	0	0	2.5	21.9	35	2.5	0	0.6	0	2.71433	-0.394316	-0.0766192	-0.155395	-0.179311	-0.000166096	-0.0443443	-0.0443443	-0.133087	-0.000166096	-0.000166096	-0.365461	-0.000166096	-0.000166096	-0.133087	-0.479836	-0.530101	-0.133087	-0.000166096	-0.0443443
yp|YRF1-2:1125	160	13.8	1.2	3.1	3.8	0	0.6	0.6	1.9	0	0	11.9	0	0	2.5	21.9	35.6	2.5	0	0.6	0	2.69028	-0.394316	-0.0766192	-0.155395	-0.179311	-0.000166096	-0.0443443	-0.0443443	-0.108682	-0.000166096	-0.000166096	-0.365461	-0.000166096	-0.000166096	-0.133087	-0.479836	-0.530459	-0.133087	-0.000166096	-0.0443443
yp|YRF1-3:1303	160	13.8	1.2	3.1	3.8	0	0.6	0.6	1.9	0	0	11.9	0	0	2.5	21.9	35.6	2.5	0	0.6	0	2.69028	-0.394316	-0.0766192	-0.155395	-0.179311	-0.000166096	-0.0443443	-0.0443443	-0.108682	-0.000166096	-0.000166096	-0.365461	-0.000166096	-0.000166096	-0.133087	-0.479836	-0.530459	-0.133087	-0.000166096	-0.0443443
yp|YHR219W:67	160	13.1	1.2	3.1	4.4	0	0.6	0.6	2.5	0	0	13.1	0	0	1.9	21.9	35	1.9	0	0.6	0	2.69305	-0.384154	-0.0766192	-0.155395	-0.19831	-0.000166096	-0.0443443	-0.0443443	-0.133087	-0.000166096	-0.000166096	-0.384154	-0.000166096	-0.000166096	-0.108682	-0.479836	-0.530101	-0.108682	-0.000166096	-0.0443443
yp|DAN4:660	160	5	1.2	2.5	3.8	6.2	1.2	0	5.6	5	1.2	5	4.4	1.2	2.5	32.5	15	6.9	0	0.6	1.2	3.32869	-0.216125	-0.0766192	-0.133087	-0.179311	-0.248744	-0.0766192	-0.000166096	-0.232899	-0.216125	-0.0766192	-0.216125	-0.19831	-0.0766192	-0.133087	-0.526986	-0.410558	-0.266175	-0.000166096	-0.0443443
yp|YLL066C:648	160	13.8	1.2	2.5	3.8	0	0.6	0.6	1.9	0	0	12.5	0	0	2.5	21.9	35.6	2.5	0	0.6	0	2.67753	-0.394316	-0.0766192	-0.133087	-0.179311	-0.000166096	-0.0443443	-0.0443443	-0.108682	-0.000166096	-0.000166096	-0.375016	-0.000166096	-0.000166096	-0.133087	-0.479836	-0.530459	-0.133087	-0.000166096	-0.0443443
yp|YRF1-4:825	160	13.8	1.2	3.1	3.8	0	0.6	0.6	2.5	0	0	11.9	0	0	2.5	21.9	35	2.5	0	0.6	0	2.71433	-0.394316	-0.0766192	-0.155395	-0.179311	-0.000166096	-0.0443443	-0.0443443	-0.133087	-0.000166096	-0.000166096	-0.365461	-0.000166096	-0.000166096	-0.133087	-0.479836	-0.530101	-0.133087	-0.000166096	-0.0443443
yp|YRF1-5:1239	160	13.8	1.2	3.1	3.8	0	0.6	0.6	2.5	0	0	11.9	0	0	2.5	21.9	35	2.5	0	0.6	0	2.71433	-0.394316	-0.0766192	-0.155395	-0.179311	-0.000166096	-0.0443443	-0.0443443	-0.133087	-0.000166096	-0.000166096	-0.365461	-0.000166096	-0.000166096	-0.133087	-0.479836	-0.530101	-0.133087	-0.000166096	-0.0443443
yp|YML133C:817	160	13.8	1.2	3.1	3.8	0	0.6	0.6	1.9	0	0	11.9	0	0	2.5	21.9	35.6	2.5	0	0.6	0	2.69028	-0.394316	-0.0766192	-0.155395	-0.179311	-0.000166096	-0.0443443	-0.0443443	-0.108682	-0.000166096	-0.000166096	-0.365461	-0.000166096	-0.000166096	-0.133087	-0.479836	-0.530459	-0.133087	-0.000166096	-0.0443443
yp|YRF1-6:1303	160	13.8	1.2	3.1	3.8	0	0.6	0.6	1.9	0	0	11.9	0	0	2.5	21.9	35.6	2.5	0	0.6	0	2.69028	-0.394316	-0.0766192	-0.155395	-0.179311	-0.000166096	-0.0443443	-0.0443443	-0.108682	-0.000166096	-0.000166096	-0.365461	-0.000166096	-0.000166096	-0.133087	-0.479836	-0.530459	-0.133087	-0.000166096	-0.0443443
yp|YRF1-8:1239	160	13.8	1.2	3.1	3.8	0	0.6	0.6	2.5	0	0	11.9	0	0	2.5	21.9	35	2.5	0	0.6	0	2.71433	-0.394316	-0.0766192	-0.155395	-0.179311	-0.000166096	-0.0443443	-0.0443443	-0.133087	-0.000166096	-0.000166096	-0.365461	-0.000166096	-0.000166096	-0.133087	-0.479836	-0.530101	-0.133087	-0.000166096	-0.0443443
yp|ENV7:114	160	5.6	2.5	7.5	6.2	1.2	5	1.9	6.2	13.8	3.1	5.6	5	3.1	5	11.2	6.9	5.6	0.6	3.8	2.86	3.99194	-0.232899	-0.133087	-0.280295	-0.248744	-0.0766192	-0.216125	-0.108682	-0.248744	-0.394316	-0.155395	-0.232899	-0.216125	-0.155395	-0.216125	-0.353761	-0.266175	-0.232899	-0.0443443	-0.179311
yp|YRF1-7:1303	160	13.8	1.2	3.1	3.8	0	0.6	0.6	1.9	0	0	11.9	0	0	2.5	21.9	35.6	2.5	0	0.6	0	2.69028	-0.394316	-0.0766192	-0.155395	-0.179311	-0.000166096	-0.0443443	-0.0443443	-0.108682	-0.000166096	-0.000166096	-0.365461	-0.000166096	-0.000166096	-0.133087	-0.479836	-0.530459	-0.133087	-0.000166096	-0.0443443
ypdub|YHR180W:1	160	5.6	0	5	3.8	6.9	6.2	2.5	8.1	8.1	1.9	8.8	6.9	1.9	3.1	5.6	10	10	1.2	4.4	2.26	3.98372	-0.232899	-0.000166096	-0.216125	-0.179311	-0.266175	-0.248744	-0.133087	-0.293723	-0.293723	-0.108682	-0.30858	-0.266175	-0.108682	-0.155395	-0.232899	-0.332212	-0.332212	-0.0766192	-0.19831
yp|ZRG17:226	159	5	1.3	3.8	4.4	8.8	3.8	4.4	13.2	14.5	0.6	6.9	1.3	4.4	0.6	10.1	5.7	6.3	1.9	3.1	1.66	3.87078	-0.216125	-0.0814977	-0.179311	-0.19831	-0.30858	-0.179311	-0.19831	-0.385638	-0.403965	-0.0443443	-0.266175	-0.0814977	-0.19831	-0.0443443	-0.334084	-0.235602	-0.251301	-0.108682	-0.155395
yp|AQY1:40	159	13.8	5	2.5	2.5	6.9	10.7	1.9	5.7	10.1	5.7	2.5	3.1	1.3	3.8	7.5	5	9.4	1.9	0.6	2.26	3.92119	-0.394316	-0.216125	-0.133087	-0.133087	-0.266175	-0.34502	-0.108682	-0.235602	-0.334084	-0.235602	-0.133087	-0.155395	-0.0814977	-0.179311	-0.280295	-0.216125	-0.320672	-0.108682	-0.0443443
yp|MCM3:785	157	6.4	0	5.7	13.4	2.5	5.7	1.3	5.7	8.9	1.3	3.8	7.6	5.7	9.6	12.1	5.1	4.5	0	0.6	1.3	3.81172	-0.253835	-0.000166096	-0.235602	-0.388574	-0.133087	-0.235602	-0.0814977	-0.235602	-0.310635	-0.0814977	-0.179311	-0.28258	-0.235602	-0.324578	-0.368693	-0.21899	-0.201357	-0.000166096	-0.0443443
yp|MID1:77	157	7.6	0.6	7	6.4	4.5	3.8	0	5.1	7.6	2.5	7.6	3.8	4.5	1.9	14	7	8.9	1.9	5.1	2.26	3.94077	-0.28258	-0.0443443	-0.268579	-0.253835	-0.201357	-0.179311	-0.000166096	-0.21899	-0.28258	-0.133087	-0.28258	-0.179311	-0.201357	-0.108682	-0.397124	-0.268579	-0.310635	-0.108682	-0.21899
yp|TOM1:2288	155	7.1	0	15.5	12.3	2.6	5.2	4.5	7.7	3.2	1.3	7.7	3.2	3.2	7.1	8.4	2.6	7.7	0	0.6	2.08	3.78549	-0.270962	-0.000166096	-0.41691	-0.371878	-0.136937	-0.221826	-0.201357	-0.284845	-0.15894	-0.0814977	-0.284845	-0.15894	-0.15894	-0.270962	-0.300193	-0.136937	-0.284845	-0.000166096	-0.0443443
yp|DAN1:71	155	16.8	0	1.9	6.5	1.9	5.2	0	3.9	1.9	1.9	2.6	2.6	1.3	1.3	27.7	14.8	8.4	0.6	0.6	1.02	3.27488	-0.432354	-0.000166096	-0.108682	-0.256347	-0.108682	-0.221826	-0.000166096	-0.182567	-0.108682	-0.108682	-0.136937	-0.136937	-0.0814977	-0.0814977	-0.51302	-0.40795	-0.300193	-0.0443443	-0.0443443
yp|MSA2:184	155	6.5	0	5.8	2.6	5.2	3.2	2.6	5.2	9	1.9	16.8	8.4	5.2	4.5	12.9	6.5	1.3	0.6	1.9	1.9	3.82037	-0.256347	-0.000166096	-0.238279	-0.136937	-0.221826	-0.15894	-0.136937	-0.221826	-0.312674	-0.108682	-0.432354	-0.300193	-0.221826	-0.201357	-0.381153	-0.256347	-0.0814977	-0.0443443	-0.108682
yp|BAS1:445	155	4.5	0	4.5	3.2	3.9	7.1	4.5	5.2	7.1	2.6	17.4	7.1	3.2	2.6	13.5	8.4	2.6	0	2.6	2.6	3.81652	-0.201357	-0.000166096	-0.201357	-0.15894	-0.182567	-0.270962	-0.201357	-0.221826	-0.270962	-0.136937	-0.438985	-0.270962	-0.15894	-0.136937	-0.390025	-0.300193	-0.136937	-0.000166096	-0.136937
yp|SIN3:516	155	3.2	0	3.2	6.5	3.2	5.2	5.2	7.7	5.2	1.9	6.5	15.5	12.3	1.9	9	4.5	5.2	0	3.9	2.68	3.86475	-0.15894	-0.000166096	-0.15894	-0.256347	-0.15894	-0.221826	-0.221826	-0.284845	-0.221826	-0.108682	-0.256347	-0.41691	-0.371878	-0.108682	-0.312674	-0.201357	-0.221826	-0.000166096	-0.182567
yp|FLR1:103	154	8.4	1.9	1.3	3.2	5.2	11	1.9	7.8	13	5.2	1.9	5.2	2.6	1.9	7.1	5.8	11	0.6	4.5	1.9	3.90308	-0.300193	-0.108682	-0.0814977	-0.15894	-0.221826	-0.350304	-0.108682	-0.287092	-0.382659	-0.221826	-0.108682	-0.221826	-0.136937	-0.108682	-0.270962	-0.238279	-0.350304	-0.0443443	-0.201357
yp|WSC2:155	154	4.5	0	0	1.3	0.6	1.3	1.3	1.3	1.3	0	1.3	1.3	3.2	1.3	44.2	31.2	4.5	0	1.3	0.36	2.38505	-0.201357	-0.000166096	-0.000166096	-0.0814977	-0.0443443	-0.0814977	-0.0814977	-0.0814977	-0.0814977	-0.000166096	-0.0814977	-0.0814977	-0.15894	-0.0814977	-0.520621	-0.524282	-0.201357	-0.000166096	-0.0814977
yp|PGD1:224	153	9.2	0	0.7	0	1.3	7.2	0	2	4.6	9.2	17.6	7.8	19	0	9.2	7.2	3.3	0	2	0	3.40537	-0.316704	-0.000166096	-0.0501662	-0.000166096	-0.0814977	-0.273325	-0.000166096	-0.112919	-0.204372	-0.316704	-0.441129	-0.287092	-0.455236	-0.000166096	-0.316704	-0.273325	-0.162441	-0.000166096	-0.112919
yp|SNQ2:1214	152	6.6	2	0	3.3	11.2	4.6	1.3	7.2	13.2	5.9	3.9	4.6	4.6	3.3	11.8	2.6	5.9	2	5.9	2.36	3.92319	-0.258837	-0.112919	-0.000166096	-0.162441	-0.353761	-0.204372	-0.0814977	-0.273325	-0.385638	-0.240932	-0.182567	-0.204372	-0.204372	-0.162441	-0.363827	-0.136937	-0.240932	-0.112919	-0.240932
yp|VTC5:718	152	4.6	4.6	3.9	3.9	6.6	4.6	2.6	11.2	12.5	2	2.6	1.3	5.9	2.6	12.5	5.3	6.6	0.7	5.9	2.6	3.96161	-0.204372	-0.204372	-0.182567	-0.182567	-0.258837	-0.204372	-0.136937	-0.353761	-0.375016	-0.112919	-0.136937	-0.0814977	-0.240932	-0.136937	-0.375016	-0.224635	-0.258837	-0.0501662	-0.240932
yp|RSP5:259	152	7.2	0	3.3	5.3	2.6	11.2	2	2	5.9	0.7	6.6	7.2	7.2	9.2	5.9	13.2	5.9	2	2.6	2	3.90775	-0.273325	-0.000166096	-0.162441	-0.224635	-0.136937	-0.353761	-0.112919	-0.112919	-0.240932	-0.0501662	-0.258837	-0.273325	-0.273325	-0.316704	-0.240932	-0.385638	-0.240932	-0.112919	-0.136937
yp|PRM10:112	152	8.6	3.3	0	2	8.6	8.6	2	10.5	10.5	2.6	2.6	3.9	3.3	3.3	11.8	3.9	7.2	2	5.3	2.36	3.92316	-0.30442	-0.162441	-0.000166096	-0.112919	-0.30442	-0.30442	-0.112919	-0.34143	-0.34143	-0.136937	-0.136937	-0.182567	-0.162441	-0.162441	-0.363827	-0.182567	-0.273325	-0.112919	-0.224635
yp|GRR1:1	152	2.6	0	7.2	4.6	3.3	3.3	2	3.9	9.9	2	23	7.2	7.9	6.6	5.9	7.2	2.6	0.7	0	2	3.6891	-0.136937	-0.000166096	-0.273325	-0.204372	-0.162441	-0.162441	-0.112919	-0.182567	-0.330325	-0.112919	-0.487674	-0.273325	-0.28932	-0.258837	-0.240932	-0.273325	-0.136937	-0.0501662	-0.000166096
yp|AGA1:128	152	2	1.3	0	1.3	0.7	0.7	0.7	3.3	2.6	0	0.7	5.9	0.7	0	50.7	26.3	2.6	0	0.7	0.42	2.25842	-0.112919	-0.0814977	-0.000166096	-0.0814977	-0.0501662	-0.0501662	-0.0501662	-0.162441	-0.136937	-0.000166096	-0.0501662	-0.240932	-0.0501662	-0.000166096	-0.496826	-0.50677	-0.136937	-0.000166096	-0.0501662
yp|NUP1:915	152	7.9	0	0.7	0	6.6	14.5	0.7	2.6	1.3	3.9	18.4	8.6	4.6	1.3	13.2	10.5	5.3	0	0	0.42	3.44549	-0.28932	-0.000166096	-0.0501662	-0.000166096	-0.258837	-0.403965	-0.0501662	-0.136937	-0.0814977	-0.182567	-0.449379	-0.30442	-0.204372	-0.0814977	-0.385638	-0.34143	-0.224635	-0.000166096	-0.000166096
yp|TIF6:94	152	4.6	2	5.9	7.9	1.3	7.9	1.3	6.6	11.8	0.7	4.6	3.3	5.9	4.6	10.5	5.9	12.5	0	2.6	1.72	3.87929	-0.204372	-0.112919	-0.240932	-0.28932	-0.0814977	-0.28932	-0.0814977	-0.258837	-0.363827	-0.0501662	-0.204372	-0.162441	-0.240932	-0.204372	-0.34143	-0.240932	-0.375016	-0.000166096	-0.136937
ypdub|YNL228W:104	152	3.9	3.3	3.3	2.6	15.1	0	0	5.3	12.5	2	4.6	0.7	0.7	4.6	32.2	3.9	4.6	0.7	0	0.7	3.24191	-0.182567	-0.162441	-0.162441	-0.136937	-0.411847	-0.000166096	-0.000166096	-0.224635	-0.375016	-0.112919	-0.204372	-0.0501662	-0.0501662	-0.204372	-0.526429	-0.182567	-0.204372	-0.0501662	-0.000166096
yp|NPL3:1	151	6	0	3.3	15.2	2.6	4	6.6	1.3	3.3	2.6	2.6	21.2	12.6	2.6	6	1.3	6	0	2.6	2.08	3.61233	-0.24356	-0.000166096	-0.162441	-0.413127	-0.136937	-0.185786	-0.258837	-0.0814977	-0.162441	-0.136937	-0.136937	-0.474435	-0.376567	-0.136937	-0.24356	-0.0814977	-0.24356	-0.000166096	-0.136937
yp|MIG2:85	151	9.3	0	1.3	0.7	3.3	4	4.6	9.9	2	4	7.3	12.6	9.9	1.3	13.9	5.3	8.6	0	2	1.3	3.73408	-0.318696	-0.000166096	-0.0814977	-0.0501662	-0.162441	-0.185786	-0.204372	-0.330325	-0.112919	-0.185786	-0.275668	-0.376567	-0.330325	-0.0814977	-0.395725	-0.224635	-0.30442	-0.000166096	-0.112919
yp|YHR033W:69	151	7.9	0.7	6	6	2.6	8.6	0	7.3	11.9	2	8.6	4	4.6	5.3	6.6	7.9	6.6	1.3	2	2	3.9428	-0.28932	-0.0501662	-0.24356	-0.24356	-0.136937	-0.30442	-0.000166096	-0.275668	-0.365461	-0.112919	-0.30442	-0.185786	-0.204372	-0.224635	-0.258837	-0.28932	-0.258837	-0.0814977	-0.112919
yp|FKS1:1386	151	9.9	0.7	2.6	1.3	10.6	7.3	2.6	6.6	10.6	3.3	2.6	3.3	3.3	8.6	11.3	3.3	2.6	4	5.3	2.6	3.95078	-0.330325	-0.0501662	-0.136937	-0.0814977	-0.343232	-0.275668	-0.136937	-0.258837	-0.343232	-0.162441	-0.136937	-0.162441	-0.162441	-0.30442	-0.35547	-0.162441	-0.136937	-0.185786	-0.224635
ypdub|YHR217C:1	151	0	2	0.7	0	0	0	15.9	6	11.3	1.3	2	23.2	1.3	0.7	8.6	19.9	2.6	0	4.6	0	3.10911	-0.000166096	-0.112919	-0.0501662	-0.000166096	-0.000166096	-0.000166096	-0.421823	-0.24356	-0.35547	-0.0814977	-0.112919	-0.489017	-0.0814977	-0.0501662	-0.30442	-0.463512	-0.136937	-0.000166096	-0.204372
yp|PDR15:1242	150	11.3	1.3	1.3	4	8.7	6	1.3	8	11.3	4.7	3.3	3.3	6	4	7.3	4.7	4.7	2	6.7	2.78	4.00901	-0.35547	-0.0814977	-0.0814977	-0.185786	-0.306508	-0.24356	-0.0814977	-0.291531	-0.35547	-0.207356	-0.162441	-0.162441	-0.24356	-0.185786	-0.275668	-0.207356	-0.207356	-0.112919	-0.261304
yp|TIR3:41	150	17.3	0	4	7.3	2	2.7	0.7	3.3	4.7	3.3	2	2.7	4	0.7	30.7	7.3	3.3	0.7	3.3	1.48	3.39893	-0.437901	-0.000166096	-0.185786	-0.275668	-0.112919	-0.140732	-0.0501662	-0.162441	-0.207356	-0.162441	-0.112919	-0.140732	-0.185786	-0.0501662	-0.523035	-0.275668	-0.162441	-0.0501662	-0.162441
yp|YLR352W:578	150	4.7	0	8	7.3	2	4.7	4	6.7	10.7	0	8	6	6	10.7	12	4	2.7	1.3	1.3	1.72	3.86754	-0.207356	-0.000166096	-0.291531	-0.275668	-0.112919	-0.207356	-0.185786	-0.261304	-0.34502	-0.000166096	-0.291531	-0.24356	-0.24356	-0.34502	-0.367083	-0.185786	-0.140732	-0.0814977	-0.0814977
yp|CAF120:891	150	8	0	0.7	0	0.7	6.7	3.3	1.3	2.7	2.7	11.3	22.7	13.3	6	6	4	1.3	1.3	8	1.06	3.53453	-0.291531	-0.000166096	-0.0501662	-0.000166096	-0.0501662	-0.261304	-0.162441	-0.0814977	-0.140732	-0.140732	-0.35547	-0.485613	-0.387111	-0.24356	-0.24356	-0.185786	-0.0814977	-0.0814977	-0.291531
yp|QDR2:92	149	12.1	2.7	2.7	2.7	8.1	13.4	0	10.1	9.4	1.3	1.3	2.7	3.4	4.7	5.4	4	10.7	2	3.4	2.42	3.84213	-0.368693	-0.140732	-0.140732	-0.140732	-0.293723	-0.388574	-0.000166096	-0.334084	-0.320672	-0.0814977	-0.0814977	-0.140732	-0.165897	-0.207356	-0.227416	-0.185786	-0.34502	-0.112919	-0.165897
yp|TUL1:430	149	5.4	1.3	2	4	10.1	5.4	0	13.4	11.4	2	5.4	4.7	2.7	5.4	10.1	3.4	6	1.3	6	2	3.89946	-0.227416	-0.0814977	-0.112919	-0.185786	-0.334084	-0.227416	-0.000166096	-0.388574	-0.357167	-0.112919	-0.227416	-0.207356	-0.140732	-0.227416	-0.334084	-0.165897	-0.24356	-0.0814977	-0.24356
yp|ZRC1:74	149	6.7	0.7	6.7	6.7	2.7	6.7	8.1	8.1	12.8	0.7	7.4	4.7	4	2.7	13.4	0.7	6.7	0	0.7	0.7	3.8156	-0.261304	-0.0501662	-0.261304	-0.261304	-0.140732	-0.261304	-0.293723	-0.293723	-0.379636	-0.0501662	-0.277992	-0.207356	-0.185786	-0.140732	-0.388574	-0.0501662	-0.261304	-0.000166096	-0.0501662
yp|DSE4:225	149	6	0	2.7	1.3	2	2	0	6	6.7	0.7	4	8.1	3.4	2	29.5	15.4	5.4	0	4.7	1.06	3.37547	-0.24356	-0.000166096	-0.140732	-0.0814977	-0.112919	-0.112919	-0.000166096	-0.24356	-0.261304	-0.0501662	-0.185786	-0.293723	-0.165897	-0.112919	-0.519561	-0.415658	-0.227416	-0.000166096	-0.207356
yp|SEC16:834	148	11.5	0	0.7	2.7	0	2.7	3.4	6.1	7.4	1.4	8.1	14.2	9.5	4.7	12.2	7.4	3.4	0	4.7	1.12	3.71244	-0.358851	-0.000166096	-0.0501662	-0.140732	-0.000166096	-0.140732	-0.165897	-0.246164	-0.277992	-0.0862652	-0.293723	-0.399891	-0.322633	-0.207356	-0.370292	-0.277992	-0.165897	-0.000166096	-0.207356
ypdub|YLL044W:1	148	0.7	0.7	4.1	3.4	7.4	6.1	0.7	0.7	19.6	0.7	3.4	0.7	6.8	3.4	20.3	3.4	10.1	7.4	0.7	0.7	3.53152	-0.0501662	-0.0501662	-0.188969	-0.165897	-0.277992	-0.246164	-0.0501662	-0.0501662	-0.46082	-0.0501662	-0.165897	-0.0501662	-0.26375	-0.165897	-0.467	-0.165897	-0.334084	-0.277992	-0.0501662
yp|TKL2:47	147	6.8	2	5.4	4.8	4.8	10.2	4.1	6.8	9.5	1.4	7.5	3.4	4.8	4.1	11.6	4.1	4.1	0.7	4.1	3.82	4.04533	-0.26375	-0.112919	-0.227416	-0.210309	-0.210309	-0.335941	-0.188969	-0.26375	-0.322633	-0.0862652	-0.280295	-0.165897	-0.210309	-0.188969	-0.360522	-0.188969	-0.188969	-0.0501662	-0.188969
yp|PAN3:70	147	10.9	0	2.7	0.7	3.4	2.7	1.4	8.2	2	4.1	17.7	10.2	0.7	0	17.7	12.2	4.8	0	0.7	0.7	3.43188	-0.348556	-0.000166096	-0.140732	-0.0501662	-0.165897	-0.140732	-0.0862652	-0.295897	-0.112919	-0.188969	-0.442188	-0.335941	-0.0501662	-0.000166096	-0.442188	-0.370292	-0.210309	-0.000166096	-0.0501662
yp|PRY2:56	147	13.6	0	2.7	4.8	2	0.7	0.7	2.7	0.7	0.7	2	5.4	6.1	0	19.7	31.3	6.8	0	0	0.42	3.03398	-0.391466	-0.000166096	-0.140732	-0.210309	-0.112919	-0.0501662	-0.0501662	-0.140732	-0.0501662	-0.0501662	-0.112919	-0.227416	-0.246164	-0.000166096	-0.461724	-0.524517	-0.26375	-0.000166096	-0.000166096
yp|YMR317W:644	147	10.9	0	0.7	2	4.1	2.7	1.4	3.4	5.4	1.4	4.1	6.8	0.7	1.4	31.3	17	6.1	0	0.7	0.7	3.25211	-0.348556	-0.000166096	-0.0501662	-0.112919	-0.188969	-0.140732	-0.0862652	-0.165897	-0.227416	-0.0862652	-0.188969	-0.26375	-0.0501662	-0.0862652	-0.524517	-0.434598	-0.246164	-0.000166096	-0.0501662
yp|SIN3:254	147	3.4	0.7	4.8	4.8	2.7	7.5	0.7	6.1	6.1	2	5.4	11.6	12.2	4.1	12.2	7.5	6.1	0	2	2	3.87016	-0.165897	-0.0501662	-0.210309	-0.210309	-0.140732	-0.280295	-0.0501662	-0.246164	-0.246164	-0.112919	-0.227416	-0.360522	-0.370292	-0.188969	-0.370292	-0.280295	-0.246164	-0.000166096	-0.112919
yp|CIT3:196	147	4.8	2	4.1	6.1	1.4	8.8	4.1	7.5	13.6	2.7	8.2	2.7	3.4	2.7	12.2	7.5	4.1	0.7	3.4	2.7	3.95355	-0.210309	-0.112919	-0.188969	-0.246164	-0.0862652	-0.30858	-0.188969	-0.280295	-0.391466	-0.140732	-0.295897	-0.140732	-0.165897	-0.140732	-0.370292	-0.280295	-0.188969	-0.0501662	-0.165897
yp|CIN10:384	146	8.2	3.4	2.1	2.1	9.6	4.8	0.7	8.2	12.3	4.1	5.5	4.1	0.7	3.4	6.8	8.9	8.2	2.7	4.1	2.46	3.97295	-0.295897	-0.165897	-0.117084	-0.117084	-0.324578	-0.210309	-0.0501662	-0.295897	-0.371878	-0.188969	-0.230171	-0.188969	-0.0501662	-0.165897	-0.26375	-0.310635	-0.295897	-0.140732	-0.188969
yp|FCY2:83	146	8.9	2.1	1.4	2.1	8.2	11	1.4	11	10.3	4.1	6.2	1.4	2.1	2.1	8.2	3.4	11.6	2.1	2.7	2.1	3.8899	-0.310635	-0.117084	-0.0862652	-0.117084	-0.295897	-0.350304	-0.0862652	-0.350304	-0.337785	-0.188969	-0.248744	-0.0862652	-0.117084	-0.117084	-0.295897	-0.165897	-0.360522	-0.117084	-0.140732
yp|YER060W_A:80	146	8.9	2.7	1.4	2.1	7.5	10.3	1.4	9.6	13	2.1	7.5	2.1	2.1	2.1	7.5	2.7	12.3	2.1	2.7	2.1	3.86565	-0.310635	-0.140732	-0.0862652	-0.117084	-0.280295	-0.337785	-0.0862652	-0.324578	-0.382659	-0.117084	-0.280295	-0.117084	-0.117084	-0.117084	-0.280295	-0.140732	-0.371878	-0.117084	-0.140732
yp|TAF1:46	146	7.5	0	15.1	8.9	2.7	11.6	2.7	5.5	8.9	6.2	8.2	4.1	2.7	0	6.8	4.1	3.4	0	1.4	2.18	3.76529	-0.280295	-0.000166096	-0.411847	-0.310635	-0.140732	-0.360522	-0.140732	-0.230171	-0.310635	-0.248744	-0.295897	-0.188969	-0.140732	-0.000166096	-0.26375	-0.188969	-0.165897	-0.000166096	-0.0862652
yp|MMP1:72	146	9.6	2.7	1.4	3.4	6.2	11	1.4	7.5	15.1	3.4	2.1	4.1	2.1	2.1	12.3	2.7	6.8	2.1	4.1	2.1	3.88346	-0.324578	-0.140732	-0.0862652	-0.165897	-0.248744	-0.350304	-0.0862652	-0.280295	-0.411847	-0.165897	-0.117084	-0.188969	-0.117084	-0.117084	-0.371878	-0.140732	-0.26375	-0.117084	-0.188969
yp|RAX2:690	146	8.2	0	4.8	4.8	6.2	8.2	0.7	4.8	12.3	0.7	15.8	1.4	2.7	2.1	13	2.1	7.5	0.7	4.1	1.12	3.7277	-0.295897	-0.000166096	-0.210309	-0.210309	-0.248744	-0.295897	-0.0501662	-0.210309	-0.371878	-0.0501662	-0.420609	-0.0862652	-0.140732	-0.117084	-0.382659	-0.117084	-0.280295	-0.0501662	-0.188969
yp|MIX17:1	146	11.6	2.1	3.4	2.1	2.7	9.6	2.1	3.4	3.4	4.1	4.8	6.2	13.7	6.8	10.3	8.9	2.7	0	2.1	2.1	3.88585	-0.360522	-0.117084	-0.165897	-0.117084	-0.140732	-0.324578	-0.117084	-0.165897	-0.165897	-0.188969	-0.210309	-0.248744	-0.392896	-0.26375	-0.337785	-0.310635	-0.140732	-0.000166096	-0.117084
yp|NAT4:140	146	8.9	3.4	4.1	4.8	4.1	10.3	6.2	2.1	9.6	2.1	2.1	5.5	0	8.9	4.8	5.5	11	0.7	6.2	2.1	3.9578	-0.310635	-0.165897	-0.188969	-0.210309	-0.188969	-0.337785	-0.248744	-0.117084	-0.324578	-0.117084	-0.117084	-0.230171	-0.000166096	-0.310635	-0.210309	-0.230171	-0.350304	-0.0501662	-0.248744
yp|MSS11:264	146	2.7	0	2.7	0.7	4.8	2.1	5.5	2.1	2.1	3.4	4.8	9.6	43.2	1.4	8.9	2.7	2.1	0	1.4	1.4	3.08856	-0.140732	-0.000166096	-0.140732	-0.0501662	-0.210309	-0.117084	-0.230171	-0.117084	-0.117084	-0.165897	-0.210309	-0.324578	-0.523105	-0.0862652	-0.310635	-0.140732	-0.117084	-0.000166096	-0.0862652
yp|SAM3:76	146	10.3	2.1	0.7	3.4	8.2	9.6	1.4	8.2	12.3	2.1	2.7	2.7	2.7	2.1	9.6	6.8	9.6	2.1	3.4	2.1	3.8977	-0.337785	-0.117084	-0.0501662	-0.165897	-0.295897	-0.324578	-0.0862652	-0.295897	-0.371878	-0.117084	-0.140732	-0.140732	-0.140732	-0.117084	-0.324578	-0.26375	-0.324578	-0.117084	-0.165897
yp|AFT1:437	145	4.1	0.7	7.6	6.2	4.1	3.4	8.3	4.1	8.3	0	11.7	6.2	6.2	2.1	15.2	5.5	4.1	0	2.1	2.1	3.83684	-0.188969	-0.0501662	-0.28258	-0.248744	-0.188969	-0.165897	-0.298053	-0.188969	-0.298053	-0.000166096	-0.362181	-0.248744	-0.248744	-0.117084	-0.413127	-0.230171	-0.188969	-0.000166096	-0.117084
yp|YLR149C:290	145	5.5	1.4	6.2	5.5	6.9	4.1	5.5	6.2	4.8	1.4	9.7	4.8	4.1	6.9	9	4.1	7.6	0.7	5.5	4.1	4.08251	-0.230171	-0.0862652	-0.248744	-0.230171	-0.266175	-0.188969	-0.230171	-0.248744	-0.210309	-0.0862652	-0.326509	-0.210309	-0.188969	-0.266175	-0.312674	-0.188969	-0.28258	-0.0501662	-0.230171
yp|FSH2:36	145	7.6	0	6.2	7.6	6.9	11	2.1	4.1	9.7	0.7	4.1	10.3	6.2	0.7	3.4	6.9	6.2	0.7	5.5	1.54	3.90009	-0.28258	-0.000166096	-0.248744	-0.28258	-0.266175	-0.350304	-0.117084	-0.188969	-0.326509	-0.0501662	-0.188969	-0.337785	-0.248744	-0.0501662	-0.165897	-0.266175	-0.248744	-0.0501662	-0.230171
yp|YMR295C:37	145	10.3	0.7	7.6	6.9	5.5	6.2	2.1	2.8	2.8	2.8	3.4	7.6	11	5.5	5.5	6.2	8.3	0.7	4.1	2.8	4.01118	-0.337785	-0.0501662	-0.28258	-0.266175	-0.230171	-0.248744	-0.117084	-0.144473	-0.144473	-0.144473	-0.165897	-0.28258	-0.350304	-0.230171	-0.230171	-0.248744	-0.298053	-0.0501662	-0.188969
yp|YOL075C:1061	145	8.3	4.1	1.4	4.8	7.6	8.3	0.7	5.5	12.4	4.1	5.5	3.4	1.4	3.4	7.6	7.6	6.9	0	6.9	2.6	3.95289	-0.298053	-0.188969	-0.0862652	-0.210309	-0.28258	-0.298053	-0.0501662	-0.230171	-0.373453	-0.188969	-0.230171	-0.165897	-0.0862652	-0.165897	-0.28258	-0.28258	-0.266175	-0.000166096	-0.266175
yp|SDD4:154	145	4.8	0	4.1	1.4	6.9	4.1	0.7	2.8	6.2	2.1	11	9	30.3	4.8	4.1	2.1	2.8	0	2.8	1.82	3.49173	-0.210309	-0.000166096	-0.188969	-0.0862652	-0.266175	-0.188969	-0.0501662	-0.144473	-0.248744	-0.117084	-0.350304	-0.312674	-0.521954	-0.210309	-0.188969	-0.117084	-0.144473	-0.000166096	-0.144473
yp|YBR241C:326	144	13.9	0.7	2.1	0.7	7.6	7.6	1.4	11.1	12.5	2.8	2.1	4.2	2.1	1.4	6.9	7.6	9.7	0.7	4.9	1.4	3.78731	-0.395725	-0.0501662	-0.117084	-0.0501662	-0.28258	-0.28258	-0.0862652	-0.352039	-0.375016	-0.144473	-0.117084	-0.192117	-0.117084	-0.0862652	-0.266175	-0.28258	-0.326509	-0.0501662	-0.213232
yp|CWH43:254	144	8.3	0.7	0.7	2.8	9.7	8.3	0.7	9	13.9	1.4	3.5	3.5	2.1	2.8	9	6.9	7.6	2.8	6.2	1.82	3.86708	-0.298053	-0.0501662	-0.0501662	-0.144473	-0.326509	-0.298053	-0.0501662	-0.312674	-0.395725	-0.0862652	-0.169311	-0.169311	-0.117084	-0.144473	-0.312674	-0.266175	-0.28258	-0.144473	-0.248744
yp|FCY21:80	144	10.4	2.1	2.1	1.4	9.7	9.7	1.4	11.1	9	3.5	6.2	2.8	2.8	2.1	6.9	2.8	11.1	2.1	2.8	2.1	3.91237	-0.339614	-0.117084	-0.117084	-0.0862652	-0.326509	-0.326509	-0.0862652	-0.352039	-0.312674	-0.169311	-0.248744	-0.144473	-0.144473	-0.117084	-0.266175	-0.144473	-0.352039	-0.117084	-0.144473
yp|TOS3:375	144	6.2	1.4	4.2	5.6	4.9	4.9	1.4	4.9	6.2	1.4	6.2	6.2	4.2	4.2	20.8	6.9	5.6	0	4.9	3.08	3.88639	-0.248744	-0.0862652	-0.192117	-0.232899	-0.213232	-0.213232	-0.0862652	-0.213232	-0.248744	-0.0862652	-0.248744	-0.248744	-0.192117	-0.192117	-0.4712	-0.266175	-0.232899	-0.000166096	-0.213232
yp|POG1:161	144	4.9	0	1.4	3.5	0.7	7.6	3.5	4.2	5.6	6.2	4.9	13.2	16.7	4.2	9.7	3.5	4.2	0.7	5.6	2.66	3.838	-0.213232	-0.000166096	-0.0862652	-0.169311	-0.0501662	-0.28258	-0.169311	-0.192117	-0.232899	-0.248744	-0.213232	-0.385638	-0.431219	-0.192117	-0.326509	-0.169311	-0.192117	-0.0501662	-0.232899
yp|GEF1:440	144	10.4	0.7	2.1	6.9	6.2	9	0	11.1	9.7	4.2	1.4	4.2	1.4	3.5	6.9	8.3	11.1	0	2.8	1.4	3.80015	-0.339614	-0.0501662	-0.117084	-0.266175	-0.248744	-0.312674	-0.000166096	-0.352039	-0.326509	-0.192117	-0.0862652	-0.192117	-0.0862652	-0.169311	-0.266175	-0.298053	-0.352039	-0.000166096	-0.144473
yp|PSH1:134	144	6.9	2.8	16	18.8	2.1	4.2	2.8	3.5	3.5	2.1	6.2	3.5	0	10.4	9	1.4	4.2	1.4	1.4	1.82	3.7178	-0.266175	-0.144473	-0.423029	-0.453314	-0.117084	-0.192117	-0.144473	-0.169311	-0.169311	-0.117084	-0.248744	-0.169311	-0.000166096	-0.339614	-0.312674	-0.0862652	-0.192117	-0.0862652	-0.0862652
yp|VPH1:664	144	11.1	2.1	4.9	8.3	5.6	5.6	5.6	4.9	11.8	5.6	0.7	1.4	3.5	2.1	11.1	5.6	6.9	2.8	0.7	2.1	3.95764	-0.352039	-0.117084	-0.213232	-0.298053	-0.232899	-0.232899	-0.232899	-0.213232	-0.363827	-0.232899	-0.0501662	-0.0862652	-0.169311	-0.117084	-0.352039	-0.232899	-0.266175	-0.144473	-0.0501662
ypdub|YOR055W:1	144	6.2	3.5	4.9	6.2	9	7.6	0.7	3.5	15.3	1.4	3.5	6.2	0.7	2.8	8.3	6.9	9.7	1.4	2.1	1.82	3.90221	-0.248744	-0.169311	-0.213232	-0.248744	-0.312674	-0.28258	-0.0501662	-0.169311	-0.414397	-0.0862652	-0.169311	-0.248744	-0.0501662	-0.144473	-0.298053	-0.266175	-0.326509	-0.0862652	-0.117084
yp|TMA108:282	143	7	1.4	6.3	7	4.9	3.5	3.5	7	11.2	3.5	6.3	4.2	7.7	2.8	7	5.6	4.2	3.5	3.5	3.5	4.12319	-0.268579	-0.0862652	-0.251301	-0.268579	-0.213232	-0.169311	-0.169311	-0.268579	-0.353761	-0.169311	-0.251301	-0.192117	-0.284845	-0.144473	-0.268579	-0.232899	-0.192117	-0.169311	-0.169311
yp|LOT5:29	143	4.9	2.1	4.9	8.4	4.9	8.4	2.1	7	14.7	0.7	5.6	4.9	4.2	5.6	9.1	4.9	2.8	0.7	4.2	2.52	3.98546	-0.213232	-0.117084	-0.213232	-0.300193	-0.213232	-0.300193	-0.117084	-0.268579	-0.406632	-0.0501662	-0.232899	-0.213232	-0.192117	-0.232899	-0.314697	-0.213232	-0.144473	-0.0501662	-0.192117
yp|VAC7:8	142	6.3	0	6.3	3.5	0	1.4	6.3	4.9	9.2	1.4	15.5	6.3	1.4	2.1	17.6	9.9	7	0.7	0	1.12	3.58794	-0.251301	-0.000166096	-0.251301	-0.169311	-0.000166096	-0.0862652	-0.251301	-0.213232	-0.316704	-0.0862652	-0.41691	-0.251301	-0.0862652	-0.117084	-0.441129	-0.330325	-0.268579	-0.0501662	-0.000166096
yp|SNF5:1	141	5.7	0	0	0	1.4	2.8	2.8	6.4	8.5	2.1	7.8	19.1	24.8	2.1	7.8	5.7	2.1	0	0.7	0.42	3.3339	-0.235602	-0.000166096	-0.000166096	-0.000166096	-0.0862652	-0.144473	-0.144473	-0.253835	-0.302315	-0.117084	-0.287092	-0.456185	-0.49888	-0.117084	-0.287092	-0.235602	-0.117084	-0.000166096	-0.0501662
yp|MFG1:1	141	9.2	0	0	0.7	5	6.4	2.1	2.1	2.8	4.3	7.8	20.6	12.8	2.1	7.1	7.1	6.4	0	3.5	1.54	3.62963	-0.316704	-0.000166096	-0.000166096	-0.0501662	-0.216125	-0.253835	-0.117084	-0.117084	-0.144473	-0.19523	-0.287092	-0.469541	-0.379636	-0.117084	-0.270962	-0.270962	-0.253835	-0.000166096	-0.169311
yp|SEC7:87	141	2.8	0	16.3	25.5	0	7.8	2.1	2.8	1.4	0	6.4	2.1	0.7	2.1	20.6	6.4	2.8	0	0	0	3.11555	-0.144473	-0.000166096	-0.426592	-0.50272	-0.000166096	-0.287092	-0.117084	-0.144473	-0.0862652	-0.000166096	-0.253835	-0.117084	-0.0501662	-0.117084	-0.469541	-0.253835	-0.144473	-0.000166096	-0.000166096
yp|NFI1:526	141	6.4	0	7.1	3.5	2.8	7.1	2.1	4.3	7.1	1.4	11.3	10.6	5.7	4.3	7.8	12.1	2.8	0	3.5	2.52	3.87852	-0.253835	-0.000166096	-0.270962	-0.169311	-0.144473	-0.270962	-0.117084	-0.19523	-0.270962	-0.0862652	-0.35547	-0.343232	-0.235602	-0.19523	-0.287092	-0.368693	-0.144473	-0.000166096	-0.169311
yp|VMA2:227	140	6.4	0	6.4	8.6	2.1	6.4	2.1	8.6	10	2.1	4.3	5.7	3.6	8.6	5	10.7	3.6	0	5.7	2.1	3.93151	-0.253835	-0.000166096	-0.253835	-0.30442	-0.117084	-0.253835	-0.117084	-0.30442	-0.332212	-0.117084	-0.19523	-0.235602	-0.172684	-0.30442	-0.216125	-0.34502	-0.172684	-0.000166096	-0.235602
yp|PPH21:223	140	5	2.9	6.4	6.4	4.3	8.6	4.3	5.7	6.4	2.9	5.7	6.4	7.1	6.4	7.1	2.9	6.4	2.1	2.9	2.9	4.15688	-0.216125	-0.148163	-0.253835	-0.253835	-0.19523	-0.30442	-0.19523	-0.235602	-0.253835	-0.148163	-0.235602	-0.253835	-0.270962	-0.253835	-0.270962	-0.148163	-0.253835	-0.117084	-0.148163
yp|PPH22:231	140	4.3	2.9	7.1	5.7	4.3	8.6	4.3	6.4	6.4	2.9	5.7	6.4	7.1	6.4	6.4	4.3	5.7	2.1	2.9	3.74	4.16482	-0.19523	-0.148163	-0.270962	-0.235602	-0.19523	-0.30442	-0.19523	-0.253835	-0.253835	-0.148163	-0.235602	-0.253835	-0.270962	-0.253835	-0.253835	-0.19523	-0.235602	-0.117084	-0.148163
yp|SRP40:146	140	0	0	17.9	7.9	0	2.9	0	0	0.7	0	0	0.7	0.7	0	67.1	2.1	0	0	0	0	1.53741	-0.000166096	-0.000166096	-0.444283	-0.28932	-0.000166096	-0.148163	-0.000166096	-0.000166096	-0.0501662	-0.000166096	-0.000166096	-0.0501662	-0.0501662	-0.000166096	-0.386229	-0.117084	-0.000166096	-0.000166096	-0.000166096
yp|MET4:23	140	8.6	0	10	5	5.7	4.3	2.1	4.3	7.9	0.7	15.7	4.3	2.1	2.1	12.1	7.9	5	0.7	1.4	1.82	3.79491	-0.30442	-0.000166096	-0.332212	-0.216125	-0.235602	-0.19523	-0.117084	-0.19523	-0.28932	-0.0501662	-0.419385	-0.19523	-0.117084	-0.117084	-0.368693	-0.28932	-0.216125	-0.0501662	-0.0862652
yp|CSR2:222	140	7.9	0.7	5.7	2.9	4.3	2.9	2.9	1.4	7.9	2.9	16.4	7.9	2.9	5	16.4	9.3	1.4	0.7	0.7	1.4	3.75298	-0.28932	-0.0501662	-0.235602	-0.148163	-0.19523	-0.148163	-0.148163	-0.0862652	-0.28932	-0.148163	-0.427762	-0.28932	-0.148163	-0.216125	-0.427762	-0.318696	-0.0862652	-0.0501662	-0.0501662
yp|VBA5:74	139	10.1	2.9	0	1.4	6.5	12.2	1.4	13.7	12.9	2.9	2.2	2.9	1.4	3.6	7.9	5.8	7.2	2.9	2.2	1.88	3.80236	-0.334084	-0.148163	-0.000166096	-0.0862652	-0.256347	-0.370292	-0.0862652	-0.392896	-0.381153	-0.148163	-0.12118	-0.148163	-0.0862652	-0.172684	-0.28932	-0.238279	-0.273325	-0.148163	-0.12118
yp|YPS1:133	139	6.5	0.7	5.8	2.9	5	16.5	0.7	3.6	7.2	1.4	5	2.9	2.2	1.4	16.5	13.7	4.3	0.7	2.9	1.4	3.70756	-0.256347	-0.0501662	-0.238279	-0.148163	-0.216125	-0.428923	-0.0501662	-0.172684	-0.273325	-0.0862652	-0.216125	-0.148163	-0.12118	-0.0862652	-0.428923	-0.392896	-0.19523	-0.0501662	-0.148163
yp|NTE1:1465	139	6.5	1.4	6.5	5.8	5	7.9	1.4	7.2	7.2	3.6	7.2	5	2.9	5.8	7.9	5	5.8	2.9	5	3.32	4.13219	-0.256347	-0.0862652	-0.256347	-0.238279	-0.216125	-0.28932	-0.0862652	-0.273325	-0.273325	-0.172684	-0.273325	-0.216125	-0.148163	-0.238279	-0.28932	-0.216125	-0.238279	-0.148163	-0.216125
yp|PMA2:779	139	6.5	0.7	2.2	1.4	7.9	10.1	0	12.2	9.4	5	5	2.9	2.9	2.9	7.9	6.5	7.2	7.9	1.4	1.88	3.89981	-0.256347	-0.0501662	-0.12118	-0.0862652	-0.28932	-0.334084	-0.000166096	-0.370292	-0.320672	-0.216125	-0.216125	-0.148163	-0.148163	-0.148163	-0.28932	-0.256347	-0.273325	-0.28932	-0.0862652
yp|EDE1:945	138	5.8	0	9.4	10.9	1.4	5.8	0.7	2.9	6.5	0	11.6	5.1	2.9	5.1	10.9	14.5	5.1	0.7	0.7	0.7	3.70557	-0.238279	-0.000166096	-0.320672	-0.348556	-0.0862652	-0.238279	-0.0501662	-0.148163	-0.256347	-0.000166096	-0.360522	-0.21899	-0.148163	-0.21899	-0.348556	-0.403965	-0.21899	-0.0501662	-0.0501662
yp|TUP1:82	138	11.6	0	0.7	0.7	0.7	2.9	1.4	1.4	8.7	0	3.6	10.9	28.3	2.2	10.1	9.4	7.2	0	0	0.42	3.22477	-0.360522	-0.000166096	-0.0501662	-0.0501662	-0.0501662	-0.148163	-0.0862652	-0.0862652	-0.306508	-0.000166096	-0.172684	-0.348556	-0.515382	-0.12118	-0.334084	-0.320672	-0.273325	-0.000166096	-0.000166096
yp|SAN1:1	138	9.4	0	2.9	5.1	3.6	9.4	1.4	4.3	6.5	1.4	16.7	5.8	5.1	5.8	12.3	5.8	2.9	0	1.4	1.4	3.77697	-0.320672	-0.000166096	-0.148163	-0.21899	-0.172684	-0.320672	-0.0862652	-0.19523	-0.256347	-0.0862652	-0.431219	-0.238279	-0.21899	-0.238279	-0.371878	-0.238279	-0.148163	-0.000166096	-0.0862652
yp|WSC4:187	138	2.9	0	0	0	0.7	0	0	3.6	2.9	0	1.4	6.5	0.7	0	37.7	39.9	2.9	0	0.7	0	2.17108	-0.148163	-0.000166096	-0.000166096	-0.000166096	-0.0501662	-0.000166096	-0.000166096	-0.172684	-0.148163	-0.000166096	-0.0862652	-0.256347	-0.0501662	-0.000166096	-0.530576	-0.528889	-0.148163	-0.000166096	-0.0501662
yp|YTP1:181	138	5.8	2.9	2.2	2.9	6.5	10.1	5.1	10.9	6.5	2.9	1.4	2.2	3.6	5.1	7.2	6.5	8.7	5.8	3.6	2.9	4.06454	-0.238279	-0.148163	-0.12118	-0.148163	-0.256347	-0.334084	-0.21899	-0.348556	-0.256347	-0.148163	-0.0862652	-0.12118	-0.172684	-0.21899	-0.273325	-0.256347	-0.306508	-0.238279	-0.172684
yp|PDR10:1334	138	11.6	2.9	0.7	3.6	8.7	4.3	0.7	8.7	13.8	2.2	5.8	3.6	1.4	2.9	9.4	2.2	8.7	2.2	6.5	2.2	3.87672	-0.360522	-0.148163	-0.0501662	-0.172684	-0.306508	-0.19523	-0.0501662	-0.306508	-0.394316	-0.12118	-0.238279	-0.172684	-0.0862652	-0.148163	-0.320672	-0.12118	-0.306508	-0.12118	-0.256347
ypdub|YGL102C:1	138	0	2.2	6.5	2.9	8	3.6	2.2	2.2	10.9	2.9	6.5	1.4	6.5	2.2	13	13.8	10.9	4.3	0	2.2	3.77022	-0.000166096	-0.12118	-0.256347	-0.148163	-0.291531	-0.172684	-0.12118	-0.12118	-0.348556	-0.148163	-0.256347	-0.0862652	-0.256347	-0.12118	-0.382659	-0.394316	-0.348556	-0.19523	-0.000166096
yp|STE5:751	137	4.4	0.7	13.1	13.9	3.6	2.9	2.9	4.4	10.2	2.2	10.9	2.9	0.7	1.5	12.4	7.3	4.4	0.7	0.7	1.18	3.73838	-0.19831	-0.0501662	-0.384154	-0.395725	-0.172684	-0.148163	-0.148163	-0.19831	-0.335941	-0.12118	-0.348556	-0.148163	-0.0501662	-0.0909296	-0.373453	-0.275668	-0.19831	-0.0501662	-0.0501662
yp|SEC15:679	137	2.9	0	7.3	6.6	6.6	2.9	1.5	11.7	9.5	3.6	5.8	8	5.1	2.9	8.8	10.2	3.6	0.7	2.2	2.62	3.92378	-0.148163	-0.000166096	-0.275668	-0.258837	-0.258837	-0.148163	-0.0909296	-0.362181	-0.322633	-0.172684	-0.238279	-0.291531	-0.21899	-0.148163	-0.30858	-0.335941	-0.172684	-0.0501662	-0.12118
yp|PRY3:220	137	13.9	0	2.2	1.5	0	0.7	0	1.5	2.2	0.7	2.2	2.2	0	0.7	43.8	19.7	8	0	0.7	0	2.53871	-0.395725	-0.000166096	-0.12118	-0.0909296	-0.000166096	-0.0501662	-0.000166096	-0.0909296	-0.12118	-0.0501662	-0.12118	-0.12118	-0.000166096	-0.0501662	-0.521654	-0.461724	-0.291531	-0.000166096	-0.0501662
yp|RGM1:58	137	5.8	0	5.1	0.7	3.6	0.7	4.4	5.8	8.8	2.9	5.8	19.7	7.3	4.4	11.7	4.4	4.4	0	4.4	2.02	3.75504	-0.238279	-0.000166096	-0.21899	-0.0501662	-0.172684	-0.0501662	-0.19831	-0.238279	-0.30858	-0.148163	-0.238279	-0.461724	-0.275668	-0.19831	-0.362181	-0.19831	-0.19831	-0.000166096	-0.19831
yp|FLR1:337	136	10.3	5.1	0.7	3.7	14	6.6	1.5	8.1	11.8	2.2	2.2	5.1	0.7	2.9	2.2	3.7	11	2.2	5.9	2.2	3.85669	-0.337785	-0.21899	-0.0501662	-0.176017	-0.397124	-0.258837	-0.0909296	-0.293723	-0.363827	-0.12118	-0.12118	-0.21899	-0.0501662	-0.148163	-0.12118	-0.176017	-0.350304	-0.12118	-0.240932
yp|PAT1:105	136	8.8	0	0.7	1.5	2.9	7.4	1.5	1.5	3.7	9.6	3.7	24.3	16.2	1.5	8.1	2.9	5.1	0.7	0	1.18	3.45798	-0.30858	-0.000166096	-0.0501662	-0.0909296	-0.148163	-0.277992	-0.0909296	-0.0909296	-0.176017	-0.324578	-0.176017	-0.495962	-0.425413	-0.0909296	-0.293723	-0.148163	-0.21899	-0.0501662	-0.000166096
yp|NAM8:388	136	8.1	1.5	2.2	2.2	2.9	8.1	0	2.2	10.3	4.4	13.2	5.1	11.8	0.7	12.5	6.6	4.4	0	3.7	1.92	3.75331	-0.293723	-0.0909296	-0.12118	-0.12118	-0.148163	-0.293723	-0.000166096	-0.12118	-0.337785	-0.19831	-0.385638	-0.21899	-0.363827	-0.0501662	-0.375016	-0.258837	-0.19831	-0.000166096	-0.176017
yp|DSE2:81	136	7.4	0	0.7	4.4	3.7	2.2	0	5.1	4.4	0	0.7	3.7	2.9	0.7	44.9	14	4.4	0	0.7	0.42	2.83043	-0.277992	-0.000166096	-0.0501662	-0.19831	-0.176017	-0.12118	-0.000166096	-0.21899	-0.19831	-0.000166096	-0.0501662	-0.176017	-0.148163	-0.0501662	-0.518688	-0.397124	-0.19831	-0.000166096	-0.0501662
yp|YPS6:103	136	6.6	0.7	7.4	5.1	8.1	8.8	0	5.9	6.6	1.5	10.3	3.7	0	0.7	11	13.2	2.2	0.7	7.4	0.7	3.74857	-0.258837	-0.0501662	-0.277992	-0.21899	-0.293723	-0.30858	-0.000166096	-0.240932	-0.258837	-0.0909296	-0.337785	-0.176017	-0.000166096	-0.0501662	-0.350304	-0.385638	-0.12118	-0.0501662	-0.277992
yp|DEF1:363	136	5.1	0	0.7	3.7	0	0	1.5	1.5	2.9	0	1.5	13.2	55.1	0	6.6	1.5	2.9	0	3.7	0	2.40049	-0.21899	-0.000166096	-0.0501662	-0.176017	-0.000166096	-0.000166096	-0.0909296	-0.0909296	-0.148163	-0.000166096	-0.0909296	-0.385638	-0.473786	-0.000166096	-0.258837	-0.0909296	-0.148163	-0.000166096	-0.176017
yp|NUP100:1	136	5.1	0	0	0	11	16.9	0	0	2.9	2.9	25	2.9	5.9	0.7	20.6	5.9	0	0	0	0	2.95017	-0.21899	-0.000166096	-0.000166096	-0.000166096	-0.350304	-0.43348	-0.000166096	-0.000166096	-0.148163	-0.148163	-0.500006	-0.148163	-0.240932	-0.0501662	-0.469541	-0.240932	-0.000166096	-0.000166096	-0.000166096
yp|SIS1:61	136	7.4	0	3.7	5.1	9.6	29.4	1.5	1.5	2.9	4.4	2.2	8.1	2.2	2.2	12.5	1.5	2.9	0	2.9	1.5	3.46502	-0.277992	-0.000166096	-0.176017	-0.21899	-0.324578	-0.51924	-0.0909296	-0.0909296	-0.148163	-0.19831	-0.12118	-0.293723	-0.12118	-0.12118	-0.375016	-0.0909296	-0.148163	-0.000166096	-0.148163
yp|YPR015C:39	136	7.4	2.2	2.2	5.1	2.9	1.5	5.1	5.9	7.4	1.5	4.4	14	8.8	2.9	12.5	6.6	5.1	0.7	3.7	2.2	3.93848	-0.277992	-0.12118	-0.12118	-0.21899	-0.148163	-0.0909296	-0.21899	-0.240932	-0.277992	-0.0909296	-0.19831	-0.397124	-0.30858	-0.148163	-0.375016	-0.258837	-0.21899	-0.0501662	-0.176017
ypdub|YDR433W:1	136	14	0	2.2	16.2	0	0	2.2	5.9	4.4	6.6	0	5.1	6.6	0	5.1	6.6	25	0	0	0	3.2198	-0.397124	-0.000166096	-0.12118	-0.425413	-0.000166096	-0.000166096	-0.12118	-0.240932	-0.19831	-0.258837	-0.000166096	-0.21899	-0.258837	-0.000166096	-0.21899	-0.258837	-0.500006	-0.000166096	-0.000166096
yp|AQY3:476	135	11.1	1.5	4.4	2.2	6.7	14.1	2.2	10.4	7.4	3	5.2	5.9	0.7	3	4.4	5.2	3.7	4.4	4.4	2.68	3.97037	-0.352039	-0.0909296	-0.19831	-0.12118	-0.261304	-0.398513	-0.12118	-0.339614	-0.277992	-0.151803	-0.221826	-0.240932	-0.0501662	-0.151803	-0.19831	-0.221826	-0.176017	-0.19831	-0.19831
yp|TOS8:32	135	2.2	0	0	5.9	3.7	5.9	3	9.6	1.5	2.2	9.6	14.1	7.4	6.7	9.6	5.2	8.1	0	5.2	1.92	3.79239	-0.12118	-0.000166096	-0.000166096	-0.240932	-0.176017	-0.240932	-0.151803	-0.324578	-0.0909296	-0.12118	-0.324578	-0.398513	-0.277992	-0.261304	-0.324578	-0.221826	-0.293723	-0.000166096	-0.221826
yp|DSN1:103	135	13.3	0	3	1.5	3	3.7	3.7	3.7	3.7	5.2	8.1	14.1	8.9	3	9.6	6.7	1.5	0	7.4	2.4	3.81735	-0.387111	-0.000166096	-0.151803	-0.0909296	-0.151803	-0.176017	-0.176017	-0.176017	-0.176017	-0.221826	-0.293723	-0.398513	-0.310635	-0.151803	-0.324578	-0.261304	-0.0909296	-0.000166096	-0.277992
yp|PEX13:11	135	6.7	0	1.5	6.7	0.7	16.3	0	3.7	3.7	3	12.6	6.7	3	3	16.3	4.4	0.7	0.7	10.4	0.7	3.60079	-0.261304	-0.000166096	-0.0909296	-0.261304	-0.0501662	-0.426592	-0.000166096	-0.176017	-0.176017	-0.151803	-0.376567	-0.261304	-0.151803	-0.151803	-0.426592	-0.19831	-0.0501662	-0.0501662	-0.339614
yp|FCY21:390	134	11.9	2.2	4.5	3.7	6.7	10.4	0.7	11.9	8.2	2.2	3	3	0.7	4.5	6	3	5.2	3.7	8.2	2.68	3.94187	-0.365461	-0.12118	-0.201357	-0.176017	-0.261304	-0.339614	-0.0501662	-0.365461	-0.295897	-0.12118	-0.151803	-0.151803	-0.0501662	-0.201357	-0.24356	-0.151803	-0.221826	-0.176017	-0.295897
yp|YER060W_A:392	134	11.2	1.5	4.5	5.2	6	11.9	1.5	13.4	6.7	3	3.7	3	0.7	3.7	5.2	3.7	3.7	3.7	7.5	3	3.95368	-0.353761	-0.0909296	-0.201357	-0.221826	-0.24356	-0.365461	-0.0909296	-0.388574	-0.261304	-0.151803	-0.176017	-0.151803	-0.0501662	-0.176017	-0.221826	-0.176017	-0.176017	-0.176017	-0.280295
yp|SLX8:19	134	6	0	9.7	14.9	0.7	3.7	3.7	3	6.7	2.2	10.4	5.2	2.2	6	9.7	9.7	6	0	0	1.6	3.73907	-0.24356	-0.000166096	-0.326509	-0.409259	-0.0501662	-0.176017	-0.176017	-0.151803	-0.261304	-0.12118	-0.339614	-0.221826	-0.12118	-0.24356	-0.326509	-0.326509	-0.24356	-0.000166096	-0.000166096
yp|SLM1:4	134	3.7	0	3.7	0	1.5	5.2	3	3.7	7.5	3	14.9	3.7	23.1	1.5	12.7	8.2	3.7	0	0.7	1.18	3.48995	-0.176017	-0.000166096	-0.176017	-0.000166096	-0.0909296	-0.221826	-0.151803	-0.176017	-0.280295	-0.151803	-0.409259	-0.176017	-0.488349	-0.0909296	-0.378107	-0.295897	-0.176017	-0.000166096	-0.0501662
yp|YML082W:212	134	4.5	1.5	9.7	13.4	4.5	6.7	4.5	3.7	8.2	1.5	6	6	4.5	5.2	10.4	3.7	4.5	0.7	0.7	2.82	3.96186	-0.201357	-0.0909296	-0.326509	-0.388574	-0.201357	-0.261304	-0.201357	-0.176017	-0.295897	-0.0909296	-0.24356	-0.24356	-0.201357	-0.221826	-0.339614	-0.176017	-0.201357	-0.0501662	-0.0501662
yp|EOS1:165	134	3.7	0.7	10.4	9	2.2	3	2.2	5.2	11.9	1.5	3.7	4.5	3	3	14.2	6	9.7	1.5	4.5	2.2	3.89408	-0.176017	-0.0501662	-0.339614	-0.312674	-0.12118	-0.151803	-0.12118	-0.221826	-0.365461	-0.0909296	-0.176017	-0.201357	-0.151803	-0.151803	-0.399891	-0.24356	-0.326509	-0.0909296	-0.201357
yp|NPR1:45	134	7.5	0	4.5	1.5	4.5	7.5	3	4.5	4.5	0	7.5	3.7	3.7	6	26.9	8.2	4.5	0	2.2	1.92	3.61315	-0.280295	-0.000166096	-0.201357	-0.0909296	-0.201357	-0.280295	-0.151803	-0.201357	-0.201357	-0.000166096	-0.280295	-0.176017	-0.176017	-0.24356	-0.509577	-0.295897	-0.201357	-0.000166096	-0.12118
yp|SRL1:1	134	8.2	0	3.7	3	4.5	0.7	1.5	3.7	8.2	0.7	3.7	3	1.5	0	24.6	22.4	6.7	0.7	3	0.7	3.35183	-0.295897	-0.000166096	-0.176017	-0.151803	-0.201357	-0.0501662	-0.0909296	-0.176017	-0.295897	-0.0501662	-0.176017	-0.151803	-0.0909296	-0.000166096	-0.49773	-0.483495	-0.261304	-0.0501662	-0.151803
yp|RPN10:135	133	6	0	6.8	12.8	3.8	8.3	1.5	5.3	8.3	3.8	6	6	12	3.8	7.5	3.8	3.8	0	0.8	2.88	3.88579	-0.24356	-0.000166096	-0.26375	-0.379636	-0.179311	-0.298053	-0.0909296	-0.224635	-0.298053	-0.179311	-0.24356	-0.24356	-0.367083	-0.179311	-0.280295	-0.179311	-0.179311	-0.000166096	-0.0557815
yp|SAG1:381	133	9	0.8	3	5.3	3.8	2.3	1.5	9	2.3	0.8	6.8	3.8	1.5	1.5	18.8	20.3	7.5	0.8	1.5	1.5	3.60625	-0.312674	-0.0557815	-0.151803	-0.224635	-0.179311	-0.125211	-0.0909296	-0.312674	-0.125211	-0.0557815	-0.26375	-0.179311	-0.0909296	-0.0909296	-0.453314	-0.467	-0.280295	-0.0557815	-0.0909296
yp|SFP1:277	133	7.5	0	2.3	0	0.8	3.8	7.5	4.5	5.3	3.8	15.8	5.3	9	2.3	16.5	9.8	6	0	0	0.48	3.6109	-0.280295	-0.000166096	-0.125211	-0.000166096	-0.0557815	-0.179311	-0.280295	-0.201357	-0.224635	-0.179311	-0.420609	-0.224635	-0.312674	-0.125211	-0.428923	-0.328424	-0.24356	-0.000166096	-0.000166096
yp|YNL018C:114	133	5.3	1.5	3.8	5.3	3.8	0.8	4.5	2.3	6.8	3	9.8	6	1.5	3	22.6	11.3	6.8	0.8	1.5	1.5	3.76229	-0.224635	-0.0909296	-0.179311	-0.224635	-0.179311	-0.0557815	-0.201357	-0.125211	-0.26375	-0.151803	-0.328424	-0.24356	-0.0909296	-0.151803	-0.484914	-0.35547	-0.26375	-0.0557815	-0.0909296
yp|YNL034W:114	133	5.3	1.5	3.8	5.3	3	0.8	4.5	2.3	7.5	3	9.8	6.8	1.5	3	22.6	10.5	6.8	0.8	1.5	1.5	3.75747	-0.224635	-0.0909296	-0.179311	-0.224635	-0.151803	-0.0557815	-0.201357	-0.125211	-0.280295	-0.151803	-0.328424	-0.26375	-0.0909296	-0.151803	-0.484914	-0.34143	-0.26375	-0.0557815	-0.0909296
yp|SLA1:984	132	8.3	0	0	0	5.3	14.4	0	3	5.3	8.3	6.1	7.6	12.9	2.3	8.3	14.4	3.8	0	0	0	3.51588	-0.298053	-0.000166096	-0.000166096	-0.000166096	-0.224635	-0.402617	-0.000166096	-0.151803	-0.224635	-0.298053	-0.246164	-0.28258	-0.381153	-0.125211	-0.298053	-0.402617	-0.179311	-0.000166096	-0.000166096
yp|GPI13:471	132	5.3	1.5	3	3	10.6	5.3	1.5	14.4	10.6	4.5	3	3.8	3	3	4.5	6.8	8.3	3	4.5	3	3.97621	-0.224635	-0.0909296	-0.151803	-0.151803	-0.343232	-0.224635	-0.0909296	-0.402617	-0.343232	-0.201357	-0.151803	-0.179311	-0.151803	-0.151803	-0.201357	-0.26375	-0.298053	-0.151803	-0.201357
yp|YPS1:366	132	6.1	1.5	6.8	4.5	3.8	6.8	0.8	9.8	10.6	2.3	3.8	4.5	2.3	1.5	12.1	11.4	6.1	0	5.3	1.98	3.89154	-0.246164	-0.0909296	-0.26375	-0.201357	-0.179311	-0.26375	-0.0557815	-0.328424	-0.343232	-0.125211	-0.179311	-0.201357	-0.125211	-0.0909296	-0.368693	-0.357167	-0.246164	-0.000166096	-0.224635
yp|SED4:648	131	6.1	0	5.3	9.2	3.1	0.8	1.5	9.9	4.6	2.3	3.1	6.1	2.3	1.5	26.7	9.9	6.1	0	1.5	1.5	3.54363	-0.246164	-0.000166096	-0.224635	-0.316704	-0.155395	-0.0557815	-0.0909296	-0.330325	-0.204372	-0.125211	-0.155395	-0.246164	-0.125211	-0.0909296	-0.508663	-0.330325	-0.246164	-0.000166096	-0.0909296
yp|NUP84:240	131	4.6	0	4.6	8.4	0	2.3	5.3	6.9	15.3	1.5	4.6	5.3	6.1	4.6	12.2	3.1	9.2	1.5	4.6	1.98	3.84785	-0.204372	-0.000166096	-0.204372	-0.300193	-0.000166096	-0.125211	-0.224635	-0.266175	-0.414397	-0.0909296	-0.204372	-0.224635	-0.246164	-0.204372	-0.370292	-0.155395	-0.316704	-0.0909296	-0.204372
yp|YAP1802:317	131	5.3	0	3.1	3.1	4.6	5.3	0	3.8	9.2	3.1	9.2	10.7	18.3	0.8	6.1	13	1.5	0	3.1	1.22	3.65737	-0.224635	-0.000166096	-0.155395	-0.155395	-0.204372	-0.224635	-0.000166096	-0.179311	-0.316704	-0.155395	-0.316704	-0.34502	-0.448376	-0.0557815	-0.246164	-0.382659	-0.0909296	-0.000166096	-0.155395
yp|STB5:124	131	5.3	0	3.1	1.5	0.8	6.1	2.3	3.1	7.6	1.5	18.3	9.9	3.8	1.5	22.1	6.1	5.3	0	1.5	1.5	3.51934	-0.224635	-0.000166096	-0.155395	-0.0909296	-0.0557815	-0.246164	-0.125211	-0.155395	-0.28258	-0.0909296	-0.448376	-0.330325	-0.179311	-0.0909296	-0.481319	-0.246164	-0.224635	-0.000166096	-0.0909296
yp|TAF8:380	131	9.9	0	11.5	9.9	0.8	2.3	4.6	5.3	6.1	3.1	11.5	7.6	1.5	1.5	7.6	14.5	2.3	0	0	1.22	3.6666	-0.330325	-0.000166096	-0.358851	-0.330325	-0.0557815	-0.125211	-0.204372	-0.224635	-0.246164	-0.155395	-0.358851	-0.28258	-0.0909296	-0.0909296	-0.28258	-0.403965	-0.125211	-0.000166096	-0.000166096
yp|FPK1:158	131	4.6	0.8	2.3	3.8	4.6	7.6	6.9	3.8	3.1	3.1	7.6	8.4	3.8	7.6	19.8	6.9	2.3	0	3.1	2.78	3.86214	-0.204372	-0.0557815	-0.125211	-0.179311	-0.204372	-0.28258	-0.266175	-0.179311	-0.155395	-0.155395	-0.28258	-0.300193	-0.179311	-0.28258	-0.462622	-0.266175	-0.125211	-0.000166096	-0.155395
yp|PSP1:289	130	1.5	0	3.1	3.8	3.8	5.4	1.5	1.5	5.4	1.5	17.7	10.8	14.6	3.8	11.5	3.1	9.2	0	1.5	1.5	3.62838	-0.0909296	-0.000166096	-0.155395	-0.179311	-0.179311	-0.227416	-0.0909296	-0.0909296	-0.227416	-0.0909296	-0.442188	-0.346795	-0.405303	-0.179311	-0.358851	-0.155395	-0.316704	-0.000166096	-0.0909296
yp|GSC2:1405	130	10.8	0	3.1	1.5	11.5	6.9	2.3	7.7	10.8	3.1	2.3	3.8	3.1	7.7	11.5	3.1	2.3	3.8	4.6	2.3	3.89846	-0.346795	-0.000166096	-0.155395	-0.0909296	-0.358851	-0.266175	-0.125211	-0.284845	-0.346795	-0.155395	-0.125211	-0.179311	-0.155395	-0.284845	-0.358851	-0.155395	-0.125211	-0.179311	-0.204372
yp|JSN1:962	130	3.8	0	3.8	1.5	4.6	6.9	3.1	0	8.5	3.8	22.3	4.6	3.1	0.8	13.8	12.3	3.8	0	3.1	1.22	3.55684	-0.179311	-0.000166096	-0.179311	-0.0909296	-0.204372	-0.266175	-0.155395	-0.000166096	-0.302315	-0.179311	-0.482776	-0.204372	-0.155395	-0.0557815	-0.394316	-0.371878	-0.179311	-0.000166096	-0.155395
yp|DEF1:500	130	17.7	0	0.8	0	4.6	10.8	1.5	0	2.3	2.3	7.7	7.7	20.8	0	5.4	3.1	1.5	0	13.8	0	3.30027	-0.442188	-0.000166096	-0.0557815	-0.000166096	-0.204372	-0.346795	-0.0909296	-0.000166096	-0.125211	-0.125211	-0.284845	-0.284845	-0.4712	-0.000166096	-0.227416	-0.155395	-0.0909296	-0.000166096	-0.394316
yp|TDA9:253	130	11.5	0.8	6.2	5.4	5.4	6.9	0.8	5.4	10.8	0.8	3.1	9.2	6.2	0.8	15.4	6.9	3.1	0	1.5	0.8	3.77511	-0.358851	-0.0557815	-0.248744	-0.227416	-0.227416	-0.266175	-0.0557815	-0.227416	-0.346795	-0.0557815	-0.155395	-0.316704	-0.248744	-0.0557815	-0.415658	-0.266175	-0.155395	-0.000166096	-0.0909296
yp|PUB1:241	130	4.6	0	3.1	0.8	4.6	8.5	1.5	6.2	3.8	8.5	20	10	8.5	6.2	5.4	3.1	2.3	0	3.1	1.98	3.75495	-0.204372	-0.000166096	-0.155395	-0.0557815	-0.204372	-0.302315	-0.0909296	-0.248744	-0.179311	-0.302315	-0.464394	-0.332212	-0.302315	-0.248744	-0.227416	-0.155395	-0.125211	-0.000166096	-0.155395
yp|YSC84:200	129	3.1	0	20.2	3.1	3.9	9.3	2.3	2.3	3.1	0.8	5.4	5.4	1.6	13.2	13.2	4.7	0.8	0	7.8	1.28	3.61196	-0.155395	-0.000166096	-0.466138	-0.155395	-0.182567	-0.318696	-0.125211	-0.125211	-0.155395	-0.0557815	-0.227416	-0.227416	-0.0954978	-0.385638	-0.385638	-0.207356	-0.0557815	-0.000166096	-0.287092
yp|SKN7:494	129	7	0.8	2.3	4.7	0.8	2.3	6.2	5.4	6.2	1.6	10.1	10.1	17.1	2.3	11.6	8.5	3.1	0	0	1.28	3.70597	-0.268579	-0.0557815	-0.125211	-0.207356	-0.0557815	-0.125211	-0.248744	-0.227416	-0.248744	-0.0954978	-0.334084	-0.334084	-0.435707	-0.125211	-0.360522	-0.302315	-0.155395	-0.000166096	-0.000166096
yp|CPT1:38	129	4.7	3.9	4.7	3.1	10.1	6.2	3.1	7	10.1	4.7	2.3	4.7	3.9	2.3	6.2	10.9	2.3	2.3	7.8	2.78	4.07607	-0.207356	-0.182567	-0.207356	-0.155395	-0.334084	-0.248744	-0.155395	-0.268579	-0.334084	-0.207356	-0.125211	-0.207356	-0.182567	-0.125211	-0.248744	-0.348556	-0.125211	-0.125211	-0.287092
yp|WHI3:329	129	9.3	0	0.8	0.8	1.6	7	1.6	6.2	4.7	4.7	13.2	7.8	7	0	21.7	10.1	0.8	1.6	1.6	0.8	3.55412	-0.318696	-0.000166096	-0.0557815	-0.0557815	-0.0954978	-0.268579	-0.0954978	-0.248744	-0.207356	-0.207356	-0.385638	-0.287092	-0.268579	-0.000166096	-0.478326	-0.334084	-0.0557815	-0.0954978	-0.0954978
yp|SWI1:168	129	5.4	0	3.1	0.8	3.1	3.1	1.6	5.4	4.7	1.6	28.7	4.7	7	1.6	19.4	6.2	2.3	0	1.6	1.6	3.39221	-0.227416	-0.000166096	-0.155395	-0.0557815	-0.155395	-0.155395	-0.0954978	-0.227416	-0.207356	-0.0954978	-0.516855	-0.207356	-0.268579	-0.0954978	-0.458988	-0.248744	-0.125211	-0.000166096	-0.0954978
ypdub|YLR076C:12	129	0.8	0	7.8	5.4	5.4	4.7	1.6	1.6	14.7	1.6	5.4	1.6	7.8	4.7	12.4	10.9	10.9	3.1	0	1.6	3.74184	-0.0557815	-0.000166096	-0.287092	-0.227416	-0.227416	-0.207356	-0.0954978	-0.0954978	-0.406632	-0.0954978	-0.227416	-0.0954978	-0.287092	-0.207356	-0.373453	-0.348556	-0.348556	-0.155395	-0.000166096
yp|SLA1:1117	128	6.2	0	0.8	0.8	7.8	14.1	0	2.3	3.9	9.4	11.7	6.2	19.5	0.8	2.3	12.5	1.6	0	0	0.48	3.39737	-0.248744	-0.000166096	-0.0557815	-0.0557815	-0.287092	-0.398513	-0.000166096	-0.125211	-0.182567	-0.320672	-0.362181	-0.248744	-0.459908	-0.0557815	-0.125211	-0.375016	-0.0954978	-0.000166096	-0.000166096
yp|NHX1:85	128	6.2	0	3.1	2.3	8.6	6.2	1.6	15.6	10.2	3.1	6.2	3.9	1.6	2.3	9.4	6.2	7.8	0.8	4.7	2.02	3.85933	-0.248744	-0.000166096	-0.155395	-0.125211	-0.30442	-0.248744	-0.0954978	-0.418152	-0.335941	-0.155395	-0.248744	-0.182567	-0.0954978	-0.125211	-0.320672	-0.248744	-0.287092	-0.0557815	-0.207356
yp|ATG1:458	128	3.9	0	2.3	3.9	3.1	5.5	3.1	4.7	13.3	0	9.4	6.2	13.3	7	14.8	6.2	1.6	0	1.6	1.6	3.69907	-0.182567	-0.000166096	-0.125211	-0.182567	-0.155395	-0.230171	-0.155395	-0.207356	-0.387111	-0.000166096	-0.320672	-0.248744	-0.387111	-0.268579	-0.40795	-0.248744	-0.0954978	-0.000166096	-0.0954978
yp|VID30:137	128	6.2	0	26.6	13.3	0	5.5	0.8	2.3	6.2	0.8	7.8	1.6	3.1	6.2	10.2	3.9	3.1	1.6	0.8	0.8	3.47199	-0.248744	-0.000166096	-0.508198	-0.387111	-0.000166096	-0.230171	-0.0557815	-0.125211	-0.248744	-0.0557815	-0.287092	-0.0954978	-0.155395	-0.248744	-0.335941	-0.182567	-0.155395	-0.0954978	-0.0557815
yp|YAK1:127	128	7	0	2.3	0	4.7	4.7	0.8	1.6	5.5	0.8	7	13.3	12.5	5.5	18	4.7	3.9	0	7.8	0.8	3.62944	-0.268579	-0.000166096	-0.125211	-0.000166096	-0.207356	-0.207356	-0.0557815	-0.0954978	-0.230171	-0.0557815	-0.268579	-0.387111	-0.375016	-0.230171	-0.445318	-0.207356	-0.182567	-0.000166096	-0.287092
yp|GRR1:1024	128	6.2	0	10.9	5.5	1.6	3.9	0.8	5.5	5.5	5.5	22.7	3.1	6.2	7	5.5	6.2	2.3	1.6	0	1.6	3.71012	-0.248744	-0.000166096	-0.348556	-0.230171	-0.0954978	-0.182567	-0.0557815	-0.230171	-0.230171	-0.230171	-0.485613	-0.155395	-0.248744	-0.268579	-0.230171	-0.248744	-0.125211	-0.0954978	-0.000166096
yp|TPS3:48	128	12.5	0.8	0.8	8.6	2.3	4.7	3.9	3.1	5.5	2.3	7	7	5.5	3.9	21.9	3.9	4.7	0	1.6	2.02	3.73223	-0.375016	-0.0557815	-0.0557815	-0.30442	-0.125211	-0.207356	-0.182567	-0.155395	-0.230171	-0.125211	-0.268579	-0.268579	-0.230171	-0.182567	-0.479836	-0.182567	-0.207356	-0.000166096	-0.0954978
yp|YNL165W:1	128	7.8	0	5.5	6.2	5.5	8.6	3.1	2.3	8.6	1.6	7	5.5	4.7	10.2	10.9	5.5	4.7	0	2.3	2.3	3.93479	-0.287092	-0.000166096	-0.230171	-0.248744	-0.230171	-0.30442	-0.155395	-0.125211	-0.30442	-0.0954978	-0.268579	-0.230171	-0.207356	-0.335941	-0.348556	-0.230171	-0.207356	-0.000166096	-0.125211
yp|COB:100	128	6.2	1.6	1.6	0	7.8	9.4	4.7	11.7	9.4	3.9	4.7	4.7	1.6	3.1	7.8	5.5	7.8	3.1	5.5	2.5	3.97597	-0.248744	-0.0954978	-0.0954978	-0.000166096	-0.287092	-0.320672	-0.207356	-0.362181	-0.320672	-0.182567	-0.207356	-0.207356	-0.0954978	-0.155395	-0.287092	-0.230171	-0.287092	-0.155395	-0.230171
yp|BI4:100	128	6.2	1.6	1.6	0	7.8	9.4	4.7	11.7	9.4	3.9	4.7	4.7	1.6	3.1	7.8	5.5	7.8	3.1	5.5	2.5	3.97597	-0.248744	-0.0954978	-0.0954978	-0.000166096	-0.287092	-0.320672	-0.207356	-0.362181	-0.320672	-0.182567	-0.207356	-0.207356	-0.0954978	-0.155395	-0.287092	-0.230171	-0.287092	-0.155395	-0.230171
yp|ECM21:897	127	7.9	0.8	5.5	1.6	3.9	7.9	0	4.7	4.7	3.1	12.6	9.4	3.1	4.7	17.3	3.9	7.1	0	1.6	1.6	3.76002	-0.28932	-0.0557815	-0.230171	-0.0954978	-0.182567	-0.28932	-0.000166096	-0.207356	-0.207356	-0.155395	-0.376567	-0.320672	-0.155395	-0.207356	-0.437901	-0.182567	-0.270962	-0.000166096	-0.0954978
yp|SNA4:1	127	6.3	4.7	3.1	2.4	5.5	4.7	1.6	3.1	11	1.6	6.3	9.4	6.3	4.7	8.7	4.7	7.9	0.8	7.1	2.82	4.03801	-0.251301	-0.207356	-0.155395	-0.129179	-0.230171	-0.207356	-0.0954978	-0.155395	-0.350304	-0.0954978	-0.251301	-0.320672	-0.251301	-0.207356	-0.306508	-0.207356	-0.28932	-0.0557815	-0.270962
yp|YHR131C:270	127	0.8	1.6	5.5	4.7	4.7	3.9	3.1	6.3	7.9	3.1	3.9	2.4	2.4	19.7	15.7	6.3	3.1	0.8	3.9	2.4	3.79722	-0.0557815	-0.0954978	-0.230171	-0.207356	-0.207356	-0.182567	-0.155395	-0.251301	-0.28932	-0.155395	-0.182567	-0.129179	-0.129179	-0.461724	-0.419385	-0.251301	-0.155395	-0.0557815	-0.182567
yp|DCW1:55	127	11	1.6	10.2	4.7	5.5	8.7	0.8	4.7	4.7	4.7	7.9	3.9	4.7	2.4	3.1	5.5	2.4	7.1	6.3	2.82	4.04906	-0.350304	-0.0954978	-0.335941	-0.207356	-0.230171	-0.306508	-0.0557815	-0.207356	-0.207356	-0.207356	-0.28932	-0.182567	-0.207356	-0.129179	-0.155395	-0.230171	-0.129179	-0.270962	-0.251301
yp|LOT5:173	127	7.1	1.6	12.6	7.1	3.9	9.4	2.4	1.6	8.7	3.9	9.4	3.1	6.3	3.1	4.7	3.1	6.3	0	5.5	2.82	3.95813	-0.270962	-0.0954978	-0.376567	-0.270962	-0.182567	-0.320672	-0.129179	-0.0954978	-0.306508	-0.182567	-0.320672	-0.155395	-0.251301	-0.155395	-0.207356	-0.155395	-0.251301	-0.000166096	-0.230171
yp|EPO1:287	127	1.6	0	1.6	0.8	3.1	6.3	2.4	0.8	5.5	5.5	10.2	15	20.5	7.1	10.2	3.1	2.4	0.8	3.1	1.28	3.6168	-0.0954978	-0.000166096	-0.0954978	-0.0557815	-0.155395	-0.251301	-0.129179	-0.0557815	-0.230171	-0.230171	-0.335941	-0.410558	-0.468701	-0.270962	-0.335941	-0.155395	-0.129179	-0.0557815	-0.155395
yp|HOL1:152	127	4.7	3.1	3.9	3.9	6.3	9.4	0.8	9.4	8.7	1.6	2.4	1.6	6.3	3.9	11	10.2	6.3	2.4	3.9	2.4	3.98616	-0.207356	-0.155395	-0.182567	-0.182567	-0.251301	-0.320672	-0.0557815	-0.320672	-0.306508	-0.0954978	-0.129179	-0.0954978	-0.251301	-0.182567	-0.350304	-0.335941	-0.251301	-0.129179	-0.182567
yp|LGE1:1	127	6.3	0	4.7	3.1	0	13.4	3.1	0	1.6	0.8	9.4	6.3	7.1	11.8	11.8	7.1	0	0	13.4	0	3.54026	-0.251301	-0.000166096	-0.207356	-0.155395	-0.000166096	-0.388574	-0.155395	-0.000166096	-0.0954978	-0.0557815	-0.320672	-0.251301	-0.270962	-0.363827	-0.363827	-0.270962	-0.000166096	-0.000166096	-0.388574
ypdub|YKL169C:1	127	3.1	7.1	3.1	0.8	8.7	7.1	2.4	7.1	8.7	0.8	7.9	4.7	3.9	3.9	8.7	8.7	7.1	0	6.3	2.82	3.97469	-0.155395	-0.270962	-0.155395	-0.0557815	-0.306508	-0.270962	-0.129179	-0.270962	-0.306508	-0.0557815	-0.28932	-0.207356	-0.182567	-0.182567	-0.306508	-0.306508	-0.270962	-0.000166096	-0.251301
yp|CCR4:32	126	5.6	0	4	0	0	7.9	3.2	3.2	10.3	6.3	27.8	7.9	4.8	0.8	7.1	4.8	5.6	0.8	0	0.48	3.45443	-0.232899	-0.000166096	-0.185786	-0.000166096	-0.000166096	-0.28932	-0.15894	-0.15894	-0.337785	-0.251301	-0.513426	-0.28932	-0.210309	-0.0557815	-0.270962	-0.210309	-0.232899	-0.0557815	-0.000166096
yp|YAL064W_B:1	126	6.3	4	4	9.5	1.6	3.2	5.6	5.6	4.8	2.4	0	3.2	1.6	0	9.5	9.5	27.8	0	1.6	1.6	3.51436	-0.251301	-0.185786	-0.185786	-0.322633	-0.0954978	-0.15894	-0.232899	-0.232899	-0.210309	-0.129179	-0.000166096	-0.15894	-0.0954978	-0.000166096	-0.322633	-0.322633	-0.513426	-0.000166096	-0.0954978
yp|FIG2:1	126	5.6	0	4	6.3	6.3	1.6	0.8	5.6	7.1	0.8	2.4	3.2	3.2	0.8	29.4	10.3	7.1	0	5.6	0.8	3.49627	-0.232899	-0.000166096	-0.185786	-0.251301	-0.251301	-0.0954978	-0.0557815	-0.232899	-0.270962	-0.0557815	-0.129179	-0.15894	-0.15894	-0.0557815	-0.51924	-0.337785	-0.270962	-0.000166096	-0.232899
yp|CSS2:22	126	4.8	3.2	11.9	4	4	8.7	0.8	6.3	7.9	4.8	7.1	4.8	0.8	3.2	11.1	10.3	4	0.8	1.6	2.56	3.94239	-0.210309	-0.15894	-0.365461	-0.185786	-0.185786	-0.306508	-0.0557815	-0.251301	-0.28932	-0.210309	-0.270962	-0.210309	-0.0557815	-0.15894	-0.352039	-0.337785	-0.185786	-0.0557815	-0.0954978
yp|CCH1:1364	126	6.3	1.6	4	4	7.9	7.9	0.8	5.6	11.1	4	7.9	2.4	4	3.2	11.9	4.8	6.3	1.6	4.8	2.88	4.01962	-0.251301	-0.0954978	-0.185786	-0.185786	-0.28932	-0.28932	-0.0557815	-0.232899	-0.352039	-0.185786	-0.28932	-0.129179	-0.185786	-0.15894	-0.365461	-0.210309	-0.251301	-0.0954978	-0.210309
yp|CBK1:60	126	4	0	0.8	4	1.6	10.3	4	1.6	7.9	2.4	12.7	9.5	10.3	3.2	16.7	4	2.4	0	4.8	1.6	3.71471	-0.185786	-0.000166096	-0.0557815	-0.185786	-0.0954978	-0.337785	-0.185786	-0.0954978	-0.28932	-0.129179	-0.378107	-0.322633	-0.337785	-0.15894	-0.431219	-0.185786	-0.129179	-0.000166096	-0.210309
yp|RFM1:80	126	6.3	0	6.3	9.5	0.8	4	0	10.3	2.4	0	7.9	6.3	1.6	12.7	19.8	8.7	2.4	0	0.8	0.48	3.50275	-0.251301	-0.000166096	-0.251301	-0.322633	-0.0557815	-0.185786	-0.000166096	-0.337785	-0.129179	-0.000166096	-0.28932	-0.251301	-0.0954978	-0.378107	-0.462622	-0.306508	-0.129179	-0.000166096	-0.0557815
yp|HAP5:1	126	3.2	0	7.1	15.1	2.4	11.9	1.6	1.6	5.6	4.8	6.3	7.1	12.7	5.6	6.3	2.4	4	0	2.4	2.08	3.79964	-0.15894	-0.000166096	-0.270962	-0.411847	-0.129179	-0.365461	-0.0954978	-0.0954978	-0.232899	-0.210309	-0.251301	-0.270962	-0.378107	-0.232899	-0.251301	-0.129179	-0.185786	-0.000166096	-0.129179
ypdub|OPI9:33	126	14.3	3.2	7.1	6.3	4	27.8	0	7.1	12.7	1.6	2.4	3.2	0	0.8	1.6	5.6	0.8	1.6	0	0.8	3.35032	-0.401259	-0.15894	-0.270962	-0.251301	-0.185786	-0.513426	-0.000166096	-0.270962	-0.378107	-0.0954978	-0.129179	-0.15894	-0.000166096	-0.0557815	-0.0954978	-0.232899	-0.0557815	-0.0954978	-0.000166096
ypdub|YPR123C:1	126	9.5	0.8	16.7	4.8	1.6	0.8	0	16.7	20.6	6.3	2.4	5.6	0	0	6.3	0.8	7.1	0	0	0	3.26424	-0.322633	-0.0557815	-0.431219	-0.210309	-0.0954978	-0.0557815	-0.000166096	-0.431219	-0.469541	-0.251301	-0.129179	-0.232899	-0.000166096	-0.000166096	-0.251301	-0.0557815	-0.270962	-0.000166096	-0.000166096
yp|NAB2:91	125	9.6	0	3.2	0	2.4	5.6	0	3.2	3.2	2.4	3.2	14.4	39.2	2.4	4.8	3.2	3.2	0	0	0	3.04203	-0.324578	-0.000166096	-0.15894	-0.000166096	-0.129179	-0.232899	-0.000166096	-0.15894	-0.15894	-0.129179	-0.15894	-0.402617	-0.52962	-0.129179	-0.210309	-0.15894	-0.15894	-0.000166096	-0.000166096
yp|AZR1:133	125	6.4	2.4	0.8	4	10.4	12	0	10.4	11.2	3.2	3.2	2.4	2.4	3.2	11.2	4.8	8.8	1.6	1.6	2.08	3.82365	-0.253835	-0.129179	-0.0557815	-0.185786	-0.339614	-0.367083	-0.000166096	-0.339614	-0.353761	-0.15894	-0.15894	-0.129179	-0.129179	-0.15894	-0.353761	-0.210309	-0.30858	-0.0954978	-0.0954978
yp|PRS1:223	125	6.4	0.8	12.8	10.4	0.8	9.6	4	12	8	0.8	5.6	3.2	3.2	6.4	7.2	2.4	4.8	0	1.6	1.28	3.8225	-0.253835	-0.0557815	-0.379636	-0.339614	-0.0557815	-0.324578	-0.185786	-0.367083	-0.291531	-0.0557815	-0.232899	-0.15894	-0.15894	-0.253835	-0.273325	-0.129179	-0.210309	-0.000166096	-0.0954978
yp|HLJ1:78	125	7.2	0	5.6	3.2	11.2	17.6	0	2.4	1.6	3.2	4.8	8.8	8	10.4	11.2	1.6	1.6	0	1.6	1.6	3.63446	-0.273325	-0.000166096	-0.232899	-0.15894	-0.353761	-0.441129	-0.000166096	-0.129179	-0.0954978	-0.15894	-0.210309	-0.30858	-0.291531	-0.339614	-0.353761	-0.0954978	-0.0954978	-0.000166096	-0.0954978
yp|HAL9:1	125	2.4	0	4	4.8	2.4	7.2	2.4	5.6	2.4	8	13.6	8	7.2	3.2	11.2	10.4	4	0.8	2.4	2.4	3.89012	-0.129179	-0.000166096	-0.185786	-0.210309	-0.129179	-0.273325	-0.129179	-0.232899	-0.129179	-0.291531	-0.391466	-0.291531	-0.273325	-0.15894	-0.353761	-0.339614	-0.185786	-0.0557815	-0.129179
yp|WSC3:178	125	0.8	0	0.8	1.6	0.8	0	0.8	2.4	2.4	0.8	0	2.4	0	0.8	47.2	35.2	4	0	0	0	2.04598	-0.0557815	-0.000166096	-0.0557815	-0.0954978	-0.0557815	-0.000166096	-0.0557815	-0.129179	-0.129179	-0.0557815	-0.000166096	-0.129179	-0.000166096	-0.0557815	-0.511239	-0.530237	-0.185786	-0.000166096	-0.000166096
yp|MCM3:500	124	7.3	0.8	9.7	10.5	3.2	6.5	4.8	5.6	9.7	0	7.3	5.6	1.6	7.3	6.5	3.2	8.1	0	2.4	2.08	3.90265	-0.275668	-0.0557815	-0.326509	-0.34143	-0.15894	-0.256347	-0.210309	-0.232899	-0.326509	-0.000166096	-0.275668	-0.232899	-0.0954978	-0.275668	-0.256347	-0.15894	-0.293723	-0.000166096	-0.129179
yp|ARN1:71	124	10.5	0.8	3.2	0.8	4	8.1	0.8	13.7	12.9	0	3.2	0	4	3.2	11.3	3.2	8.1	0.8	11.3	0.8	3.64466	-0.34143	-0.0557815	-0.15894	-0.0557815	-0.185786	-0.293723	-0.0557815	-0.392896	-0.381153	-0.000166096	-0.15894	-0.000166096	-0.185786	-0.15894	-0.35547	-0.15894	-0.293723	-0.0557815	-0.35547
yp|ENT2:490	124	0.8	0	1.6	0	3.2	5.6	0.8	3.2	3.2	0.8	8.1	12.9	38.7	0	5.6	6.5	1.6	0	7.3	0.48	3.03855	-0.0557815	-0.000166096	-0.0954978	-0.000166096	-0.15894	-0.232899	-0.0557815	-0.15894	-0.15894	-0.0557815	-0.293723	-0.381153	-0.530032	-0.000166096	-0.232899	-0.256347	-0.0954978	-0.000166096	-0.275668
ypdub|YOL079W:1	124	4.8	2.4	0.8	4	13.7	3.2	0	7.3	23.4	3.2	2.4	4	0.8	3.2	10.5	6.5	6.5	0.8	2.4	1.76	3.62677	-0.210309	-0.129179	-0.0557815	-0.185786	-0.392896	-0.15894	-0.000166096	-0.275668	-0.490335	-0.15894	-0.129179	-0.185786	-0.0557815	-0.15894	-0.34143	-0.256347	-0.256347	-0.0557815	-0.129179
yp|MGA1:128	123	3.3	0	2.4	0.8	1.6	3.3	1.6	5.7	5.7	5.7	4.9	13.8	14.6	4.1	19.5	2.4	6.5	0	4.1	1.6	3.6442	-0.162441	-0.000166096	-0.129179	-0.0557815	-0.0954978	-0.162441	-0.0954978	-0.235602	-0.235602	-0.235602	-0.213232	-0.394316	-0.405303	-0.188969	-0.459908	-0.129179	-0.256347	-0.000166096	-0.188969
yp|DAL4:343	123	12.2	4.1	1.6	0.8	6.5	7.3	0.8	8.1	13	2.4	4.9	4.9	3.3	4.1	7.3	6.5	5.7	2.4	4.1	2.4	3.96754	-0.370292	-0.188969	-0.0954978	-0.0557815	-0.256347	-0.275668	-0.0557815	-0.293723	-0.382659	-0.129179	-0.213232	-0.213232	-0.162441	-0.188969	-0.275668	-0.256347	-0.235602	-0.129179	-0.188969
yp|NUP82:1	123	3.3	0.8	7.3	4.9	7.3	3.3	3.3	8.9	8.9	1.6	5.7	3.3	5.7	4.1	15.4	3.3	7.3	1.6	4.1	3.3	3.98529	-0.162441	-0.0557815	-0.275668	-0.213232	-0.275668	-0.162441	-0.162441	-0.310635	-0.310635	-0.0954978	-0.235602	-0.162441	-0.235602	-0.188969	-0.415658	-0.162441	-0.275668	-0.0954978	-0.188969
yp|YSR3:188	123	5.7	5.7	4.1	3.3	8.9	8.9	3.3	6.5	14.6	1.6	2.4	2.4	0.8	4.9	7.3	1.6	9.8	4.1	4.1	2.4	3.96837	-0.235602	-0.235602	-0.188969	-0.162441	-0.310635	-0.310635	-0.162441	-0.256347	-0.405303	-0.0954978	-0.129179	-0.129179	-0.0557815	-0.213232	-0.275668	-0.0954978	-0.328424	-0.188969	-0.188969
yp|MCM1:164	123	6.5	0	0	1.6	1.6	4.1	4.9	2.4	4.1	2.4	5.7	9.8	45.5	0.8	5.7	1.6	0	0	3.3	0.48	2.92779	-0.256347	-0.000166096	-0.000166096	-0.0954978	-0.0954978	-0.188969	-0.213232	-0.129179	-0.188969	-0.129179	-0.235602	-0.328424	-0.516905	-0.0557815	-0.235602	-0.0954978	-0.000166096	-0.000166096	-0.162441
yp|IRA1:830	122	8.2	0	7.4	2.5	1.6	2.5	3.3	9	12.3	0	9.8	4.1	4.1	3.3	18	9	3.3	0.8	0.8	1.28	3.68368	-0.295897	-0.000166096	-0.277992	-0.133087	-0.0954978	-0.133087	-0.162441	-0.312674	-0.371878	-0.000166096	-0.328424	-0.188969	-0.188969	-0.162441	-0.445318	-0.312674	-0.162441	-0.0557815	-0.0557815
yp|YDR338C:47	122	2.5	0.8	9.8	13.1	3.3	3.3	3.3	4.1	7.4	0.8	6.6	5.7	4.9	9.8	11.5	4.1	3.3	0.8	4.9	2.98	3.92688	-0.133087	-0.0557815	-0.328424	-0.384154	-0.162441	-0.162441	-0.162441	-0.188969	-0.277992	-0.0557815	-0.258837	-0.235602	-0.213232	-0.328424	-0.358851	-0.188969	-0.162441	-0.0557815	-0.213232
yp|XRN1:1343	122	5.7	0	4.1	0.8	3.3	10.7	4.9	6.6	4.1	4.9	10.7	21.3	3.3	0.8	5.7	3.3	7.4	0	2.5	1.82	3.71	-0.235602	-0.000166096	-0.188969	-0.0557815	-0.162441	-0.34502	-0.213232	-0.258837	-0.188969	-0.213232	-0.34502	-0.475227	-0.162441	-0.0557815	-0.235602	-0.162441	-0.277992	-0.000166096	-0.133087
yp|ENT2:236	122	11.5	0	4.9	4.1	4.1	1.6	0	1.6	6.6	2.5	4.1	6.6	38.5	1.6	4.9	1.6	0	0.8	4.9	1.28	3.18466	-0.358851	-0.000166096	-0.213232	-0.188969	-0.188969	-0.0954978	-0.000166096	-0.0954978	-0.258837	-0.133087	-0.188969	-0.258837	-0.530171	-0.0954978	-0.213232	-0.0954978	-0.000166096	-0.0557815	-0.213232
yp|YMR317W:44	122	3.3	0	3.3	4.9	1.6	4.1	0	6.6	6.6	0	3.3	4.1	2.5	0	40.2	11.5	6.6	0	1.6	0	3.06729	-0.162441	-0.000166096	-0.162441	-0.213232	-0.0954978	-0.188969	-0.000166096	-0.258837	-0.258837	-0.000166096	-0.162441	-0.188969	-0.133087	-0.000166096	-0.528521	-0.358851	-0.258837	-0.000166096	-0.0954978
yp|SFB2:496	122	8.2	2.5	4.9	5.7	7.4	3.3	1.6	4.1	10.7	5.7	2.5	1.6	3.3	9	12.3	9.8	4.9	0	2.5	2.5	3.93382	-0.295897	-0.133087	-0.213232	-0.235602	-0.277992	-0.162441	-0.0954978	-0.188969	-0.34502	-0.235602	-0.133087	-0.0954978	-0.162441	-0.312674	-0.371878	-0.328424	-0.213232	-0.000166096	-0.133087
yp|OCA1:101	122	4.1	3.3	5.7	8.2	3.3	8.2	2.5	9	11.5	1.6	6.6	3.3	3.3	7.4	4.1	8.2	5.7	2.5	1.6	2.98	4.05212	-0.188969	-0.162441	-0.235602	-0.295897	-0.162441	-0.295897	-0.133087	-0.312674	-0.358851	-0.0954978	-0.258837	-0.162441	-0.162441	-0.277992	-0.188969	-0.295897	-0.235602	-0.133087	-0.0954978
yp|YOL019W:403	122	6.6	0	1.6	1.6	1.6	5.7	2.5	3.3	4.9	0.8	9	18	16.4	4.9	4.9	4.9	6.6	0	6.6	1.6	3.68893	-0.258837	-0.000166096	-0.0954978	-0.0954978	-0.0954978	-0.235602	-0.133087	-0.162441	-0.213232	-0.0557815	-0.312674	-0.445318	-0.427762	-0.213232	-0.213232	-0.213232	-0.258837	-0.000166096	-0.258837
ypdub|OPI9:160	122	9.8	2.5	2.5	3.3	5.7	14.8	0	8.2	10.7	0.8	2.5	12.3	2.5	4.1	6.6	5.7	5.7	0	2.5	2.5	3.78777	-0.328424	-0.133087	-0.133087	-0.162441	-0.235602	-0.40795	-0.000166096	-0.295897	-0.34502	-0.0557815	-0.133087	-0.371878	-0.133087	-0.188969	-0.258837	-0.235602	-0.235602	-0.000166096	-0.133087
yp|ECM27:254	121	9.9	0	5.8	11.6	5.8	4.1	2.5	0.8	7.4	4.1	5.8	5.8	3.3	6.6	14	7.4	2.5	0.8	1.7	2.18	3.87417	-0.330325	-0.000166096	-0.238279	-0.360522	-0.238279	-0.188969	-0.133087	-0.0557815	-0.277992	-0.188969	-0.238279	-0.238279	-0.162441	-0.258837	-0.397124	-0.277992	-0.133087	-0.0557815	-0.0999758
yp|PAU17:4	121	17.4	0	4.1	5	2.5	5.8	1.7	6.6	6.6	1.7	2.5	6.6	1.7	4.1	6.6	10.7	9.9	0.8	5.8	1.7	3.84235	-0.438985	-0.000166096	-0.188969	-0.216125	-0.133087	-0.238279	-0.0999758	-0.258837	-0.258837	-0.0999758	-0.133087	-0.258837	-0.0999758	-0.188969	-0.258837	-0.34502	-0.330325	-0.0557815	-0.238279
yp|TAT2:107	121	10.7	0	1.7	4.1	9.1	10.7	0.8	14	5.8	0.8	2.5	4.1	2.5	2.5	6.6	5	12.4	3.3	3.3	2.18	3.80234	-0.34502	-0.000166096	-0.0999758	-0.188969	-0.314697	-0.34502	-0.0557815	-0.397124	-0.238279	-0.0557815	-0.133087	-0.188969	-0.133087	-0.133087	-0.258837	-0.216125	-0.373453	-0.162441	-0.162441
yp|ARP8:1	121	4.1	0	21.5	24	0	3.3	0	3.3	4.1	0.8	9.9	4.1	2.5	2.5	10.7	1.7	6.6	0	0.8	0.48	3.27528	-0.188969	-0.000166096	-0.47679	-0.494141	-0.000166096	-0.162441	-0.000166096	-0.162441	-0.188969	-0.0557815	-0.330325	-0.188969	-0.133087	-0.133087	-0.34502	-0.0999758	-0.258837	-0.000166096	-0.0557815
yp|SCD5:694	121	5	0	0.8	0	2.5	4.1	3.3	4.1	5.8	1.7	14.9	9.1	19	0.8	17.4	6.6	1.7	0	3.3	0.8	3.47934	-0.216125	-0.000166096	-0.0557815	-0.000166096	-0.133087	-0.188969	-0.162441	-0.188969	-0.238279	-0.0999758	-0.409259	-0.314697	-0.455236	-0.0557815	-0.438985	-0.258837	-0.0999758	-0.000166096	-0.162441
yp|GEX1:60	120	5.8	1.7	2.5	0.8	5.8	7.5	1.7	7.5	14.2	1.7	3.3	0	3.3	4.2	13.3	10	9.2	0	7.5	1.7	3.75949	-0.238279	-0.0999758	-0.133087	-0.0557815	-0.238279	-0.280295	-0.0999758	-0.280295	-0.399891	-0.0999758	-0.162441	-0.000166096	-0.162441	-0.192117	-0.387111	-0.332212	-0.316704	-0.000166096	-0.280295
yp|ADY2:87	120	12.5	2.5	1.7	4.2	10	11.7	0	6.7	12.5	2.5	5.8	3.3	1.7	0.8	4.2	6.7	5.8	3.3	4.2	2.18	3.8669	-0.375016	-0.133087	-0.0999758	-0.192117	-0.332212	-0.362181	-0.000166096	-0.261304	-0.375016	-0.133087	-0.238279	-0.162441	-0.0999758	-0.0557815	-0.192117	-0.261304	-0.238279	-0.162441	-0.192117
yp|FIT1:251	120	17.5	0	0.8	14.2	0.8	1.7	0	5	0	0	0	1.7	0.8	0.8	27.5	17.5	10.8	0.8	0	0	2.83498	-0.440061	-0.000166096	-0.0557815	-0.399891	-0.0557815	-0.0999758	-0.000166096	-0.216125	-0.000166096	-0.000166096	-0.000166096	-0.0999758	-0.0557815	-0.0557815	-0.512191	-0.440061	-0.346795	-0.0557815	-0.000166096
yp|RSP5:138	120	6.7	0	2.5	2.5	1.7	5.8	5.8	0	2.5	0	5.8	5	4.2	8.3	20.8	21.7	1.7	1.7	3.3	1.7	3.49409	-0.261304	-0.000166096	-0.133087	-0.133087	-0.0999758	-0.238279	-0.238279	-0.000166096	-0.133087	-0.000166096	-0.238279	-0.216125	-0.192117	-0.298053	-0.4712	-0.478326	-0.0999758	-0.0999758	-0.162441
yp|YAP1802:449	120	6.7	0	0.8	2.5	4.2	5.8	1.7	4.2	4.2	4.2	10	9.2	24.2	0.8	5	9.2	5	0	2.5	1.34	3.63933	-0.261304	-0.000166096	-0.0557815	-0.133087	-0.192117	-0.238279	-0.0999758	-0.192117	-0.192117	-0.192117	-0.332212	-0.316704	-0.495361	-0.0557815	-0.216125	-0.316704	-0.216125	-0.000166096	-0.133087
yp|ARN2:70	120	8.3	0.8	3.3	0	6.7	7.5	0.8	10	11.7	4.2	1.7	0	4.2	2.5	13.3	5	12.5	0	7.5	0.8	3.68439	-0.298053	-0.0557815	-0.162441	-0.000166096	-0.261304	-0.280295	-0.0557815	-0.332212	-0.362181	-0.192117	-0.0999758	-0.000166096	-0.192117	-0.133087	-0.387111	-0.216125	-0.375016	-0.000166096	-0.280295
yp|NMD3:279	120	6.7	0.8	10.8	0.8	4.2	6.7	1.7	5.8	9.2	1.7	6.7	3.3	3.3	4.2	8.3	6.7	13.3	0.8	5	1.7	3.9247	-0.261304	-0.0557815	-0.346795	-0.0557815	-0.192117	-0.261304	-0.0999758	-0.238279	-0.316704	-0.0999758	-0.261304	-0.162441	-0.162441	-0.192117	-0.298053	-0.261304	-0.387111	-0.0557815	-0.216125
yp|JSN1:254	120	6.7	0.8	3.3	2.5	0.8	0	1.7	10	8.3	1.7	11.7	9.2	8.3	2.5	15	10	3.3	1.7	2.5	1.7	3.74708	-0.261304	-0.0557815	-0.162441	-0.133087	-0.0557815	-0.000166096	-0.0999758	-0.332212	-0.298053	-0.0999758	-0.362181	-0.316704	-0.298053	-0.133087	-0.410558	-0.332212	-0.162441	-0.0999758	-0.133087
yp|PUT3:667	120	5.8	1.7	3.3	2.5	5.8	3.3	4.2	5.8	18.3	5	8.3	0.8	4.2	4.2	10.8	10	1.7	0.8	3.3	2.18	3.86467	-0.238279	-0.0999758	-0.162441	-0.133087	-0.238279	-0.162441	-0.192117	-0.238279	-0.448376	-0.216125	-0.298053	-0.0557815	-0.192117	-0.192117	-0.346795	-0.332212	-0.0999758	-0.0557815	-0.162441
yp|GEX2:60	120	5.8	1.7	2.5	0.8	5.8	7.5	1.7	7.5	14.2	1.7	3.3	0	3.3	4.2	13.3	10	9.2	0	7.5	1.7	3.75949	-0.238279	-0.0999758	-0.133087	-0.0557815	-0.238279	-0.280295	-0.0999758	-0.280295	-0.399891	-0.0999758	-0.162441	-0.000166096	-0.162441	-0.192117	-0.387111	-0.332212	-0.316704	-0.000166096	-0.280295
yp|SOK2:14	120	5	0	0.8	3.3	0.8	4.2	0	1.7	3.3	3.3	5.8	9.2	23.3	1.7	18.3	5.8	6.7	0.8	5.8	0.8	3.49409	-0.216125	-0.000166096	-0.0557815	-0.162441	-0.0557815	-0.192117	-0.000166096	-0.0999758	-0.162441	-0.162441	-0.238279	-0.316704	-0.489679	-0.0999758	-0.448376	-0.238279	-0.261304	-0.0557815	-0.238279
yp|NUP116:1	120	10	0	0	0	8.3	15.8	0	1.7	2.5	2.5	10	5.8	10.8	0.8	15	13.3	3.3	0	0	0	3.3512	-0.332212	-0.000166096	-0.000166096	-0.000166096	-0.298053	-0.420609	-0.000166096	-0.0999758	-0.133087	-0.133087	-0.332212	-0.238279	-0.346795	-0.0557815	-0.410558	-0.387111	-0.162441	-0.000166096	-0.000166096
yp|CUE1:22	120	9.2	0	2.5	7.5	5	10.8	3.3	0.8	5	1.7	9.2	8.3	6.7	8.3	6.7	6.7	6.7	0	1.7	1.7	3.88567	-0.316704	-0.000166096	-0.133087	-0.280295	-0.216125	-0.346795	-0.162441	-0.0557815	-0.216125	-0.0999758	-0.316704	-0.298053	-0.261304	-0.298053	-0.261304	-0.261304	-0.261304	-0.000166096	-0.0999758
yp|MEP2:61	120	11.7	3.3	0.8	2.5	10.8	9.2	1.7	4.2	11.7	5.8	3.3	3.3	1.7	3.3	7.5	3.3	7.5	5.8	2.5	2.5	3.95124	-0.362181	-0.162441	-0.0557815	-0.133087	-0.346795	-0.316704	-0.0999758	-0.192117	-0.362181	-0.238279	-0.162441	-0.162441	-0.0999758	-0.162441	-0.280295	-0.162441	-0.280295	-0.238279	-0.133087
yp|MSB3:41	120	6.7	0.8	15.8	9.2	2.5	8.3	5	1.7	6.7	0.8	10	2.5	2.5	5	13.3	1.7	5.8	0	1.7	1.7	3.75874	-0.261304	-0.0557815	-0.420609	-0.316704	-0.133087	-0.298053	-0.216125	-0.0999758	-0.261304	-0.0557815	-0.332212	-0.133087	-0.133087	-0.216125	-0.387111	-0.0999758	-0.238279	-0.000166096	-0.0999758
yp|PUT4:108	120	10.8	4.2	2.5	2.5	3.3	12.5	1.7	7.5	10	1.7	1.7	4.2	2.5	1.7	8.3	8.3	9.2	1.7	5.8	1.7	3.93122	-0.346795	-0.192117	-0.133087	-0.133087	-0.162441	-0.375016	-0.0999758	-0.280295	-0.332212	-0.0999758	-0.0999758	-0.192117	-0.133087	-0.0999758	-0.298053	-0.298053	-0.316704	-0.0999758	-0.238279
yp|RLM1:539	120	7.5	0	4.2	1.7	0.8	7.5	0.8	2.5	1.7	0	33.3	5.8	2.5	0	13.3	11.7	2.5	0	4.2	0.48	3.17211	-0.280295	-0.000166096	-0.192117	-0.0999758	-0.0557815	-0.280295	-0.0557815	-0.133087	-0.0999758	-0.000166096	-0.528275	-0.238279	-0.133087	-0.000166096	-0.387111	-0.362181	-0.133087	-0.000166096	-0.192117
ypdub|YPR142C:42	120	2.5	3.3	2.5	1.7	10	1.7	1.7	8.3	20.8	0.8	2.5	4.2	0	3.3	29.2	0.8	3.3	0.8	2.5	1.34	3.29927	-0.133087	-0.162441	-0.133087	-0.0999758	-0.332212	-0.0999758	-0.0999758	-0.298053	-0.4712	-0.0557815	-0.133087	-0.192117	-0.000166096	-0.162441	-0.518584	-0.0557815	-0.162441	-0.0557815	-0.133087
yp|ITR1:428	119	10.1	2.5	0.8	4.2	10.1	9.2	0	9.2	9.2	0.8	2.5	3.4	4.2	0.8	9.2	8.4	9.2	2.5	3.4	1.82	3.83468	-0.334084	-0.133087	-0.0557815	-0.192117	-0.334084	-0.316704	-0.000166096	-0.316704	-0.316704	-0.0557815	-0.133087	-0.165897	-0.192117	-0.0557815	-0.316704	-0.300193	-0.316704	-0.133087	-0.165897
yp|PSP1:69	119	2.5	0	5	2.5	7.6	6.7	2.5	2.5	4.2	7.6	15.1	8.4	10.1	5	14.3	2.5	0.8	0	2.5	2.5	3.75285	-0.133087	-0.000166096	-0.216125	-0.133087	-0.28258	-0.261304	-0.133087	-0.133087	-0.192117	-0.28258	-0.411847	-0.300193	-0.334084	-0.216125	-0.401259	-0.133087	-0.0557815	-0.000166096	-0.133087
yp|GLC3:331	119	8.4	0.8	8.4	4.2	7.6	9.2	3.4	1.7	12.6	4.2	3.4	3.4	1.7	5	5.9	3.4	9.2	0.8	6.7	2.72	3.97064	-0.300193	-0.0557815	-0.300193	-0.192117	-0.28258	-0.316704	-0.165897	-0.0999758	-0.376567	-0.192117	-0.165897	-0.165897	-0.0999758	-0.216125	-0.240932	-0.165897	-0.316704	-0.0557815	-0.261304
yp|AVT6:230	119	10.9	1.7	3.4	6.7	2.5	4.2	2.5	16	11.8	1.7	3.4	5.9	4.2	2.5	10.1	4.2	5	0	3.4	2.5	3.86128	-0.348556	-0.0999758	-0.165897	-0.261304	-0.133087	-0.192117	-0.133087	-0.423029	-0.363827	-0.0999758	-0.165897	-0.240932	-0.192117	-0.133087	-0.334084	-0.192117	-0.216125	-0.000166096	-0.165897
yp|YGL235W:24	119	10.1	5	2.5	2.5	3.4	5	2.5	5	13.4	3.4	2.5	11.8	0.8	3.4	10.9	6.7	7.6	1.7	1.7	2.5	3.91307	-0.334084	-0.216125	-0.133087	-0.133087	-0.165897	-0.216125	-0.133087	-0.216125	-0.388574	-0.165897	-0.133087	-0.363827	-0.0557815	-0.165897	-0.348556	-0.261304	-0.28258	-0.0999758	-0.0999758
yp|SKG6:456	119	6.7	0	2.5	4.2	1.7	5.9	3.4	3.4	5	0	6.7	10.1	18.5	0.8	9.2	8.4	4.2	0.8	8.4	1.34	3.7422	-0.261304	-0.000166096	-0.133087	-0.192117	-0.0999758	-0.240932	-0.165897	-0.165897	-0.216125	-0.000166096	-0.261304	-0.334084	-0.450374	-0.0557815	-0.316704	-0.300193	-0.192117	-0.0557815	-0.300193
yp|STB1:298	119	7.6	0	4.2	2.5	3.4	7.6	2.5	5.9	6.7	2.5	11.8	11.8	1.7	3.4	12.6	10.9	4.2	0	0.8	2.18	3.79155	-0.28258	-0.000166096	-0.192117	-0.133087	-0.165897	-0.28258	-0.133087	-0.240932	-0.261304	-0.133087	-0.363827	-0.363827	-0.0999758	-0.165897	-0.376567	-0.348556	-0.192117	-0.000166096	-0.0557815
yp|PHO91:771	119	9.2	0.8	2.5	3.4	4.2	8.4	2.5	12.6	11.8	4.2	1.7	5	0.8	2.5	9.2	6.7	11.8	0	2.5	2.18	3.80944	-0.316704	-0.0557815	-0.133087	-0.165897	-0.192117	-0.300193	-0.133087	-0.376567	-0.363827	-0.192117	-0.0999758	-0.216125	-0.0557815	-0.133087	-0.316704	-0.261304	-0.363827	-0.000166096	-0.133087
yp|ITR2:451	119	10.1	2.5	1.7	4.2	9.2	9.2	0	8.4	8.4	0.8	3.4	3.4	4.2	0.8	8.4	9.2	9.2	2.5	4.2	2.18	3.8875	-0.334084	-0.133087	-0.0999758	-0.192117	-0.316704	-0.316704	-0.000166096	-0.300193	-0.300193	-0.0557815	-0.165897	-0.165897	-0.192117	-0.0557815	-0.300193	-0.316704	-0.316704	-0.133087	-0.192117
yp|CIN5:75	119	8.4	1.7	2.5	4.2	3.4	4.2	3.4	4.2	8.4	0	8.4	10.9	2.5	5.9	12.6	12.6	2.5	0	4.2	2.5	3.84303	-0.300193	-0.0999758	-0.133087	-0.192117	-0.165897	-0.192117	-0.165897	-0.192117	-0.300193	-0.000166096	-0.300193	-0.348556	-0.133087	-0.240932	-0.376567	-0.376567	-0.133087	-0.000166096	-0.192117
yp|GAC1:477	119	5	0.8	4.2	3.4	6.7	3.4	1.7	4.2	9.2	0.8	14.3	5.9	1.7	0.8	26.9	6.7	0.8	0	3.4	0.8	3.51238	-0.216125	-0.0557815	-0.192117	-0.165897	-0.261304	-0.165897	-0.0999758	-0.192117	-0.316704	-0.0557815	-0.401259	-0.240932	-0.0999758	-0.0557815	-0.509577	-0.261304	-0.0557815	-0.000166096	-0.165897
yp|YOR365C:185	119	5.9	0.8	0.8	0.8	5	4.2	0	8.4	11.8	4.2	5	3.4	5.9	4.2	11.8	7.6	10.9	3.4	5.9	2.36	3.88968	-0.240932	-0.0557815	-0.0557815	-0.0557815	-0.216125	-0.192117	-0.000166096	-0.300193	-0.363827	-0.192117	-0.216125	-0.165897	-0.240932	-0.192117	-0.363827	-0.28258	-0.348556	-0.165897	-0.240932
yp|NDD1:43	119	4.2	0	4.2	4.2	5	1.7	3.4	2.5	7.6	0	7.6	8.4	21	0.8	13.4	8.4	5	0	2.5	1.34	3.62388	-0.192117	-0.000166096	-0.192117	-0.192117	-0.216125	-0.0999758	-0.165897	-0.133087	-0.28258	-0.000166096	-0.28258	-0.300193	-0.472831	-0.0557815	-0.388574	-0.300193	-0.216125	-0.000166096	-0.133087
ypdub|YEL034C_A:54	119	0	0	5.9	2.5	5.9	5.9	4.2	4.2	10.9	0.8	5.9	0	8.4	4.2	12.6	10.9	13.4	4.2	0	0.48	3.68417	-0.000166096	-0.000166096	-0.240932	-0.133087	-0.240932	-0.240932	-0.192117	-0.192117	-0.348556	-0.0557815	-0.240932	-0.000166096	-0.300193	-0.192117	-0.376567	-0.348556	-0.388574	-0.192117	-0.000166096
ypdub|YML057C_A:1	119	8.4	4.2	3.4	4.2	7.6	5.9	0	8.4	10.9	1.7	2.5	1.7	0	7.6	11.8	5.9	11.8	1.7	2.5	1.7	3.84018	-0.300193	-0.192117	-0.165897	-0.192117	-0.28258	-0.240932	-0.000166096	-0.300193	-0.348556	-0.0999758	-0.133087	-0.0999758	-0.000166096	-0.28258	-0.363827	-0.240932	-0.363827	-0.0999758	-0.133087
yp|MPH2:138	118	9.3	5.9	0.8	3.4	6.8	10.2	0	7.6	15.3	3.4	2.5	2.5	4.2	1.7	5.9	6.8	4.2	3.4	5.9	2.5	3.90593	-0.318696	-0.240932	-0.0557815	-0.165897	-0.26375	-0.335941	-0.000166096	-0.28258	-0.414397	-0.165897	-0.133087	-0.133087	-0.192117	-0.0999758	-0.240932	-0.26375	-0.192117	-0.165897	-0.240932
yp|HKR1:1170	118	11.9	0	0	3.4	5.1	3.4	0.8	8.5	8.5	0	6.8	11.9	3.4	0	11.9	13.6	6.8	0.8	3.4	0.48	3.61479	-0.365461	-0.000166096	-0.000166096	-0.165897	-0.21899	-0.165897	-0.0557815	-0.302315	-0.302315	-0.000166096	-0.26375	-0.365461	-0.165897	-0.000166096	-0.365461	-0.391466	-0.26375	-0.0557815	-0.165897
yp|FLC3:174	118	11	0	0	1.7	4.2	5.1	2.5	6.8	11.9	5.1	2.5	3.4	5.1	4.2	12.7	6.8	9.3	4.2	3.4	2.5	3.87167	-0.350304	-0.000166096	-0.000166096	-0.0999758	-0.192117	-0.21899	-0.133087	-0.26375	-0.365461	-0.21899	-0.133087	-0.165897	-0.21899	-0.192117	-0.378107	-0.26375	-0.318696	-0.192117	-0.165897
yp|GCN1:1866	118	9.3	0.8	4.2	7.6	2.5	5.1	0.8	9.3	12.7	0.8	4.2	1.7	5.1	5.1	12.7	8.5	8.5	0	0.8	0.8	3.77837	-0.318696	-0.0557815	-0.192117	-0.28258	-0.133087	-0.21899	-0.0557815	-0.318696	-0.378107	-0.0557815	-0.192117	-0.0999758	-0.21899	-0.21899	-0.378107	-0.302315	-0.302315	-0.000166096	-0.0557815
yp|AVT7:272	118	7.6	1.7	5.9	9.3	4.2	5.9	2.5	6.8	8.5	2.5	10.2	7.6	3.4	3.4	7.6	4.2	5.1	0.8	2.5	2.5	4.04034	-0.28258	-0.0999758	-0.240932	-0.318696	-0.192117	-0.240932	-0.133087	-0.26375	-0.302315	-0.133087	-0.335941	-0.28258	-0.165897	-0.165897	-0.28258	-0.192117	-0.21899	-0.0557815	-0.133087
yp|YHC3:274	118	6.8	0.8	3.4	5.1	8.5	9.3	1.7	6.8	14.4	3.4	2.5	2.5	3.4	3.4	6.8	5.1	7.6	1.7	6.8	2.5	3.98468	-0.26375	-0.0557815	-0.165897	-0.21899	-0.302315	-0.318696	-0.0999758	-0.26375	-0.402617	-0.165897	-0.133087	-0.133087	-0.165897	-0.165897	-0.26375	-0.21899	-0.28258	-0.0999758	-0.26375
yp|MPH3:138	118	9.3	5.9	0.8	3.4	6.8	10.2	0	7.6	15.3	3.4	2.5	2.5	4.2	1.7	5.9	6.8	4.2	3.4	5.9	2.5	3.90593	-0.318696	-0.240932	-0.0557815	-0.165897	-0.26375	-0.335941	-0.000166096	-0.28258	-0.414397	-0.165897	-0.133087	-0.133087	-0.192117	-0.0999758	-0.240932	-0.26375	-0.192117	-0.165897	-0.240932
yp|NTE1:955	118	7.6	0	2.5	10.2	2.5	5.1	2.5	5.9	14.4	1.7	5.1	1.7	5.9	7.6	11	5.1	8.5	0.8	1.7	1.7	3.85031	-0.28258	-0.000166096	-0.133087	-0.335941	-0.133087	-0.21899	-0.133087	-0.240932	-0.402617	-0.0999758	-0.21899	-0.0999758	-0.240932	-0.28258	-0.350304	-0.21899	-0.302315	-0.0557815	-0.0999758
yp|TSL1:1	118	11.9	0	5.1	4.2	3.4	0.8	0.8	4.2	9.3	2.5	7.6	7.6	8.5	3.4	15.3	9.3	5.1	0	0.8	0.8	3.7395	-0.365461	-0.000166096	-0.21899	-0.192117	-0.165897	-0.0557815	-0.0557815	-0.192117	-0.318696	-0.133087	-0.28258	-0.28258	-0.302315	-0.165897	-0.414397	-0.318696	-0.21899	-0.000166096	-0.0557815
yp|HOT1:253	118	4.2	0.8	4.2	0	1.7	5.1	5.1	5.9	5.9	0.8	20.3	4.2	13.6	4.2	8.5	11	4.2	0	0	0.8	3.60355	-0.192117	-0.0557815	-0.192117	-0.000166096	-0.0999758	-0.21899	-0.21899	-0.240932	-0.240932	-0.0557815	-0.467	-0.192117	-0.391466	-0.192117	-0.302315	-0.350304	-0.192117	-0.000166096	-0.000166096
yp|UME6:373	117	4.3	0	3.4	3.4	6.8	2.6	2.6	3.4	1.7	0	17.9	12	4.3	7.7	17.1	9.4	0	0	3.4	1.02	3.54491	-0.19523	-0.000166096	-0.165897	-0.165897	-0.26375	-0.136937	-0.136937	-0.165897	-0.0999758	-0.000166096	-0.444283	-0.367083	-0.19523	-0.284845	-0.435707	-0.320672	-0.000166096	-0.000166096	-0.165897
yp|AGP3:82	117	8.5	0.9	0.9	5.1	10.3	12	0.9	8.5	13.7	1.7	1.7	4.3	2.6	1.7	6	4.3	7.7	3.4	6	1.7	3.87022	-0.302315	-0.0612163	-0.0612163	-0.21899	-0.337785	-0.367083	-0.0612163	-0.302315	-0.392896	-0.0999758	-0.0999758	-0.19523	-0.136937	-0.0999758	-0.24356	-0.19523	-0.284845	-0.165897	-0.24356
yp|SLA2:281	117	12.8	0	0.9	5.1	3.4	3.4	0	2.6	4.3	3.4	3.4	12.8	18.8	6	3.4	13.7	4.3	0.9	0.9	0.9	3.6089	-0.379636	-0.000166096	-0.0612163	-0.21899	-0.165897	-0.165897	-0.000166096	-0.136937	-0.19523	-0.165897	-0.165897	-0.379636	-0.453314	-0.24356	-0.165897	-0.392896	-0.19523	-0.0612163	-0.0612163
yp|ROD1:431	117	9.4	0	6.8	6	1.7	2.6	1.7	6.8	5.1	2.6	11.1	5.1	4.3	1.7	15.4	7.7	8.5	0	3.4	1.7	3.81983	-0.320672	-0.000166096	-0.26375	-0.24356	-0.0999758	-0.136937	-0.0999758	-0.26375	-0.21899	-0.136937	-0.352039	-0.21899	-0.19523	-0.0999758	-0.415658	-0.284845	-0.302315	-0.000166096	-0.165897
yp|SGE1:74	117	9.4	2.6	0	6	7.7	12	2.6	13.7	7.7	2.6	4.3	2.6	0.9	3.4	10.3	3.4	7.7	1.7	1.7	2.24	3.85264	-0.320672	-0.136937	-0.000166096	-0.24356	-0.284845	-0.367083	-0.136937	-0.392896	-0.284845	-0.136937	-0.19523	-0.136937	-0.0612163	-0.165897	-0.337785	-0.165897	-0.284845	-0.0999758	-0.0999758
ypdub|YER188W:37	117	6.8	1.7	10.3	6.8	6.8	6.8	2.6	4.3	4.3	3.4	6.8	5.1	1.7	5.1	6	6	7.7	0	7.7	3.08	4.04474	-0.26375	-0.0999758	-0.337785	-0.26375	-0.26375	-0.26375	-0.136937	-0.19523	-0.19523	-0.165897	-0.26375	-0.21899	-0.0999758	-0.21899	-0.24356	-0.24356	-0.284845	-0.000166096	-0.284845
yp|ATS1:41	116	6	4.3	7.8	3.4	2.6	12.9	2.6	2.6	4.3	0.9	6.9	3.4	6	6.9	3.4	5.2	14.7	3.4	2.6	2.6	3.97919	-0.24356	-0.19523	-0.287092	-0.165897	-0.136937	-0.381153	-0.136937	-0.136937	-0.19523	-0.0612163	-0.266175	-0.165897	-0.24356	-0.266175	-0.165897	-0.221826	-0.406632	-0.165897	-0.136937
yp|YAR010C:50	116	6	0.9	2.6	1.7	3.4	5.2	3.4	0.9	0.9	5.2	5.2	17.2	11.2	0	18.1	10.3	1.7	0.9	5.2	0.9	3.61928	-0.24356	-0.0612163	-0.136937	-0.0999758	-0.165897	-0.221826	-0.165897	-0.0612163	-0.0612163	-0.221826	-0.221826	-0.436808	-0.353761	-0.000166096	-0.446345	-0.337785	-0.0999758	-0.0612163	-0.221826
yp|YAT1:153	116	6	1.7	6.9	6	6	6	3.4	4.3	6.9	2.6	4.3	6.9	3.4	6.9	9.5	6.9	4.3	3.4	4.3	3.4	4.14327	-0.24356	-0.0999758	-0.266175	-0.24356	-0.24356	-0.24356	-0.165897	-0.19523	-0.266175	-0.136937	-0.19523	-0.266175	-0.165897	-0.266175	-0.322633	-0.266175	-0.19523	-0.165897	-0.19523
yp|YBR012W_A:50	116	6	0.9	2.6	1.7	3.4	5.2	2.6	0.9	0.9	5.2	5.2	19.8	10.3	0	17.2	9.5	2.6	0.9	5.2	0.9	3.61243	-0.24356	-0.0612163	-0.136937	-0.0999758	-0.165897	-0.221826	-0.136937	-0.0612163	-0.0612163	-0.221826	-0.221826	-0.462622	-0.337785	-0.000166096	-0.436808	-0.322633	-0.136937	-0.0612163	-0.221826
yp|YBR012W_B:50	116	6	0.9	2.6	1.7	3.4	5.2	2.6	0.9	0.9	5.2	5.2	19.8	10.3	0	17.2	9.5	2.6	0.9	5.2	0.9	3.61243	-0.24356	-0.0612163	-0.136937	-0.0999758	-0.165897	-0.221826	-0.136937	-0.0612163	-0.0612163	-0.221826	-0.221826	-0.462622	-0.337785	-0.000166096	-0.436808	-0.322633	-0.136937	-0.0612163	-0.221826
yp|GBP2:1	116	0.9	0	12.1	3.4	2.6	16.4	0.9	0.9	3.4	1.7	6	3.4	2.6	25	11.2	1.7	1.7	0.9	5.2	0.9	3.43213	-0.0612163	-0.000166096	-0.368693	-0.165897	-0.136937	-0.427762	-0.0612163	-0.0612163	-0.165897	-0.0999758	-0.24356	-0.165897	-0.136937	-0.500006	-0.353761	-0.0999758	-0.0999758	-0.0612163	-0.221826
yp|YDR098C_A:50	116	6	0.9	2.6	1.7	3.4	5.2	2.6	0.9	0.9	5.2	5.2	19.8	10.3	0	17.2	9.5	2.6	0.9	5.2	0.9	3.61243	-0.24356	-0.0612163	-0.136937	-0.0999758	-0.165897	-0.221826	-0.136937	-0.0612163	-0.0612163	-0.221826	-0.221826	-0.462622	-0.337785	-0.000166096	-0.436808	-0.322633	-0.136937	-0.0612163	-0.221826
yp|YDR098C_B:50	116	6	0.9	2.6	1.7	3.4	5.2	2.6	0.9	0.9	5.2	5.2	19.8	10.3	0	17.2	9.5	2.6	0.9	5.2	0.9	3.61243	-0.24356	-0.0612163	-0.136937	-0.0999758	-0.165897	-0.221826	-0.136937	-0.0612163	-0.0612163	-0.221826	-0.221826	-0.462622	-0.337785	-0.000166096	-0.436808	-0.322633	-0.136937	-0.0612163	-0.221826
yp|YDR210C_C:50	116	6	0.9	2.6	1.7	3.4	5.2	2.6	0.9	0.9	5.2	5.2	19.8	10.3	0	17.2	9.5	2.6	0.9	5.2	0.9	3.61243	-0.24356	-0.0612163	-0.136937	-0.0999758	-0.165897	-0.221826	-0.136937	-0.0612163	-0.0612163	-0.221826	-0.221826	-0.462622	-0.337785	-0.000166096	-0.436808	-0.322633	-0.136937	-0.0612163	-0.221826
yp|YDR210C_D:50	116	6	0.9	2.6	1.7	3.4	5.2	2.6	0.9	0.9	5.2	5.2	19.8	10.3	0	17.2	9.5	2.6	0.9	5.2	0.9	3.61243	-0.24356	-0.0612163	-0.136937	-0.0999758	-0.165897	-0.221826	-0.136937	-0.0612163	-0.0612163	-0.221826	-0.221826	-0.462622	-0.337785	-0.000166096	-0.436808	-0.322633	-0.136937	-0.0612163	-0.221826
yp|YDR261C_C:50	116	6	0.9	2.6	1.7	3.4	5.2	2.6	0.9	0.9	5.2	5.2	19.8	10.3	0	17.2	9.5	2.6	0.9	5.2	0.9	3.61243	-0.24356	-0.0612163	-0.136937	-0.0999758	-0.165897	-0.221826	-0.136937	-0.0612163	-0.0612163	-0.221826	-0.221826	-0.462622	-0.337785	-0.000166096	-0.436808	-0.322633	-0.136937	-0.0612163	-0.221826
yp|YDR261C_D:50	116	6	0.9	2.6	1.7	3.4	5.2	2.6	0.9	0.9	5.2	5.2	19.8	10.3	0	17.2	9.5	2.6	0.9	5.2	0.9	3.61243	-0.24356	-0.0612163	-0.136937	-0.0999758	-0.165897	-0.221826	-0.136937	-0.0612163	-0.0612163	-0.221826	-0.221826	-0.462622	-0.337785	-0.000166096	-0.436808	-0.322633	-0.136937	-0.0612163	-0.221826
yp|YDR316W_A:50	116	6	0.9	2.6	1.7	3.4	5.2	2.6	0.9	0.9	5.2	5.2	19.8	10.3	0	17.2	9.5	2.6	0.9	5.2	0.9	3.61243	-0.24356	-0.0612163	-0.136937	-0.0999758	-0.165897	-0.221826	-0.136937	-0.0612163	-0.0612163	-0.221826	-0.221826	-0.462622	-0.337785	-0.000166096	-0.436808	-0.322633	-0.136937	-0.0612163	-0.221826
yp|YDR316W_B:50	116	6	0.9	2.6	1.7	3.4	5.2	2.6	0.9	0.9	5.2	5.2	19.8	10.3	0	17.2	9.5	2.6	0.9	5.2	0.9	3.61243	-0.24356	-0.0612163	-0.136937	-0.0999758	-0.165897	-0.221826	-0.136937	-0.0612163	-0.0612163	-0.221826	-0.221826	-0.462622	-0.337785	-0.000166096	-0.436808	-0.322633	-0.136937	-0.0612163	-0.221826
yp|YDR365W_A:50	116	6	0.9	2.6	1.7	3.4	5.2	2.6	0.9	0.9	5.2	5.2	19.8	10.3	0	17.2	9.5	2.6	0.9	5.2	0.9	3.61243	-0.24356	-0.0612163	-0.136937	-0.0999758	-0.165897	-0.221826	-0.136937	-0.0612163	-0.0612163	-0.221826	-0.221826	-0.462622	-0.337785	-0.000166096	-0.436808	-0.322633	-0.136937	-0.0612163	-0.221826
yp|YDR365W_B:50	116	6	0.9	2.6	1.7	3.4	5.2	2.6	0.9	0.9	5.2	5.2	19.8	10.3	0	17.2	9.5	2.6	0.9	5.2	0.9	3.61243	-0.24356	-0.0612163	-0.136937	-0.0999758	-0.165897	-0.221826	-0.136937	-0.0612163	-0.0612163	-0.221826	-0.221826	-0.462622	-0.337785	-0.000166096	-0.436808	-0.322633	-0.136937	-0.0612163	-0.221826
yp|SIP1:678	116	5.2	1.7	8.6	6.9	2.6	4.3	5.2	7.8	8.6	0	8.6	6	5.2	5.2	9.5	5.2	6	0	3.4	3.08	3.98378	-0.221826	-0.0999758	-0.30442	-0.266175	-0.136937	-0.19523	-0.221826	-0.287092	-0.30442	-0.000166096	-0.30442	-0.24356	-0.221826	-0.221826	-0.322633	-0.221826	-0.24356	-0.000166096	-0.165897
yp|YER137C_A:50	116	6	0.9	2.6	1.7	3.4	5.2	2.6	0.9	0.9	5.2	5.2	19.8	10.3	0	17.2	9.5	2.6	0.9	5.2	0.9	3.61243	-0.24356	-0.0612163	-0.136937	-0.0999758	-0.165897	-0.221826	-0.136937	-0.0612163	-0.0612163	-0.221826	-0.221826	-0.462622	-0.337785	-0.000166096	-0.436808	-0.322633	-0.136937	-0.0612163	-0.221826
yp|YER138C:50	116	6	0.9	2.6	1.7	3.4	5.2	2.6	0.9	0.9	5.2	5.2	19.8	10.3	0	17.2	9.5	2.6	0.9	5.2	0.9	3.61243	-0.24356	-0.0612163	-0.136937	-0.0999758	-0.165897	-0.221826	-0.136937	-0.0612163	-0.0612163	-0.221826	-0.221826	-0.462622	-0.337785	-0.000166096	-0.436808	-0.322633	-0.136937	-0.0612163	-0.221826
yp|YER159C_A:50	116	6	0.9	2.6	1.7	3.4	5.2	2.6	0.9	0.9	5.2	5.2	19.8	10.3	0	17.2	9.5	2.6	0.9	5.2	0.9	3.61243	-0.24356	-0.0612163	-0.136937	-0.0999758	-0.165897	-0.221826	-0.136937	-0.0612163	-0.0612163	-0.221826	-0.221826	-0.462622	-0.337785	-0.000166096	-0.436808	-0.322633	-0.136937	-0.0612163	-0.221826
yp|YER160C:50	116	6	0.9	2.6	1.7	3.4	5.2	2.6	0.9	0.9	5.2	5.2	19.8	10.3	0	17.2	9.5	2.6	0.9	5.2	0.9	3.61243	-0.24356	-0.0612163	-0.136937	-0.0999758	-0.165897	-0.221826	-0.136937	-0.0612163	-0.0612163	-0.221826	-0.221826	-0.462622	-0.337785	-0.000166096	-0.436808	-0.322633	-0.136937	-0.0612163	-0.221826
yp|KXD1:1	116	2.6	0	12.9	8.6	5.2	3.4	1.7	6.9	4.3	2.6	7.8	5.2	3.4	0.9	20.7	6	6	0	1.7	1.7	3.70238	-0.136937	-0.000166096	-0.381153	-0.30442	-0.221826	-0.165897	-0.0999758	-0.266175	-0.19523	-0.136937	-0.287092	-0.221826	-0.165897	-0.0612163	-0.470374	-0.24356	-0.24356	-0.000166096	-0.0999758
yp|MCM6:783	116	9.5	0.9	12.1	11.2	2.6	6	0.9	8.6	3.4	1.7	4.3	3.4	4.3	6.9	12.1	5.2	5.2	0	1.7	1.7	3.85333	-0.322633	-0.0612163	-0.368693	-0.353761	-0.136937	-0.24356	-0.0612163	-0.30442	-0.165897	-0.0999758	-0.19523	-0.165897	-0.19523	-0.266175	-0.368693	-0.221826	-0.221826	-0.000166096	-0.0999758
yp|HAP2:50	116	6.9	0	4.3	5.2	4.3	1.7	0.9	0.9	6.9	1.7	5.2	8.6	22.4	4.3	10.3	6.9	6.9	0	2.6	1.38	3.6794	-0.266175	-0.000166096	-0.19523	-0.221826	-0.19523	-0.0999758	-0.0612163	-0.0612163	-0.266175	-0.0999758	-0.221826	-0.30442	-0.483495	-0.19523	-0.337785	-0.266175	-0.266175	-0.000166096	-0.136937
yp|YGR027W_A:50	116	6	0.9	2.6	1.7	3.4	5.2	3.4	0.9	0.9	5.2	5.2	17.2	11.2	0	18.1	10.3	1.7	0.9	5.2	0.9	3.61928	-0.24356	-0.0612163	-0.136937	-0.0999758	-0.165897	-0.221826	-0.165897	-0.0612163	-0.0612163	-0.221826	-0.221826	-0.436808	-0.353761	-0.000166096	-0.446345	-0.337785	-0.0999758	-0.0612163	-0.221826
yp|YGR027W_B:50	116	6	0.9	2.6	1.7	3.4	5.2	3.4	0.9	0.9	5.2	5.2	17.2	11.2	0	18.1	10.3	1.7	0.9	5.2	0.9	3.61928	-0.24356	-0.0612163	-0.136937	-0.0999758	-0.165897	-0.221826	-0.165897	-0.0612163	-0.0612163	-0.221826	-0.221826	-0.436808	-0.353761	-0.000166096	-0.446345	-0.337785	-0.0999758	-0.0612163	-0.221826
yp|YGR038C_A:50	116	6	0.9	2.6	1.7	3.4	5.2	2.6	0.9	0.9	5.2	5.2	19.8	10.3	0	17.2	9.5	2.6	0.9	5.2	0.9	3.61243	-0.24356	-0.0612163	-0.136937	-0.0999758	-0.165897	-0.221826	-0.136937	-0.0612163	-0.0612163	-0.221826	-0.221826	-0.462622	-0.337785	-0.000166096	-0.436808	-0.322633	-0.136937	-0.0612163	-0.221826
yp|YGR038C_B:50	116	6	0.9	2.6	1.7	3.4	5.2	2.6	0.9	0.9	5.2	5.2	19.8	10.3	0	17.2	9.5	2.6	0.9	5.2	0.9	3.61243	-0.24356	-0.0612163	-0.136937	-0.0999758	-0.165897	-0.221826	-0.136937	-0.0612163	-0.0612163	-0.221826	-0.221826	-0.462622	-0.337785	-0.000166096	-0.436808	-0.322633	-0.136937	-0.0612163	-0.221826
yp|YGR161C_C:50	116	6	0.9	2.6	1.7	3.4	5.2	2.6	0.9	0.9	5.2	5.2	19.8	10.3	0	17.2	9.5	2.6	0.9	5.2	0.9	3.61243	-0.24356	-0.0612163	-0.136937	-0.0999758	-0.165897	-0.221826	-0.136937	-0.0612163	-0.0612163	-0.221826	-0.221826	-0.462622	-0.337785	-0.000166096	-0.436808	-0.322633	-0.136937	-0.0612163	-0.221826
yp|YGR161C_D:50	116	6	0.9	2.6	1.7	3.4	5.2	2.6	0.9	0.9	5.2	5.2	19.8	10.3	0	17.2	9.5	2.6	0.9	5.2	0.9	3.61243	-0.24356	-0.0612163	-0.136937	-0.0999758	-0.165897	-0.221826	-0.136937	-0.0612163	-0.0612163	-0.221826	-0.221826	-0.462622	-0.337785	-0.000166096	-0.436808	-0.322633	-0.136937	-0.0612163	-0.221826
yp|YHR214C_B:50	116	6	0.9	2.6	1.7	3.4	5.2	2.6	0.9	1.7	5.2	5.2	19	10.3	0	17.2	9.5	2.6	0.9	5.2	1.38	3.6438	-0.24356	-0.0612163	-0.136937	-0.0999758	-0.165897	-0.221826	-0.136937	-0.0612163	-0.0999758	-0.221826	-0.221826	-0.455236	-0.337785	-0.000166096	-0.436808	-0.322633	-0.136937	-0.0612163	-0.221826
yp|YHR214C_C:50	116	6	0.9	2.6	1.7	3.4	5.2	2.6	0.9	1.7	5.2	5.2	19	10.3	0	17.2	9.5	2.6	0.9	5.2	1.38	3.6438	-0.24356	-0.0612163	-0.136937	-0.0999758	-0.165897	-0.221826	-0.136937	-0.0612163	-0.0999758	-0.221826	-0.221826	-0.455236	-0.337785	-0.000166096	-0.436808	-0.322633	-0.136937	-0.0612163	-0.221826
yp|DAL4:105	116	8.6	2.6	0.9	2.6	8.6	6.9	0.9	7.8	9.5	2.6	5.2	3.4	3.4	4.3	5.2	5.2	8.6	9.5	4.3	2.6	4.03277	-0.30442	-0.136937	-0.0612163	-0.136937	-0.30442	-0.266175	-0.0612163	-0.287092	-0.322633	-0.136937	-0.221826	-0.165897	-0.165897	-0.19523	-0.221826	-0.221826	-0.30442	-0.322633	-0.19523
yp|YJR026W:50	116	6	0.9	2.6	1.7	3.4	5.2	2.6	0.9	0.9	5.2	5.2	19.8	10.3	0	17.2	9.5	2.6	0.9	5.2	0.9	3.61243	-0.24356	-0.0612163	-0.136937	-0.0999758	-0.165897	-0.221826	-0.136937	-0.0612163	-0.0612163	-0.221826	-0.221826	-0.462622	-0.337785	-0.000166096	-0.436808	-0.322633	-0.136937	-0.0612163	-0.221826
yp|YJR027W:50	116	6	0.9	2.6	1.7	3.4	5.2	2.6	0.9	0.9	5.2	5.2	19.8	10.3	0	17.2	9.5	2.6	0.9	5.2	0.9	3.61243	-0.24356	-0.0612163	-0.136937	-0.0999758	-0.165897	-0.221826	-0.136937	-0.0612163	-0.0612163	-0.221826	-0.221826	-0.462622	-0.337785	-0.000166096	-0.436808	-0.322633	-0.136937	-0.0612163	-0.221826
yp|YJR028W:50	116	6	0.9	2.6	1.7	3.4	5.2	3.4	0.9	0.9	5.2	5.2	17.2	11.2	0	18.1	10.3	1.7	0.9	5.2	0.9	3.61928	-0.24356	-0.0612163	-0.136937	-0.0999758	-0.165897	-0.221826	-0.165897	-0.0612163	-0.0612163	-0.221826	-0.221826	-0.436808	-0.353761	-0.000166096	-0.446345	-0.337785	-0.0999758	-0.0612163	-0.221826
yp|YJR029W:50	116	6	0.9	2.6	1.7	3.4	5.2	3.4	0.9	0.9	5.2	5.2	17.2	11.2	0	18.1	10.3	1.7	0.9	5.2	0.9	3.61928	-0.24356	-0.0612163	-0.136937	-0.0999758	-0.165897	-0.221826	-0.165897	-0.0612163	-0.0612163	-0.221826	-0.221826	-0.436808	-0.353761	-0.000166096	-0.446345	-0.337785	-0.0999758	-0.0612163	-0.221826
yp|AQY2:34	116	5.2	6.9	5.2	3.4	11.2	7.8	5.2	5.2	6	3.4	3.4	2.6	2.6	4.3	9.5	4.3	6.9	6	0.9	3.4	4.0935	-0.221826	-0.266175	-0.221826	-0.165897	-0.353761	-0.287092	-0.221826	-0.221826	-0.24356	-0.165897	-0.165897	-0.136937	-0.136937	-0.19523	-0.322633	-0.19523	-0.266175	-0.24356	-0.0612163
yp|YLR157C_A:50	116	6	0.9	2.6	1.7	3.4	5.2	2.6	0.9	0.9	5.2	5.2	19.8	10.3	0	17.2	9.5	2.6	0.9	5.2	0.9	3.61243	-0.24356	-0.0612163	-0.136937	-0.0999758	-0.165897	-0.221826	-0.136937	-0.0612163	-0.0612163	-0.221826	-0.221826	-0.462622	-0.337785	-0.000166096	-0.436808	-0.322633	-0.136937	-0.0612163	-0.221826
yp|YLR157C_B:50	116	6	0.9	2.6	1.7	3.4	5.2	2.6	0.9	0.9	5.2	5.2	19.8	10.3	0	17.2	9.5	2.6	0.9	5.2	0.9	3.61243	-0.24356	-0.0612163	-0.136937	-0.0999758	-0.165897	-0.221826	-0.136937	-0.0612163	-0.0612163	-0.221826	-0.221826	-0.462622	-0.337785	-0.000166096	-0.436808	-0.322633	-0.136937	-0.0612163	-0.221826
yp|YLR227W_A:50	116	6	0.9	2.6	1.7	3.4	5.2	2.6	0.9	0.9	5.2	5.2	19.8	10.3	0	17.2	9.5	2.6	0.9	5.2	0.9	3.61243	-0.24356	-0.0612163	-0.136937	-0.0999758	-0.165897	-0.221826	-0.136937	-0.0612163	-0.0612163	-0.221826	-0.221826	-0.462622	-0.337785	-0.000166096	-0.436808	-0.322633	-0.136937	-0.0612163	-0.221826
yp|YLR227W_B:50	116	6	0.9	2.6	1.7	3.4	5.2	2.6	0.9	0.9	5.2	5.2	19.8	10.3	0	17.2	9.5	2.6	0.9	5.2	0.9	3.61243	-0.24356	-0.0612163	-0.136937	-0.0999758	-0.165897	-0.221826	-0.136937	-0.0612163	-0.0612163	-0.221826	-0.221826	-0.462622	-0.337785	-0.000166096	-0.436808	-0.322633	-0.136937	-0.0612163	-0.221826
yp|YLR256W_A:50	116	6	0.9	2.6	1.7	3.4	5.2	2.6	0.9	0.9	5.2	5.2	19.8	10.3	0	17.2	9.5	2.6	0.9	5.2	0.9	3.61243	-0.24356	-0.0612163	-0.136937	-0.0999758	-0.165897	-0.221826	-0.136937	-0.0612163	-0.0612163	-0.221826	-0.221826	-0.462622	-0.337785	-0.000166096	-0.436808	-0.322633	-0.136937	-0.0612163	-0.221826
yp|YML039W:50	116	6	0.9	2.6	1.7	3.4	5.2	2.6	0.9	0.9	5.2	5.2	19.8	10.3	0	17.2	9.5	2.6	0.9	5.2	0.9	3.61243	-0.24356	-0.0612163	-0.136937	-0.0999758	-0.165897	-0.221826	-0.136937	-0.0612163	-0.0612163	-0.221826	-0.221826	-0.462622	-0.337785	-0.000166096	-0.436808	-0.322633	-0.136937	-0.0612163	-0.221826
yp|YML040W:50	116	6	0.9	2.6	1.7	3.4	5.2	2.6	0.9	0.9	5.2	5.2	19.8	10.3	0	17.2	9.5	2.6	0.9	5.2	0.9	3.61243	-0.24356	-0.0612163	-0.136937	-0.0999758	-0.165897	-0.221826	-0.136937	-0.0612163	-0.0612163	-0.221826	-0.221826	-0.462622	-0.337785	-0.000166096	-0.436808	-0.322633	-0.136937	-0.0612163	-0.221826
yp|YML045W:50	116	6	0.9	2.6	1.7	3.4	5.2	2.6	0.9	1.7	5.2	5.2	19	10.3	0	17.2	9.5	2.6	0.9	5.2	1.38	3.6438	-0.24356	-0.0612163	-0.136937	-0.0999758	-0.165897	-0.221826	-0.136937	-0.0612163	-0.0999758	-0.221826	-0.221826	-0.455236	-0.337785	-0.000166096	-0.436808	-0.322633	-0.136937	-0.0612163	-0.221826
yp|YML045W_A:50	116	6	0.9	2.6	1.7	3.4	5.2	2.6	0.9	1.7	5.2	5.2	19	10.3	0	17.2	9.5	2.6	0.9	5.2	1.38	3.6438	-0.24356	-0.0612163	-0.136937	-0.0999758	-0.165897	-0.221826	-0.136937	-0.0612163	-0.0999758	-0.221826	-0.221826	-0.455236	-0.337785	-0.000166096	-0.436808	-0.322633	-0.136937	-0.0612163	-0.221826
yp|YMR050C:50	116	6	0.9	2.6	1.7	3.4	5.2	2.6	0.9	0.9	5.2	5.2	19.8	10.3	0	17.2	9.5	2.6	0.9	5.2	0.9	3.61243	-0.24356	-0.0612163	-0.136937	-0.0999758	-0.165897	-0.221826	-0.136937	-0.0612163	-0.0612163	-0.221826	-0.221826	-0.462622	-0.337785	-0.000166096	-0.436808	-0.322633	-0.136937	-0.0612163	-0.221826
yp|YMR051C:50	116	6	0.9	2.6	1.7	3.4	5.2	2.6	0.9	0.9	5.2	5.2	19.8	10.3	0	17.2	9.5	2.6	0.9	5.2	0.9	3.61243	-0.24356	-0.0612163	-0.136937	-0.0999758	-0.165897	-0.221826	-0.136937	-0.0612163	-0.0612163	-0.221826	-0.221826	-0.462622	-0.337785	-0.000166096	-0.436808	-0.322633	-0.136937	-0.0612163	-0.221826
yp|YNL054W_A:50	116	6	0.9	3.4	1.7	3.4	4.3	3.4	0.9	0.9	5.2	5.2	17.2	10.3	0.9	18.1	10.3	1.7	0.9	5.2	0.9	3.66672	-0.24356	-0.0612163	-0.165897	-0.0999758	-0.165897	-0.19523	-0.165897	-0.0612163	-0.0612163	-0.221826	-0.221826	-0.436808	-0.337785	-0.0612163	-0.446345	-0.337785	-0.0999758	-0.0612163	-0.221826
yp|YNL054W_B:50	116	6	0.9	3.4	1.7	3.4	4.3	3.4	0.9	0.9	5.2	5.2	17.2	10.3	0.9	18.1	10.3	1.7	0.9	5.2	0.9	3.66672	-0.24356	-0.0612163	-0.165897	-0.0999758	-0.165897	-0.19523	-0.165897	-0.0612163	-0.0612163	-0.221826	-0.221826	-0.436808	-0.337785	-0.0612163	-0.446345	-0.337785	-0.0999758	-0.0612163	-0.221826
yp|YNL284C_A:50	116	6	0.9	2.6	1.7	3.4	5.2	3.4	0.9	0.9	5.2	5.2	16.4	11.2	0.9	18.1	10.3	1.7	0.9	5.2	0.9	3.67128	-0.24356	-0.0612163	-0.136937	-0.0999758	-0.165897	-0.221826	-0.165897	-0.0612163	-0.0612163	-0.221826	-0.221826	-0.427762	-0.353761	-0.0612163	-0.446345	-0.337785	-0.0999758	-0.0612163	-0.221826
yp|YNL284C_B:50	116	6	0.9	2.6	1.7	3.4	5.2	3.4	0.9	0.9	5.2	5.2	16.4	11.2	0.9	18.1	10.3	1.7	0.9	5.2	0.9	3.67128	-0.24356	-0.0612163	-0.136937	-0.0999758	-0.165897	-0.221826	-0.165897	-0.0612163	-0.0612163	-0.221826	-0.221826	-0.427762	-0.353761	-0.0612163	-0.446345	-0.337785	-0.0999758	-0.0612163	-0.221826
yp|YOL103W_A:50	116	6	0.9	2.6	1.7	3.4	5.2	2.6	0.9	0.9	5.2	5.2	19.8	10.3	0	17.2	9.5	2.6	0.9	5.2	0.9	3.61243	-0.24356	-0.0612163	-0.136937	-0.0999758	-0.165897	-0.221826	-0.136937	-0.0612163	-0.0612163	-0.221826	-0.221826	-0.462622	-0.337785	-0.000166096	-0.436808	-0.322633	-0.136937	-0.0612163	-0.221826
yp|YOL103W_B:50	116	6	0.9	2.6	1.7	3.4	5.2	2.6	0.9	0.9	5.2	5.2	19.8	10.3	0	17.2	9.5	2.6	0.9	5.2	0.9	3.61243	-0.24356	-0.0612163	-0.136937	-0.0999758	-0.165897	-0.221826	-0.136937	-0.0612163	-0.0612163	-0.221826	-0.221826	-0.462622	-0.337785	-0.000166096	-0.436808	-0.322633	-0.136937	-0.0612163	-0.221826
yp|YOR142W_A:50	116	6	0.9	2.6	1.7	3.4	5.2	2.6	0.9	0.9	5.2	5.2	19.8	10.3	0	17.2	9.5	2.6	0.9	5.2	0.9	3.61243	-0.24356	-0.0612163	-0.136937	-0.0999758	-0.165897	-0.221826	-0.136937	-0.0612163	-0.0612163	-0.221826	-0.221826	-0.462622	-0.337785	-0.000166096	-0.436808	-0.322633	-0.136937	-0.0612163	-0.221826
yp|YOR142W_B:50	116	6	0.9	2.6	1.7	3.4	5.2	2.6	0.9	0.9	5.2	5.2	19.8	10.3	0	17.2	9.5	2.6	0.9	5.2	0.9	3.61243	-0.24356	-0.0612163	-0.136937	-0.0999758	-0.165897	-0.221826	-0.136937	-0.0612163	-0.0612163	-0.221826	-0.221826	-0.462622	-0.337785	-0.000166096	-0.436808	-0.322633	-0.136937	-0.0612163	-0.221826
yp|YPL257W_A:50	116	6	0.9	2.6	1.7	3.4	5.2	2.6	0.9	0.9	5.2	5.2	19.8	10.3	0	17.2	9.5	2.6	0.9	5.2	0.9	3.61243	-0.24356	-0.0612163	-0.136937	-0.0999758	-0.165897	-0.221826	-0.136937	-0.0612163	-0.0612163	-0.221826	-0.221826	-0.462622	-0.337785	-0.000166096	-0.436808	-0.322633	-0.136937	-0.0612163	-0.221826
yp|YPL257W_B:50	116	6	0.9	2.6	1.7	3.4	5.2	2.6	0.9	0.9	5.2	5.2	19.8	10.3	0	17.2	9.5	2.6	0.9	5.2	0.9	3.61243	-0.24356	-0.0612163	-0.136937	-0.0999758	-0.165897	-0.221826	-0.136937	-0.0612163	-0.0612163	-0.221826	-0.221826	-0.462622	-0.337785	-0.000166096	-0.436808	-0.322633	-0.136937	-0.0612163	-0.221826
yp|YPR137C_A:50	116	6	0.9	2.6	1.7	3.4	5.2	3.4	0.9	0.9	5.2	5.2	17.2	11.2	0	18.1	10.3	1.7	0.9	5.2	0.9	3.61928	-0.24356	-0.0612163	-0.136937	-0.0999758	-0.165897	-0.221826	-0.165897	-0.0612163	-0.0612163	-0.221826	-0.221826	-0.436808	-0.353761	-0.000166096	-0.446345	-0.337785	-0.0999758	-0.0612163	-0.221826
yp|YPR137C_B:50	116	6	0.9	2.6	1.7	3.4	5.2	3.4	0.9	0.9	5.2	5.2	17.2	11.2	0	18.1	10.3	1.7	0.9	5.2	0.9	3.61928	-0.24356	-0.0612163	-0.136937	-0.0999758	-0.165897	-0.221826	-0.165897	-0.0612163	-0.0612163	-0.221826	-0.221826	-0.436808	-0.353761	-0.000166096	-0.446345	-0.337785	-0.0999758	-0.0612163	-0.221826
yp|YPR158C_C:50	116	6	0.9	2.6	1.7	3.4	5.2	2.6	0.9	0.9	5.2	5.2	19.8	10.3	0	17.2	9.5	2.6	0.9	5.2	0.9	3.61243	-0.24356	-0.0612163	-0.136937	-0.0999758	-0.165897	-0.221826	-0.136937	-0.0612163	-0.0612163	-0.221826	-0.221826	-0.462622	-0.337785	-0.000166096	-0.436808	-0.322633	-0.136937	-0.0612163	-0.221826
yp|YPR158C_D:50	116	6	0.9	2.6	1.7	3.4	5.2	2.6	0.9	0.9	5.2	5.2	19.8	10.3	0	17.2	9.5	2.6	0.9	5.2	0.9	3.61243	-0.24356	-0.0612163	-0.136937	-0.0999758	-0.165897	-0.221826	-0.136937	-0.0612163	-0.0612163	-0.221826	-0.221826	-0.462622	-0.337785	-0.000166096	-0.436808	-0.322633	-0.136937	-0.0612163	-0.221826
yp|YPR158W_A:50	116	6	0.9	2.6	1.7	3.4	5.2	2.6	0.9	0.9	5.2	5.2	19.8	10.3	0	17.2	9.5	2.6	0.9	5.2	0.9	3.61243	-0.24356	-0.0612163	-0.136937	-0.0999758	-0.165897	-0.221826	-0.136937	-0.0612163	-0.0612163	-0.221826	-0.221826	-0.462622	-0.337785	-0.000166096	-0.436808	-0.322633	-0.136937	-0.0612163	-0.221826
yp|YPR158W_B:50	116	6	0.9	2.6	1.7	3.4	5.2	2.6	0.9	0.9	5.2	5.2	19.8	10.3	0	17.2	9.5	2.6	0.9	5.2	0.9	3.61243	-0.24356	-0.0612163	-0.136937	-0.0999758	-0.165897	-0.221826	-0.136937	-0.0612163	-0.0612163	-0.221826	-0.221826	-0.462622	-0.337785	-0.000166096	-0.436808	-0.322633	-0.136937	-0.0612163	-0.221826
yp|PIN4:201	115	3.5	0	2.6	1.7	3.5	3.5	0.9	4.3	11.3	5.2	20.9	7	7.8	0.9	15.7	7.8	0.9	0	2.6	0.9	3.57246	-0.169311	-0.000166096	-0.136937	-0.0999758	-0.169311	-0.169311	-0.0612163	-0.19523	-0.35547	-0.221826	-0.472019	-0.268579	-0.287092	-0.0612163	-0.419385	-0.287092	-0.0612163	-0.000166096	-0.136937
yp|RBS1:287	115	3.5	0.9	0	0.9	1.7	9.6	0.9	0.9	2.6	7	12.2	17.4	7	0.9	11.3	5.2	2.6	0	15.7	0.9	3.51727	-0.169311	-0.0612163	-0.000166096	-0.0612163	-0.0999758	-0.324578	-0.0612163	-0.0612163	-0.136937	-0.268579	-0.370292	-0.438985	-0.268579	-0.0612163	-0.35547	-0.221826	-0.136937	-0.000166096	-0.419385
yp|SCS3:266	115	12.2	4.3	2.6	1.7	1.7	6.1	2.6	4.3	17.4	1.7	0	4.3	1.7	10.4	2.6	9.6	9.6	5.2	1.7	1.7	3.76258	-0.370292	-0.19523	-0.136937	-0.0999758	-0.0999758	-0.246164	-0.136937	-0.19523	-0.438985	-0.0999758	-0.000166096	-0.19523	-0.0999758	-0.339614	-0.136937	-0.324578	-0.324578	-0.221826	-0.0999758
yp|VHT1:163	115	8.7	3.5	2.6	1.7	8.7	7	0.9	7	11.3	1.7	3.5	5.2	4.3	5.2	7.8	4.3	6.1	2.6	7.8	2.6	4.03377	-0.306508	-0.169311	-0.136937	-0.0999758	-0.306508	-0.268579	-0.0612163	-0.268579	-0.35547	-0.0999758	-0.169311	-0.221826	-0.19523	-0.221826	-0.287092	-0.19523	-0.246164	-0.136937	-0.287092
yp|SNG1:356	115	7	1.7	1.7	1.7	7	6.1	1.7	12.2	10.4	5.2	5.2	4.3	0	3.5	7	4.3	7.8	4.3	8.7	1.7	3.95413	-0.268579	-0.0999758	-0.0999758	-0.0999758	-0.268579	-0.246164	-0.0999758	-0.370292	-0.339614	-0.221826	-0.221826	-0.19523	-0.000166096	-0.169311	-0.268579	-0.19523	-0.287092	-0.19523	-0.306508
yp|PMT6:599	115	3.5	0.9	2.6	0	9.6	5.2	3.5	10.4	10.4	6.1	0.9	4.3	3.5	6.1	5.2	7.8	7	5.2	7.8	3.14	3.96708	-0.169311	-0.0612163	-0.136937	-0.000166096	-0.324578	-0.221826	-0.169311	-0.339614	-0.339614	-0.246164	-0.0612163	-0.19523	-0.169311	-0.246164	-0.221826	-0.287092	-0.268579	-0.221826	-0.287092
yp|BSC5:42	115	4.3	1.7	9.6	10.4	6.1	6.1	1.7	5.2	5.2	1.7	8.7	7.8	3.5	4.3	10.4	4.3	5.2	0	3.5	2.78	3.97962	-0.19523	-0.0999758	-0.324578	-0.339614	-0.246164	-0.246164	-0.0999758	-0.221826	-0.221826	-0.0999758	-0.306508	-0.287092	-0.169311	-0.19523	-0.339614	-0.19523	-0.221826	-0.000166096	-0.169311
yp|COX10:155	115	11.3	2.6	1.7	3.5	3.5	7.8	0	6.1	11.3	3.5	4.3	6.1	2.6	5.2	7.8	8.7	8.7	0.9	4.3	2.6	3.94592	-0.35547	-0.136937	-0.0999758	-0.169311	-0.169311	-0.287092	-0.000166096	-0.246164	-0.35547	-0.169311	-0.19523	-0.246164	-0.136937	-0.221826	-0.287092	-0.306508	-0.306508	-0.0612163	-0.19523
ypdub|YAL019W_A:1	115	6.1	4.3	0.9	0.9	1.7	2.6	8.7	11.3	9.6	1.7	1.7	12.2	5.2	6.1	9.6	4.3	7	1.7	4.3	1.7	3.90912	-0.246164	-0.19523	-0.0612163	-0.0612163	-0.0999758	-0.136937	-0.306508	-0.35547	-0.324578	-0.0999758	-0.0999758	-0.370292	-0.221826	-0.246164	-0.324578	-0.19523	-0.268579	-0.0999758	-0.19523
ypdub|YGL152C:17	115	8.7	5.2	3.5	3.5	7	6.1	1.7	8.7	16.5	4.3	1.7	5.2	0.9	2.6	16.5	3.5	2.6	0	1.7	1.7	3.76761	-0.306508	-0.221826	-0.169311	-0.169311	-0.268579	-0.246164	-0.0999758	-0.306508	-0.428923	-0.19523	-0.0999758	-0.221826	-0.0612163	-0.136937	-0.428923	-0.169311	-0.136937	-0.000166096	-0.0999758
yp|SIZ1:716	114	2.6	0	5.3	2.6	4.4	2.6	0	5.3	6.1	1.8	13.2	11.4	5.3	8.8	13.2	11.4	5.3	0	0.9	1.44	3.7141	-0.136937	-0.000166096	-0.224635	-0.136937	-0.19831	-0.136937	-0.000166096	-0.224635	-0.246164	-0.104369	-0.385638	-0.357167	-0.224635	-0.30858	-0.385638	-0.357167	-0.224635	-0.000166096	-0.0612163
yp|YFR024C_A:192	114	4.4	0	17.5	1.8	4.4	9.6	0	2.6	3.5	0.9	5.3	7	0.9	12.3	14.9	6.1	1.8	0	7	0.9	3.58827	-0.19831	-0.000166096	-0.440061	-0.104369	-0.19831	-0.324578	-0.000166096	-0.136937	-0.169311	-0.0612163	-0.224635	-0.268579	-0.0612163	-0.371878	-0.409259	-0.246164	-0.104369	-0.000166096	-0.268579
yp|OLE1:236	114	7	1.8	7.9	1.8	9.6	6.1	5.3	11.4	6.1	2.6	4.4	3.5	3.5	7	0.9	9.6	3.5	1.8	6.1	2.28	4.01343	-0.268579	-0.104369	-0.28932	-0.104369	-0.324578	-0.246164	-0.224635	-0.357167	-0.246164	-0.136937	-0.19831	-0.169311	-0.169311	-0.268579	-0.0612163	-0.324578	-0.169311	-0.104369	-0.246164
yp|PTI1:257	114	5.3	0	0	2.6	3.5	6.1	0.9	2.6	7	5.3	14	18.4	9.6	0.9	12.3	4.4	7	0	0	0.54	3.54014	-0.224635	-0.000166096	-0.000166096	-0.136937	-0.169311	-0.246164	-0.0612163	-0.136937	-0.268579	-0.224635	-0.397124	-0.449379	-0.324578	-0.0612163	-0.371878	-0.19831	-0.268579	-0.000166096	-0.000166096
yp|FKH1:189	114	1.8	0	7	9.6	0	7	3.5	6.1	10.5	1.8	12.3	6.1	3.5	6.1	9.6	7.9	2.6	0	4.4	1.8	3.81054	-0.104369	-0.000166096	-0.268579	-0.324578	-0.000166096	-0.268579	-0.169311	-0.246164	-0.34143	-0.104369	-0.371878	-0.246164	-0.169311	-0.246164	-0.324578	-0.28932	-0.136937	-0.000166096	-0.19831
yp|PRY3:598	114	7	2.6	4.4	3.5	2.6	2.6	0.9	4.4	5.3	0.9	4.4	2.6	1.8	1.8	26.3	25.4	1.8	0	1.8	1.8	3.35424	-0.268579	-0.136937	-0.19831	-0.169311	-0.136937	-0.136937	-0.0612163	-0.19831	-0.224635	-0.0612163	-0.19831	-0.136937	-0.104369	-0.104369	-0.50677	-0.502189	-0.104369	-0.000166096	-0.104369
yp|TRK2:449	114	6.1	2.6	1.8	3.5	10.5	7	1.8	12.3	9.6	6.1	3.5	4.4	0	5.3	6.1	6.1	5.3	3.5	4.4	3.14	3.99079	-0.246164	-0.136937	-0.104369	-0.169311	-0.34143	-0.268579	-0.104369	-0.371878	-0.324578	-0.246164	-0.169311	-0.19831	-0.000166096	-0.224635	-0.246164	-0.246164	-0.224635	-0.169311	-0.19831
yp|ECM22:508	114	11.4	0.9	6.1	5.3	5.3	2.6	7	7	14	0.9	2.6	3.5	0	3.5	11.4	7.9	5.3	2.6	2.6	2.6	3.86697	-0.357167	-0.0612163	-0.246164	-0.224635	-0.224635	-0.136937	-0.268579	-0.268579	-0.397124	-0.0612163	-0.136937	-0.169311	-0.000166096	-0.169311	-0.357167	-0.28932	-0.224635	-0.136937	-0.136937
yp|UBX2:63	114	4.4	0.9	2.6	3.5	8.8	8.8	0.9	6.1	13.2	2.6	6.1	10.5	1.8	6.1	9.6	8.8	3.5	0.9	0.9	1.44	3.87592	-0.19831	-0.0612163	-0.136937	-0.169311	-0.30858	-0.30858	-0.0612163	-0.246164	-0.385638	-0.136937	-0.246164	-0.34143	-0.104369	-0.246164	-0.324578	-0.30858	-0.169311	-0.0612163	-0.0612163
yp|STV1:708	114	7.9	1.8	3.5	6.1	4.4	11.4	6.1	8.8	6.1	2.6	5.3	1.8	7	2.6	12.3	2.6	6.1	1.8	1.8	2.28	4.00072	-0.28932	-0.104369	-0.169311	-0.246164	-0.19831	-0.357167	-0.246164	-0.30858	-0.246164	-0.136937	-0.224635	-0.104369	-0.268579	-0.136937	-0.371878	-0.136937	-0.246164	-0.104369	-0.104369
yp|MLF3:73	114	8.8	1.8	6.1	3.5	0	0	3.5	3.5	9.6	2.6	11.4	7	1.8	6.1	20.2	6.1	6.1	0	1.8	1.8	3.66817	-0.30858	-0.104369	-0.246164	-0.169311	-0.000166096	-0.000166096	-0.169311	-0.169311	-0.324578	-0.136937	-0.357167	-0.268579	-0.104369	-0.246164	-0.466138	-0.246164	-0.246164	-0.000166096	-0.104369
ypdub|OPI8:81	114	8.8	10.5	6.1	1.8	10.5	0	0	7.9	12.3	1.8	7	1.8	0.9	4.4	14	5.3	4.4	1.8	0.9	1.44	3.726	-0.30858	-0.34143	-0.246164	-0.104369	-0.34143	-0.000166096	-0.000166096	-0.28932	-0.371878	-0.104369	-0.268579	-0.104369	-0.0612163	-0.19831	-0.397124	-0.224635	-0.19831	-0.104369	-0.0612163
yp|YBL005W_A:46	113	8	0	0.9	1.8	1.8	5.3	4.4	0.9	2.7	4.4	6.2	18.6	13.3	0.9	13.3	6.2	4.4	0.9	6.2	0.9	3.67741	-0.291531	-0.000166096	-0.0612163	-0.104369	-0.104369	-0.224635	-0.19831	-0.0612163	-0.140732	-0.19831	-0.248744	-0.451362	-0.387111	-0.0612163	-0.387111	-0.248744	-0.19831	-0.0612163	-0.248744
yp|YBL005W_B:46	113	8	0	0.9	1.8	1.8	5.3	4.4	0.9	2.7	4.4	6.2	18.6	13.3	0.9	13.3	6.2	4.4	0.9	6.2	0.9	3.67741	-0.291531	-0.000166096	-0.0612163	-0.104369	-0.104369	-0.224635	-0.19831	-0.0612163	-0.140732	-0.19831	-0.248744	-0.451362	-0.387111	-0.0612163	-0.387111	-0.248744	-0.19831	-0.0612163	-0.248744
yp|ECM21:220	113	6.2	0	9.7	8	2.7	8.8	0.9	7.1	7.1	1.8	8	2.7	1.8	3.5	16.8	8	5.3	0	1.8	1.8	3.78277	-0.248744	-0.000166096	-0.326509	-0.291531	-0.140732	-0.30858	-0.0612163	-0.270962	-0.270962	-0.104369	-0.291531	-0.140732	-0.104369	-0.169311	-0.432354	-0.291531	-0.224635	-0.000166096	-0.104369
yp|PPS1:429	113	2.7	1.8	2.7	5.3	8	5.3	4.4	8	18.6	0.9	5.3	6.2	8	2.7	8	4.4	4.4	0	3.5	2.7	3.89232	-0.140732	-0.104369	-0.140732	-0.224635	-0.291531	-0.224635	-0.19831	-0.291531	-0.451362	-0.0612163	-0.224635	-0.248744	-0.291531	-0.140732	-0.291531	-0.19831	-0.19831	-0.000166096	-0.169311
yp|SAF1:218	113	6.2	0	1.8	5.3	1.8	12.4	5.3	5.3	0.9	5.3	6.2	9.7	2.7	7.1	15	9.7	1.8	0	3.5	1.8	3.78872	-0.248744	-0.000166096	-0.104369	-0.224635	-0.104369	-0.373453	-0.224635	-0.224635	-0.0612163	-0.224635	-0.248744	-0.326509	-0.140732	-0.270962	-0.410558	-0.326509	-0.104369	-0.000166096	-0.169311
yp|YDR170W_A:46	113	8.8	0	0.9	1.8	2.7	5.3	4.4	0.9	2.7	4.4	5.3	19.5	13.3	0.9	11.5	6.2	4.4	0.9	6.2	0.9	3.687	-0.30858	-0.000166096	-0.0612163	-0.104369	-0.140732	-0.224635	-0.19831	-0.0612163	-0.140732	-0.19831	-0.224635	-0.459908	-0.387111	-0.0612163	-0.358851	-0.248744	-0.19831	-0.0612163	-0.248744
yp|DFM1:69	113	5.3	3.5	2.7	1.8	3.5	7.1	0.9	9.7	9.7	4.4	2.7	4.4	2.7	5.3	9.7	8	7.1	2.7	8.8	2.7	4.03459	-0.224635	-0.169311	-0.140732	-0.104369	-0.169311	-0.270962	-0.0612163	-0.326509	-0.326509	-0.19831	-0.140732	-0.19831	-0.140732	-0.224635	-0.326509	-0.291531	-0.270962	-0.140732	-0.30858
yp|YEL077C:664	113	15.9	1.8	1.8	1.8	0	0.9	0.9	3.5	0	0	15	0	0	3.5	17.7	32.7	3.5	0	0.9	0	2.80759	-0.421823	-0.104369	-0.104369	-0.104369	-0.000166096	-0.0612163	-0.0612163	-0.169311	-0.000166096	-0.000166096	-0.410558	-0.000166096	-0.000166096	-0.169311	-0.442188	-0.527334	-0.169311	-0.000166096	-0.0612163
yp|DCV1:87	113	6.2	3.5	3.5	0	8	4.4	3.5	11.5	18.6	0.9	2.7	3.5	1.8	3.5	9.7	9.7	7.1	0.9	0.9	1.44	3.74825	-0.248744	-0.169311	-0.169311	-0.000166096	-0.291531	-0.19831	-0.169311	-0.358851	-0.451362	-0.0612163	-0.140732	-0.169311	-0.104369	-0.169311	-0.326509	-0.326509	-0.270962	-0.0612163	-0.0612163
yp|YHL017W:413	113	6.2	0.9	14.2	7.1	8.8	0	2.7	3.5	8.8	1.8	8.8	5.3	1.8	3.5	8	6.2	7.1	1.8	3.5	1.8	3.90436	-0.248744	-0.0612163	-0.399891	-0.270962	-0.30858	-0.000166096	-0.140732	-0.169311	-0.30858	-0.104369	-0.30858	-0.224635	-0.104369	-0.169311	-0.291531	-0.248744	-0.270962	-0.104369	-0.169311
yp|YHK8:47	113	3.5	0.9	2.7	5.3	5.3	4.4	5.3	13.3	11.5	2.7	0.9	3.5	1.8	4.4	13.3	10.6	3.5	2.7	4.4	2.7	3.90207	-0.169311	-0.0612163	-0.140732	-0.224635	-0.224635	-0.19831	-0.224635	-0.387111	-0.358851	-0.140732	-0.0612163	-0.169311	-0.104369	-0.19831	-0.387111	-0.343232	-0.169311	-0.140732	-0.19831
yp|KSP1:670	113	0.9	0	10.6	6.2	2.7	4.4	9.7	3.5	8	1.8	16.8	5.3	3.5	0.9	8.8	8.8	4.4	0	3.5	1.44	3.75658	-0.0612163	-0.000166096	-0.343232	-0.248744	-0.140732	-0.19831	-0.326509	-0.169311	-0.291531	-0.104369	-0.432354	-0.224635	-0.169311	-0.0612163	-0.30858	-0.30858	-0.19831	-0.000166096	-0.169311
yp|YHR131C:590	113	6.2	2.7	15	9.7	0.9	6.2	0	6.2	6.2	0	7.1	2.7	1.8	6.2	15.9	8	0	0	5.3	0.54	3.63745	-0.248744	-0.140732	-0.410558	-0.326509	-0.0612163	-0.248744	-0.000166096	-0.248744	-0.248744	-0.000166096	-0.270962	-0.140732	-0.104369	-0.248744	-0.421823	-0.291531	-0.000166096	-0.000166096	-0.224635
yp|DAN4:132	113	0	0	0	0	0	0	0	0.9	0	0	0	9.7	0.9	0	23.9	64.6	0	0	0	0	1.35201	-0.000166096	-0.000166096	-0.000166096	-0.000166096	-0.000166096	-0.000166096	-0.000166096	-0.0612163	-0.000166096	-0.000166096	-0.000166096	-0.326509	-0.0612163	-0.000166096	-0.493521	-0.407226	-0.000166096	-0.000166096	-0.000166096
yp|CHA4:308	113	7.1	1.8	5.3	10.6	3.5	6.2	2.7	11.5	12.4	1.8	3.5	4.4	0.9	4.4	8	4.4	2.7	2.7	6.2	2.7	3.98585	-0.270962	-0.104369	-0.224635	-0.343232	-0.169311	-0.248744	-0.140732	-0.358851	-0.373453	-0.104369	-0.169311	-0.19831	-0.0612163	-0.19831	-0.291531	-0.19831	-0.140732	-0.140732	-0.248744
yp|YMR045C:46	113	8	0	0.9	1.8	1.8	5.3	4.4	0.9	3.5	4.4	6.2	17.7	13.3	0.9	13.3	6.2	4.4	0.9	6.2	0.9	3.69682	-0.291531	-0.000166096	-0.0612163	-0.104369	-0.104369	-0.224635	-0.19831	-0.0612163	-0.169311	-0.19831	-0.248744	-0.442188	-0.387111	-0.0612163	-0.387111	-0.248744	-0.19831	-0.0612163	-0.248744
yp|YMR046C:46	113	8	0	0.9	1.8	1.8	5.3	4.4	0.9	3.5	4.4	6.2	17.7	13.3	0.9	13.3	6.2	4.4	0.9	6.2	0.9	3.69682	-0.291531	-0.000166096	-0.0612163	-0.104369	-0.104369	-0.224635	-0.19831	-0.0612163	-0.169311	-0.19831	-0.248744	-0.442188	-0.387111	-0.0612163	-0.387111	-0.248744	-0.19831	-0.0612163	-0.248744
yp|YOL019W:89	113	7.1	2.7	3.5	4.4	8.8	5.3	0.9	10.6	15.9	1.8	2.7	3.5	0	2.7	13.3	5.3	8	1.8	1.8	1.8	3.80613	-0.270962	-0.140732	-0.169311	-0.19831	-0.30858	-0.224635	-0.0612163	-0.343232	-0.421823	-0.104369	-0.140732	-0.169311	-0.000166096	-0.140732	-0.387111	-0.224635	-0.291531	-0.104369	-0.104369
yp|AUS1:1140	113	11.5	2.7	0	2.7	12.4	4.4	0.9	3.5	12.4	1.8	4.4	3.5	2.7	1.8	9.7	8	7.1	3.5	7.1	2.34	3.86259	-0.358851	-0.140732	-0.000166096	-0.140732	-0.373453	-0.19831	-0.0612163	-0.169311	-0.373453	-0.104369	-0.19831	-0.169311	-0.140732	-0.104369	-0.326509	-0.291531	-0.270962	-0.169311	-0.270962
yp|FUR4:107	112	9.8	2.7	0	1.8	7.1	6.2	0.9	8.9	8	1.8	4.5	2.7	3.6	4.5	8.9	3.6	9.8	8.9	6.2	2.34	3.9484	-0.328424	-0.140732	-0.000166096	-0.104369	-0.270962	-0.248744	-0.0612163	-0.310635	-0.291531	-0.104369	-0.201357	-0.140732	-0.172684	-0.201357	-0.310635	-0.172684	-0.328424	-0.310635	-0.248744
yp|LDB16:1	112	4.5	2.7	1.8	0.9	10.7	7.1	0.9	8.9	17	1.8	1.8	4.5	4.5	2.7	8.9	3.6	12.5	2.7	2.7	1.8	3.82209	-0.201357	-0.140732	-0.104369	-0.0612163	-0.34502	-0.270962	-0.0612163	-0.310635	-0.434598	-0.104369	-0.104369	-0.201357	-0.201357	-0.140732	-0.310635	-0.172684	-0.375016	-0.140732	-0.140732
yp|FET5:59	112	3.6	0.9	6.2	6.2	6.2	9.8	7.1	3.6	7.1	3.6	5.4	5.4	7.1	2.7	3.6	8	5.4	0.9	7.1	3.6	4.08619	-0.172684	-0.0612163	-0.248744	-0.248744	-0.248744	-0.328424	-0.270962	-0.172684	-0.270962	-0.172684	-0.227416	-0.227416	-0.270962	-0.140732	-0.172684	-0.291531	-0.227416	-0.0612163	-0.270962
yp|FAB1:406	112	1.8	0	7.1	1.8	1.8	2.7	7.1	6.2	5.4	0.9	21.4	3.6	1.8	6.2	15.2	8.9	2.7	0	5.4	1.8	3.62719	-0.104369	-0.000166096	-0.270962	-0.104369	-0.104369	-0.140732	-0.270962	-0.248744	-0.227416	-0.0612163	-0.476012	-0.172684	-0.104369	-0.248744	-0.413127	-0.310635	-0.140732	-0.000166096	-0.227416
yp|TTI1:591	112	7.1	3.6	4.5	8.9	3.6	2.7	0.9	10.7	8.9	3.6	3.6	2.7	3.6	4.5	11.6	5.4	8.9	0	5.4	3.24	3.97222	-0.270962	-0.172684	-0.201357	-0.310635	-0.172684	-0.140732	-0.0612163	-0.34502	-0.310635	-0.172684	-0.172684	-0.140732	-0.172684	-0.201357	-0.360522	-0.227416	-0.310635	-0.000166096	-0.227416
yp|MIF2:174	112	4.5	0	22.3	12.5	0.9	4.5	0	4.5	6.2	0	8	1.8	1.8	5.4	12.5	4.5	7.1	0	3.6	0.54	3.52019	-0.201357	-0.000166096	-0.482776	-0.375016	-0.0612163	-0.201357	-0.000166096	-0.201357	-0.248744	-0.000166096	-0.291531	-0.104369	-0.104369	-0.227416	-0.375016	-0.201357	-0.270962	-0.000166096	-0.172684
yp|FRE6:110	112	8	0	3.6	3.6	8	4.5	5.4	8	8.9	0.9	6.2	0.9	0.9	7.1	13.4	3.6	7.1	0.9	8.9	0.9	3.86696	-0.291531	-0.000166096	-0.172684	-0.172684	-0.291531	-0.201357	-0.227416	-0.291531	-0.310635	-0.0612163	-0.248744	-0.0612163	-0.0612163	-0.270962	-0.388574	-0.172684	-0.270962	-0.0612163	-0.310635
yp|YML083C:1	112	8	1.8	1.8	0.9	1.8	1.8	4.5	6.2	8	4.5	4.5	17.9	6.2	4.5	8	8	8	0.9	2.7	1.8	3.88549	-0.291531	-0.104369	-0.104369	-0.0612163	-0.104369	-0.104369	-0.201357	-0.248744	-0.291531	-0.201357	-0.201357	-0.444283	-0.248744	-0.201357	-0.291531	-0.291531	-0.291531	-0.0612163	-0.140732
yp|CAF40:7	112	4.5	0.9	2.7	1.8	0	18.8	1.8	2.7	2.7	7.1	23.2	10.7	3.6	1.8	5.4	4.5	4.5	0.9	2.7	1.8	3.56112	-0.201357	-0.0612163	-0.140732	-0.104369	-0.000166096	-0.453314	-0.104369	-0.140732	-0.140732	-0.270962	-0.489017	-0.34502	-0.172684	-0.104369	-0.227416	-0.201357	-0.201357	-0.0612163	-0.140732
yp|SNF2:50	112	8.9	0	0.9	4.5	1.8	6.2	2.7	3.6	6.2	4.5	14.3	8	14.3	2.7	15.2	4.5	1.8	0	0	1.44	3.64397	-0.310635	-0.000166096	-0.0612163	-0.201357	-0.104369	-0.248744	-0.140732	-0.172684	-0.248744	-0.201357	-0.401259	-0.291531	-0.401259	-0.140732	-0.413127	-0.201357	-0.104369	-0.000166096	-0.000166096
yp|RFT1:106	111	7.2	0.9	1.8	2.7	10.8	3.6	0	13.5	8.1	1.8	5.4	4.5	4.5	4.5	7.2	4.5	9.9	3.6	5.4	2.34	3.924	-0.273325	-0.0612163	-0.104369	-0.140732	-0.346795	-0.172684	-0.000166096	-0.390025	-0.293723	-0.104369	-0.227416	-0.201357	-0.201357	-0.201357	-0.273325	-0.201357	-0.330325	-0.172684	-0.227416
yp|PAU3:4	111	17.1	0	2.7	5.4	2.7	5.4	1.8	7.2	8.1	0.9	1.8	6.3	2.7	4.5	7.2	10.8	9	0.9	5.4	1.8	3.82399	-0.435707	-0.000166096	-0.140732	-0.227416	-0.140732	-0.227416	-0.104369	-0.273325	-0.293723	-0.0612163	-0.104369	-0.251301	-0.140732	-0.201357	-0.273325	-0.346795	-0.312674	-0.0612163	-0.227416
yp|YPS7:313	111	7.2	1.8	5.4	4.5	5.4	4.5	0	8.1	13.5	1.8	3.6	2.7	3.6	3.6	14.4	9.9	5.4	0.9	3.6	2.34	3.87657	-0.273325	-0.104369	-0.227416	-0.201357	-0.227416	-0.201357	-0.000166096	-0.293723	-0.390025	-0.104369	-0.172684	-0.140732	-0.172684	-0.172684	-0.402617	-0.330325	-0.227416	-0.0612163	-0.172684
yp|PSD2:299	111	5.4	0.9	18.9	15.3	1.8	0.9	2.7	10.8	5.4	1.8	6.3	3.6	0	2.7	9.9	4.5	6.3	0	2.7	1.44	3.63097	-0.227416	-0.0612163	-0.454279	-0.414397	-0.104369	-0.0612163	-0.140732	-0.346795	-0.227416	-0.104369	-0.251301	-0.172684	-0.000166096	-0.140732	-0.330325	-0.201357	-0.251301	-0.000166096	-0.140732
yp|SFB3:75	111	5.4	2.7	4.5	5.4	5.4	6.3	2.7	1.8	5.4	5.4	2.7	9	9	4.5	13.5	7.2	5.4	0	3.6	2.7	4.00663	-0.227416	-0.140732	-0.201357	-0.227416	-0.227416	-0.251301	-0.140732	-0.104369	-0.227416	-0.227416	-0.140732	-0.312674	-0.312674	-0.201357	-0.390025	-0.273325	-0.227416	-0.000166096	-0.172684
yp|YIL067C:281	111	5.4	1.8	5.4	0.9	9	9	0.9	5.4	13.5	1.8	3.6	6.3	1.8	2.7	8.1	3.6	9	2.7	9	1.8	3.93037	-0.227416	-0.104369	-0.227416	-0.0612163	-0.312674	-0.312674	-0.0612163	-0.227416	-0.390025	-0.104369	-0.172684	-0.251301	-0.104369	-0.140732	-0.293723	-0.172684	-0.312674	-0.140732	-0.312674
yp|SEC24:547	111	9	2.7	5.4	4.5	6.3	2.7	1.8	5.4	8.1	6.3	4.5	1.8	3.6	8.1	12.6	5.4	6.3	0	5.4	2.7	4.00602	-0.312674	-0.140732	-0.227416	-0.201357	-0.251301	-0.140732	-0.104369	-0.227416	-0.293723	-0.251301	-0.201357	-0.104369	-0.172684	-0.293723	-0.376567	-0.227416	-0.251301	-0.000166096	-0.227416
yp|PAU15:4	111	17.1	0	2.7	5.4	2.7	5.4	1.8	6.3	8.1	0.9	1.8	6.3	2.7	4.5	8.1	9.9	9.9	0.9	5.4	1.8	3.82354	-0.435707	-0.000166096	-0.140732	-0.227416	-0.140732	-0.227416	-0.104369	-0.251301	-0.293723	-0.0612163	-0.104369	-0.251301	-0.140732	-0.201357	-0.293723	-0.330325	-0.330325	-0.0612163	-0.227416
yp|IDS2:99	111	5.4	0	5.4	6.3	1.8	3.6	3.6	6.3	10.8	0	4.5	8.1	5.4	7.2	18	5.4	5.4	1.8	0.9	1.8	3.81586	-0.227416	-0.000166096	-0.227416	-0.251301	-0.104369	-0.172684	-0.172684	-0.251301	-0.346795	-0.000166096	-0.201357	-0.293723	-0.227416	-0.273325	-0.445318	-0.227416	-0.227416	-0.104369	-0.0612163
yp|PAU16:4	111	17.1	0	2.7	5.4	2.7	5.4	1.8	6.3	8.1	0.9	1.8	6.3	2.7	4.5	8.1	9.9	9.9	0.9	5.4	1.8	3.82354	-0.435707	-0.000166096	-0.140732	-0.227416	-0.140732	-0.227416	-0.104369	-0.251301	-0.293723	-0.0612163	-0.104369	-0.251301	-0.140732	-0.201357	-0.293723	-0.330325	-0.330325	-0.0612163	-0.227416
yp|PAU23:4	111	16.2	0	3.6	5.4	2.7	5.4	1.8	6.3	7.2	1.8	1.8	6.3	1.8	4.5	7.2	10.8	10.8	0.9	5.4	1.8	3.84414	-0.425413	-0.000166096	-0.172684	-0.227416	-0.140732	-0.227416	-0.104369	-0.251301	-0.273325	-0.104369	-0.104369	-0.251301	-0.104369	-0.201357	-0.273325	-0.346795	-0.346795	-0.0612163	-0.227416
yp|DFG5:35	111	6.3	1.8	8.1	6.3	3.6	14.4	0.9	4.5	7.2	4.5	5.4	2.7	5.4	1.8	3.6	8.1	3.6	3.6	8.1	3.24	4.01868	-0.251301	-0.104369	-0.293723	-0.251301	-0.172684	-0.402617	-0.0612163	-0.201357	-0.273325	-0.201357	-0.227416	-0.140732	-0.227416	-0.104369	-0.172684	-0.293723	-0.172684	-0.172684	-0.293723
yp|PAU19:4	111	17.1	0	2.7	5.4	2.7	5.4	1.8	6.3	8.1	0.9	1.8	6.3	2.7	4.5	7.2	10.8	9.9	0.9	5.4	1.8	3.81962	-0.435707	-0.000166096	-0.140732	-0.227416	-0.140732	-0.227416	-0.104369	-0.251301	-0.293723	-0.0612163	-0.104369	-0.251301	-0.140732	-0.201357	-0.273325	-0.346795	-0.330325	-0.0612163	-0.227416
yp|KTR1:245	111	8.1	1.8	9	6.3	9	6.3	7.2	6.3	9	1.8	4.5	4.5	0.9	4.5	8.1	0.9	2.7	2.7	6.3	2.34	4.0207	-0.293723	-0.104369	-0.312674	-0.251301	-0.312674	-0.251301	-0.273325	-0.251301	-0.312674	-0.104369	-0.201357	-0.201357	-0.0612163	-0.201357	-0.293723	-0.0612163	-0.140732	-0.140732	-0.251301
yp|PAU21:44	111	17.1	0	2.7	5.4	2.7	5.4	1.8	6.3	8.1	0.9	1.8	6.3	2.7	4.5	7.2	10.8	9.9	0.9	5.4	1.8	3.81962	-0.435707	-0.000166096	-0.140732	-0.227416	-0.140732	-0.227416	-0.104369	-0.251301	-0.293723	-0.0612163	-0.104369	-0.251301	-0.140732	-0.201357	-0.273325	-0.346795	-0.330325	-0.0612163	-0.227416
yp|PAU22:44	111	17.1	0	2.7	5.4	2.7	5.4	1.8	6.3	8.1	0.9	1.8	6.3	2.7	4.5	7.2	10.8	9.9	0.9	5.4	1.8	3.81962	-0.435707	-0.000166096	-0.140732	-0.227416	-0.140732	-0.227416	-0.104369	-0.251301	-0.293723	-0.0612163	-0.104369	-0.251301	-0.140732	-0.201357	-0.273325	-0.346795	-0.330325	-0.0612163	-0.227416
ypdub|YBL109W:1	111	0	1.8	0.9	0	1.8	0	10.8	7.2	15.3	1.8	4.5	14.4	2.7	1.8	12.6	11.7	1.8	0	10.8	0.54	3.44849	-0.000166096	-0.104369	-0.0612163	-0.000166096	-0.104369	-0.000166096	-0.346795	-0.273325	-0.414397	-0.104369	-0.201357	-0.402617	-0.140732	-0.104369	-0.376567	-0.362181	-0.104369	-0.000166096	-0.346795
ypdub|YJL175W:60	111	12.6	6.3	2.7	2.7	6.3	3.6	0	3.6	12.6	0.9	0.9	4.5	0	2.7	19.8	8.1	9.9	2.7	0	0.9	3.57499	-0.376567	-0.251301	-0.140732	-0.140732	-0.251301	-0.172684	-0.000166096	-0.172684	-0.376567	-0.0612163	-0.0612163	-0.201357	-0.000166096	-0.140732	-0.462622	-0.293723	-0.330325	-0.140732	-0.000166096
yp|YDL180W:331	110	1.8	0.9	4.5	5.5	9.1	6.4	0.9	11.8	12.7	2.7	7.3	1.8	1.8	4.5	9.1	6.4	7.3	0.9	4.5	1.8	3.90207	-0.104369	-0.0612163	-0.201357	-0.230171	-0.314697	-0.253835	-0.0612163	-0.363827	-0.378107	-0.140732	-0.275668	-0.104369	-0.104369	-0.201357	-0.314697	-0.253835	-0.275668	-0.0612163	-0.201357
yp|SEC1:171	110	10	0.9	7.3	4.5	3.6	2.7	0.9	9.1	6.4	0.9	9.1	7.3	3.6	6.4	7.3	6.4	9.1	0	4.5	1.98	3.93744	-0.332212	-0.0612163	-0.275668	-0.201357	-0.172684	-0.140732	-0.0612163	-0.314697	-0.253835	-0.0612163	-0.314697	-0.275668	-0.172684	-0.253835	-0.275668	-0.253835	-0.314697	-0.000166096	-0.201357
yp|CIN10:83	110	10	3.6	0.9	1.8	6.4	9.1	0	14.5	13.6	2.7	0.9	2.7	1.8	6.4	10.9	6.4	6.4	0	1.8	1.44	3.69626	-0.332212	-0.172684	-0.0612163	-0.104369	-0.253835	-0.314697	-0.000166096	-0.403965	-0.391466	-0.140732	-0.0612163	-0.140732	-0.104369	-0.253835	-0.348556	-0.253835	-0.253835	-0.000166096	-0.104369
yp|BRR2:1767	110	3.6	1.8	7.3	7.3	6.4	5.5	2.7	7.3	7.3	0	5.5	1.8	1.8	2.7	14.5	9.1	9.1	0.9	5.5	1.8	3.90902	-0.172684	-0.104369	-0.275668	-0.275668	-0.253835	-0.230171	-0.140732	-0.275668	-0.275668	-0.000166096	-0.230171	-0.104369	-0.104369	-0.140732	-0.403965	-0.314697	-0.314697	-0.0612163	-0.230171
yp|XBP1:493	110	2.7	0	3.6	0	2.7	3.6	6.4	5.5	5.5	0	5.5	17.3	9.1	4.5	13.6	6.4	2.7	0	10.9	1.62	3.66039	-0.140732	-0.000166096	-0.172684	-0.000166096	-0.140732	-0.172684	-0.253835	-0.230171	-0.230171	-0.000166096	-0.230171	-0.437901	-0.314697	-0.201357	-0.391466	-0.253835	-0.140732	-0.000166096	-0.348556
yp|TRK1:942	110	1.8	0	9.1	9.1	1.8	8.2	1.8	2.7	8.2	3.6	9.1	2.7	5.5	5.5	13.6	4.5	8.2	0	4.5	1.8	3.85389	-0.104369	-0.000166096	-0.314697	-0.314697	-0.104369	-0.295897	-0.104369	-0.140732	-0.295897	-0.172684	-0.314697	-0.140732	-0.230171	-0.230171	-0.391466	-0.201357	-0.295897	-0.000166096	-0.201357
yp|PTM1:413	110	4.5	0	14.5	4.5	8.2	5.5	2.7	4.5	7.3	0.9	6.4	6.4	4.5	3.6	7.3	8.2	6.4	2.7	1.8	2.7	3.9641	-0.201357	-0.000166096	-0.403965	-0.201357	-0.295897	-0.230171	-0.140732	-0.201357	-0.275668	-0.0612163	-0.253835	-0.253835	-0.201357	-0.172684	-0.275668	-0.295897	-0.253835	-0.140732	-0.104369
yp|PTK1:553	110	14.5	0	0.9	3.6	0.9	0.9	7.3	2.7	7.3	0.9	2.7	19.1	1.8	5.5	14.5	8.2	9.1	0	0	0.9	3.4601	-0.403965	-0.000166096	-0.0612163	-0.172684	-0.0612163	-0.0612163	-0.275668	-0.140732	-0.275668	-0.0612163	-0.140732	-0.456185	-0.104369	-0.230171	-0.403965	-0.295897	-0.314697	-0.000166096	-0.000166096
yp|LOS1:643	110	6.4	1.8	6.4	4.5	3.6	7.3	2.7	12.7	10.9	1.8	9.1	3.6	6.4	0.9	3.6	10	6.4	0	1.8	1.8	3.89921	-0.253835	-0.104369	-0.253835	-0.201357	-0.172684	-0.275668	-0.140732	-0.378107	-0.348556	-0.104369	-0.314697	-0.172684	-0.253835	-0.0612163	-0.172684	-0.332212	-0.253835	-0.000166096	-0.104369
yp|GAP1:92	110	9.1	0	1.8	2.7	5.5	14.5	0.9	9.1	10.9	4.5	4.5	3.6	1.8	2.7	6.4	9.1	6.4	2.7	3.6	2.34	3.87485	-0.314697	-0.000166096	-0.104369	-0.140732	-0.230171	-0.403965	-0.0612163	-0.314697	-0.348556	-0.201357	-0.201357	-0.172684	-0.104369	-0.140732	-0.253835	-0.314697	-0.253835	-0.140732	-0.172684
yp|LAP2:292	110	5.5	0.9	5.5	6.4	3.6	7.3	5.5	10	7.3	2.7	7.3	3.6	0.9	3.6	9.1	6.4	4.5	5.5	4.5	3.6	4.0862	-0.230171	-0.0612163	-0.230171	-0.253835	-0.172684	-0.275668	-0.230171	-0.332212	-0.275668	-0.140732	-0.275668	-0.172684	-0.0612163	-0.172684	-0.314697	-0.253835	-0.201357	-0.230171	-0.201357
yp|ENB1:109	110	10.9	0.9	2.7	1.8	7.3	9.1	0	12.7	8.2	0.9	3.6	3.6	1.8	5.5	9.1	6.4	10	1.8	3.6	1.8	3.83833	-0.348556	-0.0612163	-0.140732	-0.104369	-0.275668	-0.314697	-0.000166096	-0.378107	-0.295897	-0.0612163	-0.172684	-0.172684	-0.104369	-0.230171	-0.314697	-0.253835	-0.332212	-0.104369	-0.172684
yp|WHI2:1	110	1.8	2.7	9.1	9.1	4.5	3.6	1.8	9.1	10	2.7	6.4	5.5	10	2.7	6.4	4.5	4.5	0	5.5	2.7	3.98438	-0.104369	-0.140732	-0.314697	-0.314697	-0.201357	-0.172684	-0.104369	-0.314697	-0.332212	-0.140732	-0.253835	-0.230171	-0.332212	-0.140732	-0.253835	-0.201357	-0.201357	-0.000166096	-0.230171
yp|FRK1:366	110	9.1	0	4.5	3.6	0.9	1.8	2.7	10.9	6.4	0.9	6.4	10	6.4	8.2	14.5	7.3	5.5	0	0.9	0.9	3.7658	-0.314697	-0.000166096	-0.201357	-0.172684	-0.0612163	-0.104369	-0.140732	-0.348556	-0.253835	-0.0612163	-0.253835	-0.332212	-0.253835	-0.295897	-0.403965	-0.275668	-0.230171	-0.000166096	-0.0612163
yp|MRN1:1	110	2.7	0	6.4	2.7	9.1	4.5	0	2.7	1.8	3.6	23.6	8.2	9.1	1.8	10	4.5	2.7	0	6.4	1.8	3.60436	-0.140732	-0.000166096	-0.253835	-0.140732	-0.314697	-0.201357	-0.000166096	-0.140732	-0.104369	-0.172684	-0.491628	-0.295897	-0.314697	-0.104369	-0.332212	-0.201357	-0.140732	-0.000166096	-0.253835
yp|INO2:1	109	8.3	0	7.3	4.6	3.7	4.6	10.1	5.5	11	3.7	7.3	7.3	7.3	0	6.4	8.3	2.8	0	1.8	2.4	3.87729	-0.298053	-0.000166096	-0.275668	-0.204372	-0.176017	-0.204372	-0.334084	-0.230171	-0.350304	-0.176017	-0.275668	-0.275668	-0.275668	-0.000166096	-0.253835	-0.298053	-0.144473	-0.000166096	-0.104369
yp|SNX41:1	109	9.2	0	4.6	9.2	2.8	4.6	4.6	3.7	3.7	2.8	4.6	6.4	1.8	1.8	24.8	9.2	4.6	0	1.8	1.8	3.67911	-0.316704	-0.000166096	-0.204372	-0.316704	-0.144473	-0.204372	-0.204372	-0.176017	-0.176017	-0.144473	-0.204372	-0.253835	-0.104369	-0.104369	-0.49888	-0.316704	-0.204372	-0.000166096	-0.104369
yp|NPR3:133	109	0.9	0	9.2	6.4	2.8	2.8	0	4.6	6.4	2.8	3.7	4.6	4.6	1.8	36.7	9.2	0.9	0	2.8	0.9	3.26614	-0.0612163	-0.000166096	-0.316704	-0.253835	-0.144473	-0.144473	-0.000166096	-0.204372	-0.253835	-0.144473	-0.176017	-0.204372	-0.204372	-0.104369	-0.530736	-0.316704	-0.0612163	-0.000166096	-0.144473
yp|NUP100:138	109	3.7	0	0	0	9.2	22	0	0.9	5.5	0	17.4	0.9	11	0	17.4	11.9	0	0	0	0	2.92114	-0.176017	-0.000166096	-0.000166096	-0.000166096	-0.316704	-0.480581	-0.000166096	-0.0612163	-0.230171	-0.000166096	-0.438985	-0.0612163	-0.350304	-0.000166096	-0.438985	-0.365461	-0.000166096	-0.000166096	-0.000166096
yp|YLR173W:365	109	7.3	1.8	6.4	9.2	4.6	2.8	0.9	9.2	11	1.8	10.1	5.5	8.3	2.8	5.5	5.5	5.5	0.9	0.9	1.8	3.95174	-0.275668	-0.104369	-0.253835	-0.316704	-0.204372	-0.144473	-0.0612163	-0.316704	-0.350304	-0.104369	-0.334084	-0.230171	-0.298053	-0.144473	-0.230171	-0.230171	-0.230171	-0.0612163	-0.0612163
yp|SKG3:712	109	5.5	0	10.1	10.1	4.6	2.8	0	2.8	5.5	3.7	14.7	1.8	4.6	3.7	14.7	8.3	4.6	0	2.8	2.4	3.74326	-0.230171	-0.000166096	-0.334084	-0.334084	-0.204372	-0.144473	-0.000166096	-0.144473	-0.230171	-0.176017	-0.406632	-0.104369	-0.204372	-0.176017	-0.406632	-0.298053	-0.204372	-0.000166096	-0.144473
yp|MSS11:478	109	8.3	0	1.8	0.9	2.8	3.7	3.7	3.7	3.7	10.1	11.9	11.9	15.6	2.8	7.3	4.6	4.6	0	2.8	2.4	3.76903	-0.298053	-0.000166096	-0.104369	-0.0612163	-0.144473	-0.176017	-0.176017	-0.176017	-0.176017	-0.334084	-0.365461	-0.365461	-0.418152	-0.144473	-0.275668	-0.204372	-0.204372	-0.000166096	-0.144473
yp|PDR18:1132	109	5.5	0.9	0	1.8	11.9	4.6	2.8	6.4	17.4	4.6	4.6	4.6	2.8	0.9	11.9	3.7	5.5	2.8	7.3	2.4	3.81365	-0.230171	-0.0612163	-0.000166096	-0.104369	-0.365461	-0.204372	-0.144473	-0.253835	-0.438985	-0.204372	-0.204372	-0.204372	-0.144473	-0.0612163	-0.365461	-0.176017	-0.230171	-0.144473	-0.275668
yp|CYT1:36	109	16.5	1.8	5.5	10.1	2.8	6.4	5.5	1.8	6.4	1.8	3.7	3.7	1.8	5.5	5.5	7.3	7.3	1.8	4.6	1.8	3.96542	-0.428923	-0.104369	-0.230171	-0.334084	-0.144473	-0.253835	-0.230171	-0.104369	-0.253835	-0.104369	-0.176017	-0.176017	-0.104369	-0.230171	-0.230171	-0.275668	-0.275668	-0.104369	-0.204372
yp|USV1:156	109	2.8	0	1.8	1.8	3.7	0	4.6	9.2	2.8	0.9	5.5	15.6	11.9	3.7	18.3	6.4	3.7	0	7.3	1.44	3.60019	-0.144473	-0.000166096	-0.104369	-0.104369	-0.176017	-0.000166096	-0.204372	-0.316704	-0.144473	-0.0612163	-0.230171	-0.418152	-0.365461	-0.176017	-0.448376	-0.253835	-0.176017	-0.000166096	-0.275668
yp|ARE1:406	108	6.5	3.7	3.7	3.7	12	4.6	3.7	7.4	7.4	6.5	3.7	4.6	2.8	3.7	1.9	7.4	7.4	5.6	3.7	3.7	4.11866	-0.256347	-0.176017	-0.176017	-0.176017	-0.367083	-0.204372	-0.176017	-0.277992	-0.277992	-0.256347	-0.176017	-0.204372	-0.144473	-0.176017	-0.108682	-0.277992	-0.277992	-0.232899	-0.176017
yp|WHI4:315	108	4.6	0	3.7	5.6	1.9	3.7	6.5	6.5	9.3	1.9	12	8.3	7.4	0	17.6	3.7	4.6	1.9	0.9	1.9	3.77294	-0.204372	-0.000166096	-0.176017	-0.232899	-0.108682	-0.176017	-0.256347	-0.256347	-0.318696	-0.108682	-0.367083	-0.298053	-0.277992	-0.000166096	-0.441129	-0.176017	-0.204372	-0.108682	-0.0612163
yp|ENA5:872	108	8.3	3.7	9.3	2.8	5.6	7.4	1.9	6.5	4.6	5.6	2.8	4.6	0	7.4	10.2	7.4	5.6	2.8	3.7	2.8	4.04476	-0.298053	-0.176017	-0.318696	-0.144473	-0.232899	-0.277992	-0.108682	-0.256347	-0.204372	-0.232899	-0.144473	-0.204372	-0.000166096	-0.277992	-0.335941	-0.277992	-0.232899	-0.144473	-0.176017
yp|ENA2:872	108	8.3	3.7	9.3	2.8	5.6	7.4	2.8	6.5	4.6	5.6	1.9	4.6	0	7.4	10.2	7.4	5.6	2.8	3.7	2.8	4.04476	-0.298053	-0.176017	-0.318696	-0.144473	-0.232899	-0.277992	-0.144473	-0.256347	-0.204372	-0.232899	-0.108682	-0.204372	-0.000166096	-0.277992	-0.335941	-0.277992	-0.232899	-0.144473	-0.176017
yp|ENA1:872	108	8.3	3.7	9.3	2.8	5.6	7.4	2.8	6.5	4.6	5.6	1.9	4.6	0	7.4	10.2	7.4	5.6	2.8	3.7	2.8	4.04476	-0.298053	-0.176017	-0.318696	-0.144473	-0.232899	-0.277992	-0.144473	-0.256347	-0.204372	-0.232899	-0.108682	-0.204372	-0.000166096	-0.277992	-0.335941	-0.277992	-0.232899	-0.144473	-0.176017
yp|UPC2:629	108	11.1	0	4.6	6.5	3.7	4.6	3.7	5.6	14.8	2.8	5.6	3.7	1.9	4.6	12	4.6	5.6	1.9	2.8	2.8	3.93413	-0.352039	-0.000166096	-0.204372	-0.256347	-0.176017	-0.204372	-0.176017	-0.232899	-0.40795	-0.144473	-0.232899	-0.176017	-0.108682	-0.204372	-0.367083	-0.204372	-0.232899	-0.108682	-0.144473
yp|HRQ1:591	108	8.3	1.9	7.4	6.5	5.6	6.5	3.7	6.5	13	1.9	8.3	3.7	4.6	3.7	7.4	1.9	7.4	0	1.9	1.9	3.982	-0.298053	-0.108682	-0.277992	-0.256347	-0.232899	-0.256347	-0.176017	-0.256347	-0.382659	-0.108682	-0.298053	-0.176017	-0.204372	-0.176017	-0.277992	-0.108682	-0.277992	-0.000166096	-0.108682
yp|YRF1-1:646	108	8.3	1.9	5.6	8.3	3.7	7.4	3.7	2.8	9.3	1.9	3.7	0	4.6	7.4	13.9	7.4	5.6	1.9	2.8	2.44	3.95788	-0.298053	-0.108682	-0.232899	-0.298053	-0.176017	-0.277992	-0.176017	-0.144473	-0.318696	-0.108682	-0.176017	-0.000166096	-0.204372	-0.277992	-0.395725	-0.277992	-0.232899	-0.108682	-0.144473
yp|CAN1:90	108	9.3	0	0	1.9	9.3	12	0.9	7.4	10.2	3.7	1.9	3.7	4.6	1.9	10.2	9.3	6.5	2.8	4.6	1.9	3.82224	-0.318696	-0.000166096	-0.000166096	-0.108682	-0.318696	-0.367083	-0.0612163	-0.277992	-0.335941	-0.176017	-0.108682	-0.176017	-0.204372	-0.108682	-0.335941	-0.318696	-0.256347	-0.144473	-0.204372
yp|YEL077C:71	108	8.3	1.9	4.6	8.3	3.7	7.4	4.6	2.8	9.3	1.9	3.7	0	4.6	7.4	13.9	7.4	5.6	1.9	2.8	2.44	3.95771	-0.298053	-0.108682	-0.204372	-0.298053	-0.176017	-0.277992	-0.204372	-0.144473	-0.318696	-0.108682	-0.176017	-0.000166096	-0.204372	-0.277992	-0.395725	-0.277992	-0.232899	-0.108682	-0.144473
yp|OXA1:41	108	7.4	0.9	3.7	3.7	1.9	5.6	2.8	9.3	11.1	0.9	4.6	5.6	4.6	1.9	13	10.2	5.6	3.7	3.7	2.44	3.96311	-0.277992	-0.0612163	-0.176017	-0.176017	-0.108682	-0.232899	-0.144473	-0.318696	-0.352039	-0.0612163	-0.204372	-0.232899	-0.204372	-0.108682	-0.382659	-0.335941	-0.232899	-0.176017	-0.176017
yp|YRF1-2:532	108	8.3	1.9	4.6	8.3	3.7	7.4	4.6	2.8	9.3	1.9	3.7	0	4.6	7.4	13.9	7.4	5.6	1.9	2.8	2.44	3.95771	-0.298053	-0.108682	-0.204372	-0.298053	-0.176017	-0.277992	-0.204372	-0.144473	-0.318696	-0.108682	-0.176017	-0.000166096	-0.204372	-0.277992	-0.395725	-0.277992	-0.232899	-0.108682	-0.144473
yp|GTS1:289	108	18.5	0	2.8	0	2.8	4.6	0	1.9	4.6	5.6	0.9	3.7	40.7	0	1.9	2.8	3.7	0	5.6	0	2.91762	-0.450374	-0.000166096	-0.144473	-0.000166096	-0.144473	-0.204372	-0.000166096	-0.108682	-0.204372	-0.232899	-0.0612163	-0.176017	-0.527837	-0.000166096	-0.108682	-0.144473	-0.176017	-0.000166096	-0.232899
yp|SCW4:40	108	22.2	0.9	0.9	4.6	0.9	4.6	0	2.8	0.9	0	4.6	3.7	3.7	0.9	29.6	10.2	7.4	0	1.9	0.9	3.14075	-0.482051	-0.0612163	-0.0612163	-0.204372	-0.0612163	-0.204372	-0.000166096	-0.144473	-0.0612163	-0.000166096	-0.204372	-0.176017	-0.176017	-0.0612163	-0.519877	-0.335941	-0.277992	-0.000166096	-0.108682
yp|YRF1-3:710	108	8.3	1.9	4.6	8.3	3.7	7.4	4.6	2.8	9.3	1.9	3.7	0	4.6	7.4	13.9	7.4	5.6	1.9	2.8	2.44	3.95771	-0.298053	-0.108682	-0.204372	-0.298053	-0.176017	-0.277992	-0.204372	-0.144473	-0.318696	-0.108682	-0.176017	-0.000166096	-0.204372	-0.277992	-0.395725	-0.277992	-0.232899	-0.108682	-0.144473
yp|DSE2:218	108	6.5	0.9	6.5	1.9	0.9	2.8	0	4.6	4.6	0.9	2.8	2.8	3.7	1.9	25.9	20.4	7.4	0	5.6	0.9	3.41575	-0.256347	-0.0612163	-0.256347	-0.108682	-0.0612163	-0.144473	-0.000166096	-0.204372	-0.204372	-0.0612163	-0.144473	-0.144473	-0.176017	-0.108682	-0.50479	-0.467854	-0.277992	-0.000166096	-0.232899
yp|CST6:203	108	1.9	0.9	3.7	4.6	5.6	4.6	3.7	6.5	8.3	5.6	13.9	12	6.5	4.6	8.3	4.6	2.8	0	1.9	2.44	3.93015	-0.108682	-0.0612163	-0.176017	-0.204372	-0.232899	-0.204372	-0.176017	-0.256347	-0.298053	-0.232899	-0.395725	-0.367083	-0.256347	-0.204372	-0.298053	-0.204372	-0.144473	-0.000166096	-0.108682
yp|YIL166C:168	108	6.5	1.9	0.9	3.7	9.3	12	1.9	9.3	13.9	2.8	2.8	2.8	4.6	5.6	7.4	4.6	2.8	1.9	5.6	2.44	3.95025	-0.256347	-0.108682	-0.0612163	-0.176017	-0.318696	-0.367083	-0.108682	-0.318696	-0.395725	-0.144473	-0.144473	-0.144473	-0.204372	-0.232899	-0.277992	-0.204372	-0.144473	-0.108682	-0.232899
yp|YIL177C:517	108	8.3	1.9	3.7	8.3	3.7	7.4	4.6	2.8	9.3	1.9	4.6	0	4.6	7.4	13.9	7.4	5.6	1.9	2.8	2.44	3.95771	-0.298053	-0.108682	-0.176017	-0.298053	-0.176017	-0.277992	-0.204372	-0.144473	-0.318696	-0.108682	-0.204372	-0.000166096	-0.204372	-0.277992	-0.395725	-0.277992	-0.232899	-0.108682	-0.144473
yp|PAN1:109	108	5.6	0	0	0	0	7.4	1.9	1.9	5.6	3.7	6.5	15.7	22.2	0	9.3	9.3	4.6	0	6.5	0	3.39406	-0.232899	-0.000166096	-0.000166096	-0.000166096	-0.000166096	-0.277992	-0.108682	-0.108682	-0.232899	-0.176017	-0.256347	-0.419385	-0.482051	-0.000166096	-0.318696	-0.318696	-0.204372	-0.000166096	-0.256347
yp|IKS1:364	108	1.9	1.9	8.3	9.3	6.5	8.3	1.9	6.5	9.3	1.9	4.6	5.6	2.8	3.7	12	6.5	4.6	0	4.6	1.9	3.97102	-0.108682	-0.108682	-0.298053	-0.318696	-0.256347	-0.298053	-0.108682	-0.256347	-0.318696	-0.108682	-0.204372	-0.232899	-0.144473	-0.176017	-0.367083	-0.256347	-0.204372	-0.000166096	-0.204372
yp|YJL225C:517	108	8.3	1.9	3.7	8.3	3.7	7.4	4.6	2.8	9.3	1.9	4.6	0	4.6	7.4	13.9	7.4	5.6	1.9	2.8	2.44	3.95771	-0.298053	-0.108682	-0.176017	-0.298053	-0.176017	-0.277992	-0.204372	-0.144473	-0.318696	-0.108682	-0.204372	-0.000166096	-0.204372	-0.277992	-0.395725	-0.277992	-0.232899	-0.108682	-0.144473
yp|STE6:11	108	7.4	0	1.9	3.7	3.7	7.4	3.7	9.3	12	5.6	2.8	1.9	4.6	7.4	8.3	4.6	9.3	1.9	4.6	2.44	3.98126	-0.277992	-0.000166096	-0.108682	-0.176017	-0.176017	-0.277992	-0.176017	-0.318696	-0.367083	-0.232899	-0.144473	-0.108682	-0.204372	-0.277992	-0.298053	-0.204372	-0.318696	-0.108682	-0.204372
yp|YRF1-4:232	108	8.3	1.9	4.6	8.3	3.7	7.4	4.6	2.8	9.3	1.9	3.7	0	4.6	7.4	13.9	7.4	5.6	1.9	2.8	2.44	3.95771	-0.298053	-0.108682	-0.204372	-0.298053	-0.176017	-0.277992	-0.204372	-0.144473	-0.318696	-0.108682	-0.176017	-0.000166096	-0.204372	-0.277992	-0.395725	-0.277992	-0.232899	-0.108682	-0.144473
yp|YRF1-5:646	108	8.3	1.9	5.6	8.3	3.7	7.4	3.7	2.8	9.3	1.9	3.7	0	4.6	7.4	13.9	7.4	5.6	1.9	2.8	2.44	3.95788	-0.298053	-0.108682	-0.232899	-0.298053	-0.176017	-0.277992	-0.176017	-0.144473	-0.318696	-0.108682	-0.176017	-0.000166096	-0.204372	-0.277992	-0.395725	-0.277992	-0.232899	-0.108682	-0.144473
yp|SCW10:29	108	13	0	0.9	3.7	0	3.7	0.9	1.9	1.9	0	3.7	2.8	5.6	0.9	30.6	16.7	13.9	0	0	0	3.03964	-0.382659	-0.000166096	-0.0612163	-0.176017	-0.000166096	-0.176017	-0.0612163	-0.108682	-0.108682	-0.000166096	-0.176017	-0.144473	-0.232899	-0.0612163	-0.522772	-0.431219	-0.395725	-0.000166096	-0.000166096
yp|DCP2:342	108	7.4	0	1.9	0	7.4	4.6	0.9	2.8	8.3	6.5	13	22.2	3.7	0.9	11.1	3.7	4.6	0	0.9	0.9	3.52521	-0.277992	-0.000166096	-0.108682	-0.000166096	-0.277992	-0.204372	-0.0612163	-0.144473	-0.298053	-0.256347	-0.382659	-0.482051	-0.176017	-0.0612163	-0.352039	-0.176017	-0.204372	-0.000166096	-0.0612163
yp|APC1:260	108	10.2	0.9	3.7	1.9	4.6	4.6	2.8	3.7	5.6	1.9	10.2	4.6	6.5	7.4	18.5	9.3	2.8	0	0.9	1.9	3.80225	-0.335941	-0.0612163	-0.176017	-0.108682	-0.204372	-0.204372	-0.144473	-0.176017	-0.232899	-0.108682	-0.335941	-0.204372	-0.256347	-0.277992	-0.450374	-0.318696	-0.144473	-0.000166096	-0.0612163
yp|YRF1-6:710	108	8.3	1.9	4.6	8.3	3.7	7.4	4.6	2.8	9.3	1.9	3.7	0	4.6	7.4	13.9	7.4	5.6	1.9	2.8	2.44	3.95771	-0.298053	-0.108682	-0.204372	-0.298053	-0.176017	-0.277992	-0.204372	-0.144473	-0.318696	-0.108682	-0.176017	-0.000166096	-0.204372	-0.277992	-0.395725	-0.277992	-0.232899	-0.108682	-0.144473
yp|CSS3:59	108	3.7	1.9	8.3	7.4	0.9	5.6	2.8	3.7	9.3	1.9	9.3	6.5	1.9	5.6	8.3	9.3	4.6	0	9.3	1.9	3.95934	-0.176017	-0.108682	-0.298053	-0.277992	-0.0612163	-0.232899	-0.144473	-0.176017	-0.318696	-0.108682	-0.318696	-0.256347	-0.108682	-0.232899	-0.298053	-0.318696	-0.204372	-0.000166096	-0.318696
yp|PNS1:425	108	12	0.9	4.6	2.8	11.1	5.6	2.8	7.4	10.2	3.7	7.4	3.7	1.9	4.6	6.5	5.6	3.7	0	5.6	2.8	3.9619	-0.367083	-0.0612163	-0.204372	-0.144473	-0.352039	-0.232899	-0.144473	-0.277992	-0.335941	-0.176017	-0.277992	-0.176017	-0.108682	-0.204372	-0.256347	-0.232899	-0.176017	-0.000166096	-0.232899
yp|YRF1-8:646	108	8.3	1.9	5.6	8.3	3.7	7.4	3.7	2.8	9.3	1.9	3.7	0	4.6	7.4	13.9	7.4	5.6	1.9	2.8	2.44	3.95788	-0.298053	-0.108682	-0.232899	-0.298053	-0.176017	-0.277992	-0.176017	-0.144473	-0.318696	-0.108682	-0.176017	-0.000166096	-0.204372	-0.277992	-0.395725	-0.277992	-0.232899	-0.108682	-0.144473
yp|YRF1-7:710	108	8.3	1.9	4.6	8.3	3.7	7.4	4.6	2.8	9.3	1.9	3.7	0	4.6	7.4	13.9	7.4	5.6	1.9	2.8	2.44	3.95771	-0.298053	-0.108682	-0.204372	-0.298053	-0.176017	-0.277992	-0.204372	-0.144473	-0.318696	-0.108682	-0.176017	-0.000166096	-0.204372	-0.277992	-0.395725	-0.277992	-0.232899	-0.108682	-0.144473
yp|AGP1:119	107	10.3	4.7	1.9	1.9	2.8	14	1.9	8.4	14	3.7	2.8	3.7	2.8	0.9	3.7	6.5	8.4	1.9	5.6	1.9	3.88644	-0.337785	-0.207356	-0.108682	-0.108682	-0.144473	-0.397124	-0.108682	-0.300193	-0.397124	-0.176017	-0.144473	-0.176017	-0.144473	-0.0612163	-0.176017	-0.256347	-0.300193	-0.108682	-0.232899
yp|MIT1:527	107	8.4	0	1.9	2.8	0.9	4.7	7.5	2.8	2.8	3.7	8.4	10.3	13.1	0.9	12.1	10.3	1.9	0	7.5	1.5	3.74631	-0.300193	-0.000166096	-0.108682	-0.144473	-0.0612163	-0.207356	-0.280295	-0.144473	-0.144473	-0.176017	-0.300193	-0.337785	-0.384154	-0.0612163	-0.368693	-0.337785	-0.108682	-0.000166096	-0.280295
yp|SIT1:116	107	9.3	0.9	2.8	1.9	9.3	7.5	0	17.8	9.3	1.9	5.6	1.9	2.8	3.7	8.4	5.6	6.5	2.8	1.9	1.9	3.80751	-0.318696	-0.0612163	-0.144473	-0.108682	-0.318696	-0.280295	-0.000166096	-0.44324	-0.318696	-0.108682	-0.232899	-0.108682	-0.144473	-0.176017	-0.300193	-0.232899	-0.256347	-0.144473	-0.108682
yp|FCY2:395	107	11.2	1.9	4.7	3.7	6.5	11.2	1.9	12.1	5.6	3.7	3.7	2.8	0.9	3.7	5.6	4.7	4.7	3.7	7.5	3.34	4.00386	-0.353761	-0.108682	-0.207356	-0.176017	-0.256347	-0.353761	-0.108682	-0.368693	-0.232899	-0.176017	-0.176017	-0.144473	-0.0612163	-0.176017	-0.232899	-0.207356	-0.207356	-0.176017	-0.280295
yp|PMA1:782	107	7.5	0.9	2.8	3.7	9.3	10.3	0	12.1	6.5	4.7	4.7	1.9	2.8	2.8	7.5	6.5	6.5	7.5	1.9	2.44	3.938	-0.280295	-0.0612163	-0.144473	-0.176017	-0.318696	-0.337785	-0.000166096	-0.368693	-0.256347	-0.207356	-0.207356	-0.108682	-0.144473	-0.144473	-0.280295	-0.256347	-0.256347	-0.280295	-0.108682
yp|MET13:28	107	8.4	2.8	7.5	4.7	1.9	8.4	2.8	4.7	10.3	4.7	5.6	4.7	5.6	4.7	5.6	8.4	3.7	1.9	3.7	3.34	4.11248	-0.300193	-0.144473	-0.280295	-0.207356	-0.108682	-0.300193	-0.144473	-0.207356	-0.337785	-0.207356	-0.232899	-0.207356	-0.232899	-0.207356	-0.232899	-0.300193	-0.176017	-0.108682	-0.176017
yp|MSB2:906	107	9.3	0	0.9	5.6	1.9	3.7	0.9	4.7	9.3	0.9	4.7	6.5	4.7	0	16.8	21.5	5.6	1.9	0.9	0.9	3.52933	-0.318696	-0.000166096	-0.0612163	-0.232899	-0.108682	-0.176017	-0.0612163	-0.207356	-0.318696	-0.0612163	-0.207356	-0.256347	-0.207356	-0.000166096	-0.432354	-0.47679	-0.232899	-0.108682	-0.0612163
yp|MEP1:373	107	11.2	0.9	7.5	10.3	1.9	8.4	1.9	8.4	3.7	2.8	4.7	0.9	3.7	6.5	10.3	2.8	6.5	0.9	6.5	1.9	3.9284	-0.353761	-0.0612163	-0.280295	-0.337785	-0.108682	-0.300193	-0.108682	-0.300193	-0.176017	-0.144473	-0.207356	-0.0612163	-0.176017	-0.256347	-0.337785	-0.144473	-0.256347	-0.0612163	-0.256347
yp|PAN1:1	107	2.8	0	0	0	4.7	14	0	0.9	0	4.7	11.2	10.3	36.4	0	6.5	1.9	0.9	0	5.6	0	2.90009	-0.144473	-0.000166096	-0.000166096	-0.000166096	-0.207356	-0.397124	-0.000166096	-0.0612163	-0.000166096	-0.207356	-0.353761	-0.337785	-0.530708	-0.000166096	-0.256347	-0.108682	-0.0612163	-0.000166096	-0.232899
yp|VID22:634	107	0.9	0	9.3	2.8	1.9	4.7	7.5	5.6	5.6	0.9	26.2	3.7	3.7	2.8	15	7.5	1.9	0	0	0.9	3.45056	-0.0612163	-0.000166096	-0.318696	-0.144473	-0.108682	-0.207356	-0.280295	-0.232899	-0.232899	-0.0612163	-0.506284	-0.176017	-0.176017	-0.144473	-0.410558	-0.280295	-0.108682	-0.000166096	-0.000166096
yp|VBA1:102	107	12.1	4.7	0.9	2.8	8.4	14	0	11.2	11.2	0.9	2.8	1.9	3.7	4.7	5.6	4.7	7.5	0.9	1.9	1.5	3.77494	-0.368693	-0.207356	-0.0612163	-0.144473	-0.300193	-0.397124	-0.000166096	-0.353761	-0.353761	-0.0612163	-0.144473	-0.108682	-0.176017	-0.207356	-0.232899	-0.207356	-0.280295	-0.0612163	-0.108682
yp|MSA1:403	107	4.7	0.9	0.9	0.9	4.7	3.7	2.8	5.6	2.8	2.8	9.3	12.1	15	4.7	15.9	4.7	6.5	0.9	0.9	0.9	3.75396	-0.207356	-0.0612163	-0.0612163	-0.0612163	-0.207356	-0.176017	-0.144473	-0.232899	-0.144473	-0.144473	-0.318696	-0.368693	-0.410558	-0.207356	-0.421823	-0.207356	-0.256347	-0.0612163	-0.0612163
yp|ECM3:241	107	5.6	0	7.5	4.7	0	2.8	4.7	6.5	4.7	1.9	6.5	5.6	2.8	12.1	15.9	9.3	5.6	0	3.7	2.44	3.79711	-0.232899	-0.000166096	-0.280295	-0.207356	-0.000166096	-0.144473	-0.207356	-0.256347	-0.207356	-0.108682	-0.256347	-0.232899	-0.144473	-0.368693	-0.421823	-0.318696	-0.232899	-0.000166096	-0.176017
yp|SCD5:586	107	3.7	0	0	0.9	1.9	1.9	5.6	5.6	5.6	1.9	9.3	16.8	23.4	1.9	7.5	8.4	2.8	0	2.8	1.5	3.48198	-0.176017	-0.000166096	-0.000166096	-0.0612163	-0.108682	-0.108682	-0.232899	-0.232899	-0.232899	-0.108682	-0.318696	-0.432354	-0.490335	-0.108682	-0.280295	-0.300193	-0.144473	-0.000166096	-0.144473
yp|GAL4:719	107	5.6	0	1.9	0.9	5.6	4.7	1.9	4.7	9.3	0.9	12.1	9.3	8.4	3.7	17.8	9.3	3.7	0	0	0.9	3.64105	-0.232899	-0.000166096	-0.108682	-0.0612163	-0.232899	-0.207356	-0.108682	-0.207356	-0.318696	-0.0612163	-0.368693	-0.318696	-0.300193	-0.176017	-0.44324	-0.318696	-0.176017	-0.000166096	-0.000166096
yp|NCE102:1	107	8.4	2.8	3.7	0.9	10.3	4.7	2.8	8.4	14	1.9	8.4	1.9	0.9	3.7	9.3	5.6	7.5	0.9	3.7	1.9	3.89274	-0.300193	-0.144473	-0.176017	-0.0612163	-0.337785	-0.207356	-0.144473	-0.300193	-0.397124	-0.108682	-0.300193	-0.108682	-0.0612163	-0.176017	-0.318696	-0.232899	-0.280295	-0.0612163	-0.176017
yp|ECM13:152	106	7.5	0.9	8.5	9.4	3.8	1.9	4.7	2.8	6.6	0.9	4.7	5.7	3.8	4.7	14.2	11.3	4.7	0	3.8	2.44	3.89619	-0.280295	-0.0612163	-0.302315	-0.320672	-0.179311	-0.108682	-0.207356	-0.144473	-0.258837	-0.0612163	-0.207356	-0.235602	-0.179311	-0.207356	-0.399891	-0.35547	-0.207356	-0.000166096	-0.179311
yp|FIG2:1224	106	7.5	1.9	0.9	0.9	2.8	1.9	0.9	1.9	9.4	0	0	9.4	1.9	0	36.8	17.9	4.7	0	0.9	0.54	2.92875	-0.280295	-0.108682	-0.0612163	-0.0612163	-0.144473	-0.108682	-0.0612163	-0.108682	-0.320672	-0.000166096	-0.000166096	-0.320672	-0.108682	-0.000166096	-0.530738	-0.444283	-0.207356	-0.000166096	-0.0612163
yp|SHC1:121	106	5.7	1.9	5.7	8.5	4.7	4.7	2.8	5.7	7.5	0	11.3	4.7	2.8	1.9	22.6	3.8	4.7	0	0.9	1.9	3.70639	-0.235602	-0.108682	-0.235602	-0.302315	-0.207356	-0.207356	-0.144473	-0.235602	-0.280295	-0.000166096	-0.35547	-0.207356	-0.144473	-0.108682	-0.484914	-0.179311	-0.207356	-0.000166096	-0.0612163
yp|HIP1:89	106	11.3	0.9	1.9	2.8	5.7	9.4	0.9	7.5	16	0.9	4.7	3.8	0.9	1.9	8.5	6.6	11.3	1.9	2.8	1.5	3.77821	-0.35547	-0.0612163	-0.108682	-0.144473	-0.235602	-0.320672	-0.0612163	-0.280295	-0.423029	-0.0612163	-0.207356	-0.179311	-0.0612163	-0.108682	-0.302315	-0.258837	-0.35547	-0.108682	-0.144473
yp|FAT3:214	106	10.4	0	1.9	1.9	4.7	1.9	0	1.9	18.9	1.9	8.5	3.8	10.4	0.9	13.2	17	2.8	0	0	0.54	3.39249	-0.339614	-0.000166096	-0.108682	-0.108682	-0.207356	-0.108682	-0.000166096	-0.108682	-0.454279	-0.108682	-0.302315	-0.179311	-0.339614	-0.0612163	-0.385638	-0.434598	-0.144473	-0.000166096	-0.000166096
yp|GPI13:619	106	7.5	3.8	0	3.8	5.7	6.6	0.9	9.4	11.3	1.9	8.5	4.7	2.8	3.8	8.5	8.5	3.8	2.8	5.7	2.8	3.97703	-0.280295	-0.179311	-0.000166096	-0.179311	-0.235602	-0.258837	-0.0612163	-0.320672	-0.35547	-0.108682	-0.302315	-0.207356	-0.144473	-0.179311	-0.302315	-0.302315	-0.179311	-0.144473	-0.235602
yp|GIS4:257	106	3.8	0	9.4	8.5	1.9	4.7	3.8	3.8	3.8	1.9	2.8	3.8	2.8	3.8	28.3	5.7	3.8	0	7.5	2.44	3.62344	-0.179311	-0.000166096	-0.320672	-0.302315	-0.108682	-0.207356	-0.179311	-0.179311	-0.179311	-0.108682	-0.144473	-0.179311	-0.144473	-0.179311	-0.515382	-0.235602	-0.179311	-0.000166096	-0.280295
yp|ROT1:39	106	1.9	1.9	6.6	7.5	4.7	8.5	0.9	3.8	7.5	0.9	7.5	8.5	4.7	2.8	9.4	8.5	5.7	0.9	7.5	1.9	3.98274	-0.108682	-0.108682	-0.258837	-0.280295	-0.207356	-0.302315	-0.0612163	-0.179311	-0.280295	-0.0612163	-0.280295	-0.302315	-0.207356	-0.144473	-0.320672	-0.302315	-0.235602	-0.0612163	-0.280295
yp|YNL208W:94	106	0.9	0	0.9	3.8	9.4	37.7	2.8	0	0	0	11.3	11.3	14.2	3.8	1.9	0	0	0.9	0.9	0	2.81972	-0.0612163	-0.000166096	-0.0612163	-0.179311	-0.320672	-0.530576	-0.144473	-0.000166096	-0.000166096	-0.000166096	-0.35547	-0.35547	-0.399891	-0.179311	-0.108682	-0.000166096	-0.000166096	-0.0612163	-0.0612163
yp|KRE1:172	106	4.7	0	2.8	2.8	2.8	8.5	0	5.7	1.9	1.9	0.9	5.7	3.8	3.8	13.2	25.5	12.3	0.9	2.8	1.5	3.51775	-0.207356	-0.000166096	-0.144473	-0.144473	-0.144473	-0.302315	-0.000166096	-0.235602	-0.108682	-0.108682	-0.0612163	-0.235602	-0.179311	-0.179311	-0.385638	-0.50272	-0.371878	-0.0612163	-0.144473
yp|ATP6:147	106	9.4	0	0	1.9	9.4	8.5	1.9	11.3	20.8	4.7	2.8	4.7	0.9	1.9	4.7	4.7	7.5	1.9	2.8	1.9	3.66527	-0.320672	-0.000166096	-0.000166096	-0.108682	-0.320672	-0.302315	-0.108682	-0.35547	-0.4712	-0.207356	-0.144473	-0.207356	-0.0612163	-0.108682	-0.207356	-0.207356	-0.280295	-0.108682	-0.144473
ypdub|YCR049C:18	106	5.7	6.6	8.5	3.8	3.8	3.8	0	1.9	10.4	1.9	3.8	1.9	0	9.4	19.8	8.5	4.7	1.9	3.8	1.9	3.76095	-0.235602	-0.258837	-0.302315	-0.179311	-0.179311	-0.179311	-0.000166096	-0.108682	-0.339614	-0.108682	-0.179311	-0.108682	-0.000166096	-0.320672	-0.462622	-0.302315	-0.207356	-0.108682	-0.179311
ypdub|YFR056C:14	106	2.8	4.7	2.8	2.8	8.5	3.8	0	14.2	12.3	0.9	7.5	4.7	2.8	6.6	8.5	5.7	6.6	1.9	2.8	2.8	3.89642	-0.144473	-0.207356	-0.144473	-0.144473	-0.302315	-0.179311	-0.000166096	-0.399891	-0.371878	-0.0612163	-0.280295	-0.207356	-0.144473	-0.258837	-0.302315	-0.235602	-0.258837	-0.108682	-0.144473
ypdub|YGR228W:9	106	6.6	6.6	1.9	0	13.2	1.9	0	4.7	13.2	0.9	0.9	0.9	0	0.9	33	8.5	6.6	0	0	0	3.04834	-0.258837	-0.258837	-0.108682	-0.000166096	-0.385638	-0.108682	-0.000166096	-0.207356	-0.385638	-0.0612163	-0.0612163	-0.0612163	-0.000166096	-0.0612163	-0.527824	-0.302315	-0.258837	-0.000166096	-0.000166096
ypdub|YIL059C:1	106	7.5	0.9	3.8	8.5	6.6	10.4	1.9	7.5	6.6	1.9	3.8	4.7	1.9	2.8	6.6	14.2	7.5	0	2.8	1.9	3.90157	-0.280295	-0.0612163	-0.179311	-0.302315	-0.258837	-0.339614	-0.108682	-0.280295	-0.258837	-0.108682	-0.179311	-0.207356	-0.108682	-0.144473	-0.258837	-0.399891	-0.280295	-0.000166096	-0.144473
ypdub|VPS69:1	106	16	3.8	2.8	0.9	11.3	0	1.9	3.8	9.4	1.9	0	5.7	5.7	4.7	11.3	2.8	7.5	0	10.4	1.5	3.67976	-0.423029	-0.179311	-0.144473	-0.0612163	-0.35547	-0.000166096	-0.108682	-0.179311	-0.320672	-0.108682	-0.000166096	-0.235602	-0.235602	-0.207356	-0.35547	-0.144473	-0.280295	-0.000166096	-0.339614
yp|RCR1:25	105	5.7	0	4.8	3.8	5.7	6.7	1.9	5.7	5.7	1	2.9	5.7	7.6	9.5	7.6	8.6	6.7	2.9	7.6	2.9	4.03669	-0.235602	-0.000166096	-0.210309	-0.179311	-0.235602	-0.261304	-0.108682	-0.235602	-0.235602	-0.0664906	-0.148163	-0.235602	-0.28258	-0.322633	-0.28258	-0.30442	-0.261304	-0.148163	-0.28258
yp|FIG2:343	105	7.6	0	2.9	1.9	3.8	5.7	0	4.8	2.9	0	5.7	4.8	4.8	0	24.8	18.1	7.6	1.9	2.9	1.14	3.45434	-0.28258	-0.000166096	-0.148163	-0.108682	-0.179311	-0.235602	-0.000166096	-0.210309	-0.148163	-0.000166096	-0.235602	-0.210309	-0.210309	-0.000166096	-0.49888	-0.446345	-0.28258	-0.108682	-0.148163
yp|YDL211C:1	105	3.8	1	2.9	4.8	1.9	2.9	1	8.6	10.5	1	5.7	2.9	4.8	2.9	22.9	14.3	5.7	0	2.9	1.54	3.65437	-0.179311	-0.0664906	-0.148163	-0.210309	-0.108682	-0.148163	-0.0664906	-0.30442	-0.34143	-0.0664906	-0.235602	-0.148163	-0.210309	-0.148163	-0.486994	-0.401259	-0.235602	-0.000166096	-0.148163
yp|SNQ2:585	105	5.7	2.9	1	2.9	10.5	6.7	2.9	9.5	11.4	7.6	1.9	3.8	1.9	1.9	15.2	6.7	1.9	1	4.8	1.9	3.87696	-0.235602	-0.148163	-0.0664906	-0.148163	-0.34143	-0.261304	-0.148163	-0.322633	-0.357167	-0.28258	-0.108682	-0.179311	-0.108682	-0.108682	-0.413127	-0.261304	-0.108682	-0.0664906	-0.210309
yp|GPI17:222	105	4.8	1	7.6	2.9	4.8	3.8	2.9	8.6	12.4	1	7.6	4.8	1	1	16.2	6.7	6.7	2.9	3.8	2.14	3.89105	-0.210309	-0.0664906	-0.28258	-0.148163	-0.210309	-0.179311	-0.148163	-0.30442	-0.373453	-0.0664906	-0.28258	-0.210309	-0.0664906	-0.0664906	-0.425413	-0.261304	-0.261304	-0.148163	-0.179311
yp|TAF6:99	105	6.7	0	5.7	4.8	2.9	4.8	1.9	5.7	8.6	0	7.6	8.6	6.7	3.8	8.6	10.5	10.5	1	1.9	1.9	3.90479	-0.261304	-0.000166096	-0.235602	-0.210309	-0.148163	-0.210309	-0.108682	-0.235602	-0.30442	-0.000166096	-0.28258	-0.30442	-0.261304	-0.179311	-0.30442	-0.34143	-0.34143	-0.0664906	-0.108682
yp|YGR031C_A:1	105	10.5	1.9	3.8	1	3.8	4.8	1.9	6.7	10.5	2.9	3.8	3.8	0	11.4	20	5.7	5.7	0	1.9	1.9	3.70551	-0.34143	-0.108682	-0.179311	-0.0664906	-0.179311	-0.210309	-0.108682	-0.261304	-0.34143	-0.148163	-0.179311	-0.179311	-0.000166096	-0.357167	-0.464394	-0.235602	-0.235602	-0.000166096	-0.108682
yp|LAS21:398	105	6.7	1	1	2.9	7.6	2.9	1	12.4	14.3	1.9	2.9	2.9	1.9	4.8	10.5	4.8	11.4	4.8	4.8	1.9	3.86792	-0.261304	-0.0664906	-0.0664906	-0.148163	-0.28258	-0.148163	-0.0664906	-0.373453	-0.401259	-0.108682	-0.148163	-0.148163	-0.108682	-0.210309	-0.34143	-0.210309	-0.357167	-0.210309	-0.210309
yp|HIF1:55	105	3.8	0	11.4	20	4.8	12.4	0	1.9	6.7	1.9	7.6	3.8	4.8	1	11.4	2.9	4.8	0	1	1	3.58462	-0.179311	-0.000166096	-0.357167	-0.464394	-0.210309	-0.373453	-0.000166096	-0.108682	-0.261304	-0.108682	-0.28258	-0.179311	-0.210309	-0.0664906	-0.357167	-0.148163	-0.210309	-0.000166096	-0.0664906
yp|REC114:167	105	2.9	1	3.8	6.7	1.9	1	1	5.7	6.7	2.9	12.4	8.6	12.4	3.8	11.4	9.5	5.7	1	1.9	1.54	3.86321	-0.148163	-0.0664906	-0.179311	-0.261304	-0.108682	-0.0664906	-0.0664906	-0.235602	-0.261304	-0.148163	-0.373453	-0.30442	-0.373453	-0.179311	-0.357167	-0.322633	-0.235602	-0.0664906	-0.108682
yp|PDR18:456	105	9.5	1.9	1	1.9	8.6	3.8	2.9	8.6	13.3	7.6	1	3.8	2.9	1.9	14.3	6.7	3.8	1	5.7	1.9	3.85911	-0.322633	-0.108682	-0.0664906	-0.108682	-0.30442	-0.179311	-0.148163	-0.30442	-0.387111	-0.28258	-0.0664906	-0.179311	-0.148163	-0.108682	-0.401259	-0.261304	-0.179311	-0.0664906	-0.235602
yp|IRA2:447	105	12.4	0	3.8	1.9	1	1.9	2.9	1.9	6.7	1	4.8	7.6	7.6	1.9	22.9	18.1	0	1	2.9	1	3.45373	-0.373453	-0.000166096	-0.179311	-0.108682	-0.0664906	-0.108682	-0.148163	-0.108682	-0.261304	-0.0664906	-0.210309	-0.28258	-0.28258	-0.108682	-0.486994	-0.446345	-0.000166096	-0.0664906	-0.148163
yp|REC8:461	105	1.9	1	10.5	9.5	4.8	6.7	1.9	3.8	9.5	1	14.3	2.9	6.7	5.7	14.3	1.9	1.9	0	1.9	1.9	3.76176	-0.108682	-0.0664906	-0.34143	-0.322633	-0.210309	-0.261304	-0.108682	-0.179311	-0.322633	-0.0664906	-0.401259	-0.148163	-0.261304	-0.235602	-0.401259	-0.108682	-0.108682	-0.000166096	-0.108682
yp|PUF2:92	105	7.6	0	3.8	1.9	3.8	1	0	1.9	6.7	0	6.7	8.6	1.9	4.8	21	19	7.6	1	2.9	1	3.49687	-0.28258	-0.000166096	-0.179311	-0.108682	-0.179311	-0.0664906	-0.000166096	-0.108682	-0.261304	-0.000166096	-0.261304	-0.30442	-0.108682	-0.210309	-0.472831	-0.455236	-0.28258	-0.0664906	-0.148163
ypdub|YPL182C:3	105	5.7	3.8	3.8	1	1.9	3.8	0	7.6	10.5	1.9	1	10.5	1.9	2.9	21.9	9.5	10.5	0	1.9	1.54	3.59908	-0.235602	-0.179311	-0.179311	-0.0664906	-0.108682	-0.179311	-0.000166096	-0.28258	-0.34143	-0.108682	-0.0664906	-0.34143	-0.108682	-0.148163	-0.479836	-0.322633	-0.34143	-0.000166096	-0.108682
yp|UBP14:540	104	3.8	1	11.5	5.8	5.8	3.8	1	2.9	10.6	3.8	9.6	9.6	6.7	2.9	10.6	4.8	3.8	1	1	2.14	3.92218	-0.179311	-0.0664906	-0.358851	-0.238279	-0.238279	-0.179311	-0.0664906	-0.148163	-0.343232	-0.179311	-0.324578	-0.324578	-0.261304	-0.148163	-0.343232	-0.210309	-0.179311	-0.0664906	-0.0664906
yp|TAT1:96	104	8.7	1.9	1	1	1	15.4	1	7.7	16.3	2.9	1.9	3.8	3.8	1.9	5.8	8.7	10.6	1	5.8	1	3.72519	-0.306508	-0.108682	-0.0664906	-0.0664906	-0.0664906	-0.415658	-0.0664906	-0.284845	-0.426592	-0.148163	-0.108682	-0.179311	-0.179311	-0.108682	-0.238279	-0.306508	-0.343232	-0.0664906	-0.238279
yp|DUR1,2:1065	104	6.7	1.9	3.8	4.8	1.9	9.6	2.9	10.6	5.8	1	3.8	8.7	3.8	4.8	5.8	10.6	6.7	1	5.8	2.5	4.01205	-0.261304	-0.108682	-0.179311	-0.210309	-0.108682	-0.324578	-0.148163	-0.343232	-0.238279	-0.0664906	-0.179311	-0.306508	-0.179311	-0.210309	-0.238279	-0.343232	-0.261304	-0.0664906	-0.238279
yp|CDC39:985	104	4.8	0	2.9	4.8	3.8	5.8	4.8	9.6	7.7	1.9	5.8	3.8	25	2.9	6.7	6.7	1.9	0	1	1.9	3.67866	-0.210309	-0.000166096	-0.148163	-0.210309	-0.179311	-0.238279	-0.210309	-0.324578	-0.284845	-0.108682	-0.238279	-0.179311	-0.500006	-0.148163	-0.261304	-0.261304	-0.108682	-0.000166096	-0.0664906
yp|PAR32:65	104	6.7	0	8.7	1	3.8	9.6	3.8	9.6	2.9	1	12.5	5.8	2.9	6.7	10.6	6.7	5.8	0	1.9	1.54	3.83133	-0.261304	-0.000166096	-0.306508	-0.0664906	-0.179311	-0.324578	-0.179311	-0.324578	-0.148163	-0.0664906	-0.375016	-0.238279	-0.148163	-0.261304	-0.343232	-0.261304	-0.238279	-0.000166096	-0.108682
yp|PFA5:139	104	5.8	2.9	1.9	1.9	5.8	3.8	5.8	11.5	11.5	3.8	6.7	1.9	2.9	4.8	9.6	5.8	4.8	2.9	5.8	2.9	4.04476	-0.238279	-0.148163	-0.108682	-0.108682	-0.238279	-0.179311	-0.238279	-0.358851	-0.358851	-0.179311	-0.261304	-0.108682	-0.148163	-0.210309	-0.324578	-0.238279	-0.210309	-0.148163	-0.238279
yp|YEL073C:1	104	8.7	0	3.8	6.7	3.8	3.8	1.9	3.8	7.7	4.8	9.6	5.8	0	1.9	7.7	9.6	10.6	2.9	6.7	2.5	3.92289	-0.306508	-0.000166096	-0.179311	-0.261304	-0.179311	-0.179311	-0.108682	-0.179311	-0.284845	-0.210309	-0.324578	-0.238279	-0.000166096	-0.108682	-0.284845	-0.324578	-0.343232	-0.148163	-0.261304
yp|UBP5:388	104	5.8	3.8	5.8	1.9	3.8	3.8	1.9	7.7	12.5	1.9	10.6	6.7	5.8	5.8	9.6	3.8	5.8	0	2.9	2.5	3.97199	-0.238279	-0.179311	-0.238279	-0.108682	-0.179311	-0.179311	-0.108682	-0.284845	-0.375016	-0.108682	-0.343232	-0.261304	-0.238279	-0.238279	-0.324578	-0.179311	-0.238279	-0.000166096	-0.148163
yp|CRH1:263	104	6.7	0	3.8	2.9	1	6.7	0	2.9	1	0	1	1	2.9	1	46.2	9.6	8.7	1	3.8	1	2.87093	-0.261304	-0.000166096	-0.179311	-0.148163	-0.0664906	-0.261304	-0.000166096	-0.148163	-0.0664906	-0.000166096	-0.0664906	-0.0664906	-0.148163	-0.0664906	-0.514681	-0.324578	-0.306508	-0.0664906	-0.179311
yp|HXT1:319	104	3.8	4.8	3.8	1	8.7	9.6	0	3.8	5.8	5.8	3.8	2.9	6.7	4.8	8.7	6.7	11.5	1.9	5.8	3.44	3.99526	-0.179311	-0.210309	-0.179311	-0.0664906	-0.306508	-0.324578	-0.000166096	-0.179311	-0.238279	-0.238279	-0.179311	-0.148163	-0.261304	-0.210309	-0.306508	-0.261304	-0.358851	-0.108682	-0.238279
yp|HXT5:340	104	2.9	3.8	3.8	1.9	8.7	9.6	0	3.8	8.7	4.8	3.8	2.9	6.7	5.8	6.7	7.7	10.6	1.9	5.8	2.9	4.00625	-0.148163	-0.179311	-0.179311	-0.108682	-0.306508	-0.324578	-0.000166096	-0.179311	-0.306508	-0.210309	-0.179311	-0.148163	-0.261304	-0.238279	-0.261304	-0.284845	-0.343232	-0.108682	-0.238279
yp|YIL014C_A:1	104	5.8	1	6.7	6.7	1.9	4.8	1	6.7	10.6	3.8	9.6	6.7	1	0	8.7	10.6	3.8	3.8	6.7	1.54	3.91891	-0.238279	-0.0664906	-0.261304	-0.261304	-0.108682	-0.210309	-0.0664906	-0.261304	-0.343232	-0.179311	-0.324578	-0.261304	-0.0664906	-0.000166096	-0.306508	-0.343232	-0.179311	-0.179311	-0.261304
yp|NUP188:244	104	3.8	0	8.7	4.8	7.7	1	1.9	11.5	10.6	1.9	5.8	2.9	4.8	2.9	13.5	9.6	2.9	1	4.8	1.9	3.85156	-0.179311	-0.000166096	-0.306508	-0.210309	-0.284845	-0.0664906	-0.108682	-0.358851	-0.343232	-0.108682	-0.238279	-0.148163	-0.210309	-0.148163	-0.390025	-0.324578	-0.148163	-0.0664906	-0.210309
yp|ARP5:78	104	1.9	0	5.8	3.8	8.7	6.7	1.9	4.8	9.6	0	10.6	6.7	4.8	3.8	6.7	9.6	7.7	1.9	4.8	1.9	3.92186	-0.108682	-0.000166096	-0.238279	-0.179311	-0.306508	-0.261304	-0.108682	-0.210309	-0.324578	-0.000166096	-0.343232	-0.261304	-0.210309	-0.179311	-0.261304	-0.324578	-0.284845	-0.108682	-0.210309
yp|SWT21:162	104	4.8	2.9	3.8	4.8	2.9	7.7	3.8	6.7	9.6	1.9	6.7	1.9	6.7	12.5	8.7	2.9	6.7	0	4.8	2.9	3.98773	-0.210309	-0.148163	-0.179311	-0.210309	-0.148163	-0.284845	-0.179311	-0.261304	-0.324578	-0.108682	-0.261304	-0.108682	-0.261304	-0.375016	-0.306508	-0.148163	-0.261304	-0.000166096	-0.210309
yp|KRE1:1	104	14.4	0	1.9	1	3.8	3.8	1	1	9.6	3.8	2.9	1.9	2.9	2.9	6.7	29.8	10.6	1.9	0	1	3.3605	-0.402617	-0.000166096	-0.108682	-0.0664906	-0.179311	-0.179311	-0.0664906	-0.0664906	-0.324578	-0.179311	-0.148163	-0.108682	-0.148163	-0.148163	-0.261304	-0.520495	-0.343232	-0.108682	-0.000166096
yp|DSC2:219	104	16.3	0	4.8	2.9	3.8	10.6	1	2.9	6.7	0	6.7	9.6	1.9	6.7	7.7	12.5	3.8	1	1	1	3.71192	-0.426592	-0.000166096	-0.210309	-0.148163	-0.179311	-0.343232	-0.0664906	-0.148163	-0.261304	-0.000166096	-0.261304	-0.324578	-0.108682	-0.261304	-0.284845	-0.375016	-0.179311	-0.0664906	-0.0664906
ypdub|YDR230W:12	104	6.7	1.9	1	3.8	10.6	5.8	2.9	5.8	4.8	1	2.9	13.5	2.9	6.7	14.4	4.8	5.8	1.9	2.9	2.5	3.91625	-0.261304	-0.108682	-0.0664906	-0.179311	-0.343232	-0.238279	-0.148163	-0.238279	-0.210309	-0.0664906	-0.148163	-0.390025	-0.148163	-0.261304	-0.402617	-0.210309	-0.238279	-0.108682	-0.148163
ypdub|YDR526C:45	104	3.8	4.8	4.8	1.9	9.6	2.9	0	5.8	17.3	0	1.9	5.8	1.9	3.8	21.2	3.8	6.7	1.9	1.9	1.9	3.62523	-0.179311	-0.210309	-0.210309	-0.108682	-0.324578	-0.148163	-0.000166096	-0.238279	-0.437901	-0.000166096	-0.108682	-0.238279	-0.108682	-0.179311	-0.474435	-0.179311	-0.261304	-0.108682	-0.108682
yp|TOS1:5	103	9.7	3.9	4.9	4.9	4.9	7.8	1	2.9	9.7	1.9	6.8	2.9	3.9	1	12.6	6.8	7.8	0	6.8	2.5	3.938	-0.326509	-0.182567	-0.213232	-0.213232	-0.213232	-0.287092	-0.0664906	-0.148163	-0.326509	-0.108682	-0.26375	-0.148163	-0.182567	-0.0664906	-0.376567	-0.26375	-0.287092	-0.000166096	-0.26375
yp|PHO89:72	103	13.6	1	1.9	1	4.9	11.7	1	14.6	5.8	2.9	3.9	2.9	1	1	12.6	7.8	8.7	3.9	0	1	3.68339	-0.391466	-0.0664906	-0.108682	-0.0664906	-0.213232	-0.362181	-0.0664906	-0.405303	-0.238279	-0.148163	-0.182567	-0.148163	-0.0664906	-0.0664906	-0.376567	-0.287092	-0.306508	-0.182567	-0.000166096
yp|MBP1:371	103	6.8	1	3.9	3.9	4.9	2.9	7.8	7.8	9.7	1.9	2.9	9.7	5.8	4.9	10.7	7.8	3.9	1	2.9	2.9	4.02166	-0.26375	-0.0664906	-0.182567	-0.182567	-0.213232	-0.148163	-0.287092	-0.287092	-0.326509	-0.108682	-0.148163	-0.326509	-0.238279	-0.213232	-0.34502	-0.287092	-0.182567	-0.0664906	-0.148163
yp|PIB1:69	103	4.9	4.9	10.7	11.7	1.9	1	1.9	1.9	9.7	0	8.7	6.8	3.9	4.9	13.6	6.8	4.9	0	1.9	1.9	3.79623	-0.213232	-0.213232	-0.34502	-0.362181	-0.108682	-0.0664906	-0.108682	-0.108682	-0.326509	-0.000166096	-0.306508	-0.26375	-0.182567	-0.213232	-0.391466	-0.26375	-0.213232	-0.000166096	-0.108682
yp|PDR15:1	103	7.8	0	5.8	5.8	2.9	3.9	3.9	1.9	3.9	1.9	10.7	4.9	2.9	6.8	23.3	5.8	4.9	0	2.9	2.5	3.73673	-0.287092	-0.000166096	-0.238279	-0.238279	-0.148163	-0.182567	-0.182567	-0.108682	-0.182567	-0.108682	-0.34502	-0.213232	-0.148163	-0.26375	-0.489679	-0.238279	-0.213232	-0.000166096	-0.148163
yp|PET122:26	103	12.6	1	5.8	6.8	1.9	1.9	3.9	2.9	15.5	5.8	1	3.9	8.7	10.7	2.9	3.9	4.9	1	4.9	1.9	3.87264	-0.376567	-0.0664906	-0.238279	-0.26375	-0.108682	-0.108682	-0.182567	-0.148163	-0.41691	-0.238279	-0.0664906	-0.182567	-0.306508	-0.34502	-0.148163	-0.182567	-0.213232	-0.0664906	-0.213232
yp|PUG1:74	103	9.7	1.9	1	1.9	10.7	8.7	1	10.7	10.7	3.9	1	4.9	2.9	4.9	7.8	7.8	7.8	0	2.9	1.54	3.85171	-0.326509	-0.108682	-0.0664906	-0.108682	-0.34502	-0.306508	-0.0664906	-0.34502	-0.34502	-0.182567	-0.0664906	-0.213232	-0.148163	-0.213232	-0.287092	-0.287092	-0.287092	-0.000166096	-0.148163
yp|HNM1:343	103	9.7	6.8	1	0	5.8	6.8	2.9	9.7	18.4	1	2.9	3.9	2.9	2.9	9.7	5.8	3.9	3.9	1.9	2.5	3.81515	-0.326509	-0.26375	-0.0664906	-0.000166096	-0.238279	-0.26375	-0.148163	-0.326509	-0.449379	-0.0664906	-0.148163	-0.182567	-0.148163	-0.148163	-0.326509	-0.238279	-0.182567	-0.182567	-0.108682
yp|YGL082W:249	103	5.8	0	4.9	10.7	2.9	7.8	1.9	2.9	2.9	1.9	12.6	2.9	9.7	7.8	9.7	7.8	3.9	0	3.9	2.5	3.86287	-0.238279	-0.000166096	-0.213232	-0.34502	-0.148163	-0.287092	-0.108682	-0.148163	-0.148163	-0.108682	-0.376567	-0.148163	-0.326509	-0.287092	-0.326509	-0.287092	-0.182567	-0.000166096	-0.182567
yp|PUP2:67	103	12.6	1.9	7.8	7.8	3.9	8.7	4.9	5.8	8.7	2.9	2.9	1.9	1.9	6.8	6.8	4.9	4.9	0	4.9	2.5	3.98758	-0.376567	-0.108682	-0.287092	-0.287092	-0.182567	-0.306508	-0.213232	-0.238279	-0.306508	-0.148163	-0.148163	-0.108682	-0.108682	-0.26375	-0.26375	-0.213232	-0.213232	-0.000166096	-0.213232
yp|HSE1:350	103	8.7	0	2.9	3.9	0	4.9	2.9	1.9	6.8	3.9	9.7	14.6	8.7	3.9	9.7	3.9	4.9	0	8.7	2.5	3.80383	-0.306508	-0.000166096	-0.148163	-0.182567	-0.000166096	-0.213232	-0.148163	-0.108682	-0.26375	-0.182567	-0.326509	-0.405303	-0.306508	-0.182567	-0.326509	-0.182567	-0.213232	-0.000166096	-0.306508
yp|FLO11:106	103	4.9	3.9	7.8	2.9	6.8	8.7	1	2.9	3.9	1	10.7	2.9	9.7	0	6.8	10.7	3.9	3.9	7.8	2.9	3.94588	-0.213232	-0.182567	-0.287092	-0.148163	-0.26375	-0.306508	-0.0664906	-0.148163	-0.182567	-0.0664906	-0.34502	-0.148163	-0.326509	-0.000166096	-0.26375	-0.34502	-0.182567	-0.182567	-0.287092
yp|YLR177W:156	103	9.7	0	3.9	1	1.9	3.9	1.9	3.9	4.9	0	7.8	9.7	23.3	3.9	8.7	4.9	4.9	0	5.8	1.54	3.62889	-0.326509	-0.000166096	-0.182567	-0.0664906	-0.108682	-0.182567	-0.108682	-0.182567	-0.213232	-0.000166096	-0.287092	-0.326509	-0.489679	-0.182567	-0.306508	-0.213232	-0.213232	-0.000166096	-0.238279
yp|HRB1:51	103	2.9	0	13.6	6.8	3.9	12.6	1	0	2.9	0	4.9	2.9	0	27.2	8.7	3.9	1	0	7.8	0	3.29296	-0.148163	-0.000166096	-0.391466	-0.26375	-0.182567	-0.376567	-0.0664906	-0.000166096	-0.148163	-0.000166096	-0.213232	-0.148163	-0.000166096	-0.510908	-0.306508	-0.182567	-0.0664906	-0.000166096	-0.287092
yp|CRZ1:146	103	3.9	0	11.7	1.9	2.9	2.9	3.9	1.9	9.7	1.9	9.7	6.8	4.9	2.9	15.5	7.8	3.9	1	6.8	1.9	3.84483	-0.182567	-0.000166096	-0.362181	-0.108682	-0.148163	-0.148163	-0.182567	-0.108682	-0.326509	-0.108682	-0.326509	-0.26375	-0.213232	-0.148163	-0.41691	-0.287092	-0.182567	-0.0664906	-0.26375
yp|EGT2:776	103	5.8	1	2.9	5.8	1.9	8.7	1	6.8	5.8	1.9	0	3.9	4.9	0	15.5	17.5	9.7	0	6.8	1	3.62713	-0.238279	-0.0664906	-0.148163	-0.238279	-0.108682	-0.306508	-0.0664906	-0.26375	-0.238279	-0.108682	-0.000166096	-0.182567	-0.213232	-0.000166096	-0.41691	-0.440061	-0.326509	-0.000166096	-0.26375
yp|YRM1:677	103	4.9	0	4.9	11.7	1	5.8	1	2.9	10.7	1	11.7	7.8	4.9	1.9	10.7	8.7	3.9	2.9	3.9	1.54	3.85576	-0.213232	-0.000166096	-0.213232	-0.362181	-0.0664906	-0.238279	-0.0664906	-0.148163	-0.34502	-0.0664906	-0.362181	-0.287092	-0.213232	-0.108682	-0.34502	-0.306508	-0.182567	-0.148163	-0.182567
yp|YOR292C:71	103	5.8	1.9	9.7	4.9	7.8	3.9	4.9	6.8	8.7	0	7.8	3.9	3.9	2.9	9.7	6.8	3.9	0	6.8	3.5	3.97715	-0.238279	-0.108682	-0.326509	-0.213232	-0.287092	-0.182567	-0.213232	-0.26375	-0.306508	-0.000166096	-0.287092	-0.182567	-0.182567	-0.148163	-0.326509	-0.26375	-0.182567	-0.000166096	-0.26375
yp|MRN1:112	103	7.8	0	4.9	6.8	3.9	1.9	1	1.9	4.9	1.9	16.5	8.7	6.8	4.9	9.7	5.8	8.7	0	3.9	1.9	3.81902	-0.287092	-0.000166096	-0.213232	-0.26375	-0.182567	-0.108682	-0.0664906	-0.108682	-0.213232	-0.108682	-0.428923	-0.306508	-0.26375	-0.213232	-0.326509	-0.238279	-0.306508	-0.000166096	-0.182567
yp|COX3:167	103	6.8	1	1.9	1.9	6.8	8.7	5.8	7.8	11.7	3.9	2.9	0	1	1.9	2.9	8.7	11.7	4.9	9.7	1.9	3.86808	-0.26375	-0.0664906	-0.108682	-0.108682	-0.26375	-0.306508	-0.238279	-0.287092	-0.362181	-0.182567	-0.148163	-0.000166096	-0.0664906	-0.108682	-0.148163	-0.306508	-0.362181	-0.213232	-0.326509
ypdub|YDL228C:84	103	0	1	7.8	3.9	12.6	4.9	2.9	1.9	10.7	0	6.8	0	5.8	5.8	12.6	8.7	10.7	3.9	0	0.6	3.67945	-0.000166096	-0.0664906	-0.287092	-0.182567	-0.376567	-0.213232	-0.148163	-0.108682	-0.34502	-0.000166096	-0.26375	-0.000166096	-0.238279	-0.238279	-0.376567	-0.306508	-0.34502	-0.182567	-0.000166096
yp|TBS1:963	102	3.9	0	35.3	4.9	1	2.9	0	2	3.9	0	22.5	2	1	2.9	9.8	2.9	0	0	4.9	0	2.93867	-0.182567	-0.000166096	-0.530298	-0.213232	-0.0664906	-0.148163	-0.000166096	-0.112919	-0.182567	-0.000166096	-0.484208	-0.112919	-0.0664906	-0.148163	-0.328424	-0.148163	-0.000166096	-0.000166096	-0.213232
yp|GID7:75	102	4.9	2	2	3.9	4.9	1	4.9	6.9	15.7	2.9	4.9	5.9	7.8	3.9	11.8	7.8	4.9	2	2	2	3.96213	-0.213232	-0.112919	-0.112919	-0.182567	-0.213232	-0.0664906	-0.213232	-0.266175	-0.419385	-0.148163	-0.213232	-0.240932	-0.287092	-0.182567	-0.363827	-0.287092	-0.213232	-0.112919	-0.112919
yp|RDS1:68	102	8.8	2	4.9	5.9	4.9	5.9	2	5.9	13.7	2	4.9	4.9	4.9	3.9	7.8	3.9	7.8	1	4.9	3.14	4.04823	-0.30858	-0.112919	-0.213232	-0.240932	-0.213232	-0.240932	-0.112919	-0.240932	-0.392896	-0.112919	-0.213232	-0.213232	-0.213232	-0.182567	-0.287092	-0.182567	-0.287092	-0.0664906	-0.213232
yp|ALT2:84	102	9.8	1	4.9	6.9	2.9	8.8	2	6.9	14.7	0	2.9	4.9	2.9	7.8	8.8	7.8	3.9	0	2.9	2.54	3.84017	-0.328424	-0.0664906	-0.213232	-0.266175	-0.148163	-0.30858	-0.112919	-0.266175	-0.406632	-0.000166096	-0.148163	-0.213232	-0.148163	-0.287092	-0.30858	-0.287092	-0.182567	-0.000166096	-0.148163
yp|RQC1:566	102	5.9	0	6.9	6.9	6.9	2.9	2.9	8.8	8.8	3.9	9.8	6.9	2.9	3.9	9.8	2.9	4.9	2	2.9	2.9	4.01191	-0.240932	-0.000166096	-0.266175	-0.266175	-0.266175	-0.148163	-0.148163	-0.30858	-0.30858	-0.182567	-0.328424	-0.266175	-0.148163	-0.182567	-0.328424	-0.148163	-0.213232	-0.112919	-0.148163
yp|SAK1:815	102	1	2	9.8	7.8	6.9	6.9	1	2	5.9	1	6.9	3.9	3.9	6.9	23.5	5.9	3.9	0	1	1	3.69273	-0.0664906	-0.112919	-0.328424	-0.287092	-0.266175	-0.266175	-0.0664906	-0.112919	-0.240932	-0.0664906	-0.266175	-0.182567	-0.182567	-0.266175	-0.490984	-0.240932	-0.182567	-0.000166096	-0.0664906
yp|SPI1:7	102	12.7	2.9	2	4.9	3.9	2.9	0	4.9	6.9	1	4.9	8.8	1	0	12.7	19.6	7.8	0	2.9	1	3.59203	-0.378107	-0.148163	-0.112919	-0.213232	-0.182567	-0.148163	-0.000166096	-0.213232	-0.266175	-0.0664906	-0.213232	-0.30858	-0.0664906	-0.000166096	-0.378107	-0.46082	-0.287092	-0.000166096	-0.148163
yp|ALR2:511	102	5.9	2	10.8	5.9	5.9	2	2	8.8	5.9	2.9	3.9	2.9	2.9	9.8	9.8	2.9	9.8	1	4.9	2.54	3.99807	-0.240932	-0.112919	-0.346795	-0.240932	-0.240932	-0.112919	-0.112919	-0.30858	-0.240932	-0.148163	-0.182567	-0.148163	-0.148163	-0.328424	-0.328424	-0.148163	-0.328424	-0.0664906	-0.213232
yp|MDS3:800	102	2	1	2.9	2	2	3.9	3.9	2.9	6.9	2	7.8	12.7	6.9	9.8	19.6	7.8	3.9	0	2	2	3.74917	-0.112919	-0.0664906	-0.148163	-0.112919	-0.112919	-0.182567	-0.182567	-0.148163	-0.266175	-0.112919	-0.287092	-0.378107	-0.266175	-0.328424	-0.46082	-0.287092	-0.182567	-0.000166096	-0.112919
yp|SKN1:528	102	7.8	2	6.9	7.8	5.9	9.8	1	6.9	4.9	2	4.9	4.9	5.9	1	4.9	8.8	6.9	2	5.9	2	4.05717	-0.287092	-0.112919	-0.266175	-0.287092	-0.240932	-0.328424	-0.0664906	-0.266175	-0.213232	-0.112919	-0.213232	-0.213232	-0.240932	-0.0664906	-0.213232	-0.30858	-0.266175	-0.112919	-0.240932
yp|MIC26:91	102	7.8	2	3.9	4.9	4.9	4.9	2.9	7.8	10.8	4.9	3.9	4.9	1	9.8	6.9	10.8	2.9	2	2.9	2.9	4.03048	-0.287092	-0.112919	-0.182567	-0.213232	-0.213232	-0.213232	-0.148163	-0.287092	-0.346795	-0.213232	-0.182567	-0.213232	-0.0664906	-0.328424	-0.266175	-0.346795	-0.148163	-0.112919	-0.148163
yp|PRM5:14	102	3.9	0	2.9	1	2	5.9	1	9.8	8.8	1	3.9	5.9	1	2.9	24.5	13.7	6.9	2	2.9	1	3.57668	-0.182567	-0.000166096	-0.148163	-0.0664906	-0.112919	-0.240932	-0.0664906	-0.328424	-0.30858	-0.0664906	-0.182567	-0.240932	-0.0664906	-0.148163	-0.497147	-0.392896	-0.266175	-0.112919	-0.148163
yp|NSP1:11	102	8.8	0	0	0	9.8	12.7	0	1	1	0	22.5	3.9	3.9	0	18.6	16.7	1	0	0	0	2.94783	-0.30858	-0.000166096	-0.000166096	-0.000166096	-0.328424	-0.378107	-0.000166096	-0.0664906	-0.0664906	-0.000166096	-0.484208	-0.182567	-0.182567	-0.000166096	-0.451362	-0.431219	-0.0664906	-0.000166096	-0.000166096
yp|SRP40:25	102	0	0	6.9	8.8	0	2	0	0	0	0	0	0	0	0	81.4	1	0	0	0	0	0.998154	-0.000166096	-0.000166096	-0.266175	-0.30858	-0.000166096	-0.112919	-0.000166096	-0.000166096	-0.000166096	-0.000166096	-0.000166096	-0.000166096	-0.000166096	-0.000166096	-0.241665	-0.0664906	-0.000166096	-0.000166096	-0.000166096
yp|FRE8:187	102	3.9	0	1	1	3.9	3.9	3.9	10.8	16.7	0	2.9	4.9	1	6.9	7.8	8.8	10.8	2	9.8	1	3.71947	-0.182567	-0.000166096	-0.0664906	-0.0664906	-0.182567	-0.182567	-0.182567	-0.346795	-0.431219	-0.000166096	-0.148163	-0.213232	-0.0664906	-0.266175	-0.287092	-0.30858	-0.346795	-0.112919	-0.328424
yp|RAX2:106	102	3.9	0	2.9	1	6.9	11.8	0	9.8	8.8	2	11.8	2.9	3.9	0	16.7	6.9	5.9	1	3.9	1	3.65959	-0.182567	-0.000166096	-0.148163	-0.0664906	-0.266175	-0.363827	-0.000166096	-0.328424	-0.30858	-0.112919	-0.363827	-0.148163	-0.182567	-0.000166096	-0.431219	-0.266175	-0.240932	-0.0664906	-0.182567
yp|GAA1:336	102	10.8	1	0	1	11.8	1	1	8.8	17.6	2	4.9	3.9	2.9	2	17.6	1	7.8	1	3.9	1	3.54003	-0.346795	-0.0664906	-0.000166096	-0.0664906	-0.363827	-0.0664906	-0.0664906	-0.30858	-0.441129	-0.112919	-0.213232	-0.182567	-0.148163	-0.112919	-0.441129	-0.0664906	-0.287092	-0.0664906	-0.182567
yp|RSN1:321	102	9.8	0	2	7.8	7.8	2.9	2	6.9	6.9	2.9	4.9	4.9	4.9	2.9	8.8	4.9	12.7	3.9	2.9	2.9	3.9758	-0.328424	-0.000166096	-0.112919	-0.287092	-0.287092	-0.148163	-0.112919	-0.266175	-0.266175	-0.148163	-0.213232	-0.213232	-0.213232	-0.148163	-0.30858	-0.213232	-0.378107	-0.182567	-0.148163
yp|SSK2:24	102	4.9	0	0	2	3.9	6.9	2	3.9	7.8	1	6.9	9.8	6.9	9.8	25.5	3.9	2.9	0	2	1.6	3.56003	-0.213232	-0.000166096	-0.000166096	-0.112919	-0.182567	-0.266175	-0.112919	-0.182567	-0.287092	-0.0664906	-0.266175	-0.328424	-0.266175	-0.328424	-0.50272	-0.182567	-0.148163	-0.000166096	-0.112919
yp|AGA1:281	102	3.9	0	1	2	1	1	0	2.9	3.9	1	1	6.9	1	0	44.1	20.6	5.9	0	3.9	0.6	2.70592	-0.182567	-0.000166096	-0.0664906	-0.112919	-0.0664906	-0.0664906	-0.000166096	-0.148163	-0.182567	-0.0664906	-0.0664906	-0.266175	-0.0664906	-0.000166096	-0.520884	-0.469541	-0.240932	-0.000166096	-0.182567
yp|ALR1:512	102	7.8	2.9	9.8	6.9	5.9	2.9	2	8.8	5.9	2.9	3.9	2.9	2.9	9.8	7.8	2	9.8	1	3.9	2.9	4.01435	-0.287092	-0.148163	-0.328424	-0.266175	-0.240932	-0.148163	-0.112919	-0.30858	-0.240932	-0.148163	-0.182567	-0.148163	-0.148163	-0.328424	-0.287092	-0.112919	-0.328424	-0.0664906	-0.182567
yp|DED1:410	102	14.7	0	7.8	2.9	4.9	6.9	2.9	5.9	7.8	2	6.9	2	2.9	9.8	4.9	8.8	6.9	0	2	2	3.86732	-0.406632	-0.000166096	-0.287092	-0.148163	-0.213232	-0.266175	-0.148163	-0.240932	-0.287092	-0.112919	-0.266175	-0.112919	-0.148163	-0.328424	-0.213232	-0.30858	-0.266175	-0.000166096	-0.112919
yp|PMA2:282	102	12.7	1	1	2.9	3.9	12.7	1	8.8	11.8	2	2	2	1	2.9	2	12.7	15.7	1	2.9	1	3.6373	-0.378107	-0.0664906	-0.0664906	-0.148163	-0.182567	-0.378107	-0.0664906	-0.30858	-0.363827	-0.112919	-0.112919	-0.112919	-0.0664906	-0.148163	-0.112919	-0.378107	-0.419385	-0.0664906	-0.148163
yp|RDS2:105	102	2	0	3.9	7.8	2.9	3.9	1	2.9	12.7	2	9.8	4.9	6.9	3.9	21.6	6.9	5.9	0	1	1.6	3.66088	-0.112919	-0.000166096	-0.182567	-0.287092	-0.148163	-0.182567	-0.0664906	-0.148163	-0.378107	-0.112919	-0.328424	-0.213232	-0.266175	-0.182567	-0.477561	-0.266175	-0.240932	-0.000166096	-0.0664906
ypdub|YMR316C_B:1	102	2	1	6.9	10.8	2.9	2.9	0	6.9	16.7	1	2.9	3.9	0	2.9	4.9	5.9	26.5	1	1	1	3.42669	-0.112919	-0.0664906	-0.266175	-0.346795	-0.148163	-0.148163	-0.000166096	-0.266175	-0.431219	-0.0664906	-0.148163	-0.182567	-0.000166096	-0.148163	-0.213232	-0.240932	-0.507728	-0.0664906	-0.0664906
yp|REB1:49	101	5	0	20.8	6.9	1	1	4	3	2	1	23.8	0	5.9	2	12.9	2	6.9	1	1	1	3.34379	-0.216125	-0.000166096	-0.4712	-0.266175	-0.0664906	-0.0664906	-0.185786	-0.151803	-0.112919	-0.0664906	-0.492896	-0.000166096	-0.240932	-0.112919	-0.381153	-0.112919	-0.266175	-0.0664906	-0.0664906
yp|CYC8:288	101	10.9	2	9.9	3	2	3	2	5.9	8.9	1	5	3	5	6.9	6.9	6.9	4	3	10.9	2.6	4.00803	-0.348556	-0.112919	-0.330325	-0.151803	-0.112919	-0.151803	-0.112919	-0.240932	-0.310635	-0.0664906	-0.216125	-0.151803	-0.216125	-0.266175	-0.266175	-0.266175	-0.185786	-0.151803	-0.348556
yp|ATG15:139	101	4	0	8.9	13.9	3	6.9	2	8.9	3	3	5.9	5	1	5	5	6.9	8.9	4	5	3	3.97197	-0.185786	-0.000166096	-0.310635	-0.395725	-0.151803	-0.266175	-0.112919	-0.310635	-0.151803	-0.151803	-0.240932	-0.216125	-0.0664906	-0.216125	-0.216125	-0.266175	-0.310635	-0.185786	-0.216125
yp|CDC39:163	101	4	0	4	5	3	3	2	4	18.8	3	12.9	5	5	5.9	10.9	7.9	3	2	1	2.6	3.81872	-0.185786	-0.000166096	-0.185786	-0.216125	-0.151803	-0.151803	-0.112919	-0.185786	-0.453314	-0.151803	-0.381153	-0.216125	-0.216125	-0.240932	-0.348556	-0.28932	-0.151803	-0.112919	-0.0664906
yp|RPO21:1351	101	7.9	2	5.9	8.9	4	9.9	2	5	7.9	5	5	1	2	5	7.9	6.9	10.9	0	3	2	3.97209	-0.28932	-0.112919	-0.240932	-0.310635	-0.185786	-0.330325	-0.112919	-0.216125	-0.28932	-0.216125	-0.216125	-0.0664906	-0.112919	-0.216125	-0.28932	-0.266175	-0.348556	-0.000166096	-0.151803
yp|ENT1:209	101	5	0	3	5	5	3	0	3	7.9	5	4	6.9	39.6	2	2	2	1	0	5.9	1.6	3.23709	-0.216125	-0.000166096	-0.151803	-0.216125	-0.216125	-0.151803	-0.000166096	-0.151803	-0.28932	-0.216125	-0.185786	-0.266175	-0.529224	-0.112919	-0.112919	-0.112919	-0.0664906	-0.000166096	-0.240932
yp|SUP35:1	101	5	0	2	0	1	17.8	0	0	0	1	14.9	5	29.7	2	4	0	0	0	17.8	0	2.79411	-0.216125	-0.000166096	-0.112919	-0.000166096	-0.0664906	-0.44324	-0.000166096	-0.000166096	-0.000166096	-0.0664906	-0.409259	-0.216125	-0.520188	-0.112919	-0.185786	-0.000166096	-0.000166096	-0.000166096	-0.44324
yp|DPP1:17	101	3	0	3	3	9.9	2	2	11.9	15.8	2	5.9	4	3	5	7.9	6.9	5.9	2	6.9	2	3.8809	-0.151803	-0.000166096	-0.151803	-0.151803	-0.330325	-0.112919	-0.112919	-0.365461	-0.420609	-0.112919	-0.240932	-0.185786	-0.151803	-0.216125	-0.28932	-0.266175	-0.240932	-0.112919	-0.266175
yp|PAU5:4	101	16.8	0	4	5.9	3	5.9	2	5.9	6.9	1	2	4	3	4	7.9	10.9	9.9	1	5.9	2	3.85041	-0.432354	-0.000166096	-0.185786	-0.240932	-0.151803	-0.240932	-0.112919	-0.240932	-0.266175	-0.0664906	-0.112919	-0.185786	-0.151803	-0.185786	-0.28932	-0.348556	-0.330325	-0.0664906	-0.240932
yp|HSF1:667	101	2	0	6.9	5	2	7.9	3	1	5.9	2	15.8	7.9	2	1	17.8	11.9	6.9	0	1	1	3.60064	-0.112919	-0.000166096	-0.266175	-0.216125	-0.112919	-0.28932	-0.151803	-0.0664906	-0.240932	-0.112919	-0.420609	-0.28932	-0.112919	-0.0664906	-0.44324	-0.365461	-0.266175	-0.000166096	-0.0664906
yp|ADE5,7:518	101	9.9	2	6.9	4	4	12.9	2	6.9	8.9	3	5	5	5	1	4	5.9	10.9	0	3	2.6	3.94579	-0.330325	-0.112919	-0.266175	-0.185786	-0.185786	-0.381153	-0.112919	-0.266175	-0.310635	-0.151803	-0.216125	-0.216125	-0.216125	-0.0664906	-0.185786	-0.240932	-0.348556	-0.000166096	-0.151803
yp|ARG4:188	101	7.9	1	5	5	7.9	10.9	3	7.9	12.9	3	4	3	4	5	8.9	3	4	1	3	3	4.00604	-0.28932	-0.0664906	-0.216125	-0.216125	-0.28932	-0.348556	-0.151803	-0.28932	-0.381153	-0.151803	-0.185786	-0.151803	-0.185786	-0.216125	-0.310635	-0.151803	-0.185786	-0.0664906	-0.151803
yp|STE12:464	101	8.9	1	5	1	5	5.9	0	0	4	6.9	6.9	15.8	5.9	3	9.9	7.9	3	2	7.9	1.6	3.8223	-0.310635	-0.0664906	-0.216125	-0.0664906	-0.216125	-0.240932	-0.000166096	-0.000166096	-0.185786	-0.266175	-0.266175	-0.420609	-0.240932	-0.151803	-0.330325	-0.28932	-0.151803	-0.112919	-0.28932
yp|TAO3:1829	101	5.9	4	5	5	6.9	2	3	9.9	13.9	5	4	2	5.9	5	10.9	6.9	3	2	0	2.6	3.96742	-0.240932	-0.185786	-0.216125	-0.216125	-0.266175	-0.112919	-0.151803	-0.330325	-0.395725	-0.216125	-0.185786	-0.112919	-0.240932	-0.216125	-0.348556	-0.266175	-0.151803	-0.112919	-0.000166096
yp|UTH1:65	101	14.9	4	5.9	2	2	10.9	0	2	4	2	2	2	2	0	27.7	8.9	4	2	4	2	3.46923	-0.409259	-0.185786	-0.240932	-0.112919	-0.112919	-0.348556	-0.000166096	-0.112919	-0.185786	-0.112919	-0.112919	-0.112919	-0.112919	-0.000166096	-0.51302	-0.310635	-0.185786	-0.112919	-0.185786
yp|ZDS2:720	101	5	0	11.9	10.9	2	5	3	7.9	5	0	3	5.9	1	4	15.8	11.9	6.9	0	1	1	3.68068	-0.216125	-0.000166096	-0.365461	-0.348556	-0.112919	-0.216125	-0.151803	-0.28932	-0.216125	-0.000166096	-0.151803	-0.240932	-0.0664906	-0.185786	-0.420609	-0.365461	-0.266175	-0.000166096	-0.0664906
yp|PLB2:577	101	8.9	2	2	2	1	5.9	0	5	5	0	11.9	2	1	1	32.7	15.8	1	1	2	1	3.1946	-0.310635	-0.112919	-0.112919	-0.112919	-0.0664906	-0.240932	-0.000166096	-0.216125	-0.216125	-0.000166096	-0.365461	-0.112919	-0.0664906	-0.0664906	-0.527334	-0.420609	-0.0664906	-0.0664906	-0.112919
yp|ARP9:98	101	5.9	2	6.9	5	2	3	5	13.9	12.9	2	5.9	4	6.9	0	11.9	5	4	1	3	2	3.88552	-0.240932	-0.112919	-0.266175	-0.216125	-0.112919	-0.151803	-0.216125	-0.395725	-0.381153	-0.112919	-0.240932	-0.185786	-0.266175	-0.000166096	-0.365461	-0.216125	-0.185786	-0.0664906	-0.151803
yp|EPO1:21	101	2	0	4	4	2	3	2	8.9	5	4	15.8	7.9	21.8	5.9	5.9	2	1	0	5	2	3.64142	-0.112919	-0.000166096	-0.185786	-0.185786	-0.112919	-0.151803	-0.112919	-0.310635	-0.216125	-0.185786	-0.420609	-0.28932	-0.479084	-0.240932	-0.240932	-0.112919	-0.0664906	-0.000166096	-0.216125
yp|RCE1:130	101	4	1	1	5.9	10.9	4	5	7.9	15.8	2	3	3	6.9	1	8.9	10.9	1	2	5.9	1.6	3.84882	-0.185786	-0.0664906	-0.0664906	-0.240932	-0.348556	-0.185786	-0.216125	-0.28932	-0.420609	-0.112919	-0.151803	-0.151803	-0.266175	-0.0664906	-0.310635	-0.348556	-0.0664906	-0.112919	-0.240932
yp|SFB2:252	101	3	1	16.8	16.8	4	4	3	6.9	9.9	2	4	5.9	1	3	5.9	4	5.9	0	3	2.6	3.78043	-0.151803	-0.0664906	-0.432354	-0.432354	-0.185786	-0.185786	-0.151803	-0.266175	-0.330325	-0.112919	-0.185786	-0.240932	-0.0664906	-0.151803	-0.240932	-0.185786	-0.240932	-0.000166096	-0.151803
yp|RSB1:89	101	6.9	2	2	2	7.9	7.9	4	10.9	11.9	3	2	3	2	4	10.9	5	9.9	2	3	2	3.95834	-0.266175	-0.112919	-0.112919	-0.112919	-0.28932	-0.28932	-0.185786	-0.348556	-0.365461	-0.151803	-0.112919	-0.151803	-0.112919	-0.185786	-0.348556	-0.216125	-0.330325	-0.112919	-0.151803
yp|PIN2:173	101	5.9	0	4	6.9	3	5.9	2	4	2	0	16.8	7.9	6.9	4	13.9	3	3	0	10.9	2	3.71927	-0.240932	-0.000166096	-0.185786	-0.266175	-0.151803	-0.240932	-0.112919	-0.185786	-0.112919	-0.000166096	-0.432354	-0.28932	-0.266175	-0.185786	-0.395725	-0.151803	-0.151803	-0.000166096	-0.348556
yp|MTR10:181	101	3	4	5.9	8.9	5	2	1	7.9	16.8	2	6.9	2	6.9	3	12.9	5	5	1	1	2	3.86274	-0.151803	-0.185786	-0.240932	-0.310635	-0.216125	-0.112919	-0.0664906	-0.28932	-0.432354	-0.112919	-0.266175	-0.112919	-0.266175	-0.151803	-0.381153	-0.216125	-0.216125	-0.0664906	-0.0664906
yp|YOR387C:95	101	10.9	3	4	3	6.9	4	0	7.9	5.9	1	10.9	5.9	5	0	7.9	11.9	5.9	1	5	2.2	3.87093	-0.348556	-0.151803	-0.185786	-0.151803	-0.266175	-0.185786	-0.000166096	-0.28932	-0.240932	-0.0664906	-0.348556	-0.240932	-0.216125	-0.000166096	-0.28932	-0.365461	-0.240932	-0.0664906	-0.216125
yp|SYH1:16	101	14.9	0	4	2	3	4	1	5	6.9	3	12.9	7.9	4	2	18.8	5	5	0	1	1.6	3.66771	-0.409259	-0.000166096	-0.185786	-0.112919	-0.151803	-0.185786	-0.0664906	-0.216125	-0.266175	-0.151803	-0.381153	-0.28932	-0.185786	-0.112919	-0.453314	-0.216125	-0.216125	-0.000166096	-0.0664906
ypdub|YAL004W:12	101	0	0	9.9	3	6.9	10.9	2	5	9.9	0	5.9	0	8.9	4	11.9	9.9	9.9	2	0	0	3.63344	-0.000166096	-0.000166096	-0.330325	-0.151803	-0.266175	-0.348556	-0.112919	-0.216125	-0.330325	-0.000166096	-0.240932	-0.000166096	-0.310635	-0.185786	-0.365461	-0.330325	-0.330325	-0.112919	-0.000166096
ypdub|YOR041C:39	101	4	1	2	5.9	9.9	7.9	0	5.9	10.9	1	0	4	1	4	27.7	6.9	5	1	2	1	3.49488	-0.185786	-0.0664906	-0.112919	-0.240932	-0.330325	-0.28932	-0.000166096	-0.240932	-0.348556	-0.0664906	-0.000166096	-0.185786	-0.0664906	-0.185786	-0.51302	-0.266175	-0.216125	-0.0664906	-0.112919
yp|PEP1:1480	100	4	0	15	12	4	6	3	4	7	1	7	7	4	4	9	9	2	0	2	2	3.82568	-0.185786	-0.000166096	-0.410558	-0.367083	-0.185786	-0.24356	-0.151803	-0.185786	-0.268579	-0.0664906	-0.268579	-0.268579	-0.185786	-0.185786	-0.312674	-0.312674	-0.112919	-0.000166096	-0.112919
yp|FIG2:1331	100	3	6	5	2	1	2	0	4	8	2	2	6	6	0	29	17	7	0	0	0.6	3.31584	-0.151803	-0.24356	-0.216125	-0.112919	-0.0664906	-0.112919	-0.000166096	-0.185786	-0.291531	-0.112919	-0.112919	-0.24356	-0.24356	-0.000166096	-0.517907	-0.434598	-0.268579	-0.000166096	-0.000166096
yp|MBP1:249	100	2	0	7	6	5	6	0	6	5	2	4	11	12	3	17	8	5	0	1	1.6	3.72157	-0.112919	-0.000166096	-0.268579	-0.24356	-0.216125	-0.24356	-0.000166096	-0.24356	-0.216125	-0.112919	-0.185786	-0.350304	-0.367083	-0.151803	-0.434598	-0.291531	-0.216125	-0.000166096	-0.0664906
yp|PMT1:104	100	11	1	4	2	10	7	0	6	11	7	2	3	1	4	10	5	8	1	7	1.6	3.87084	-0.350304	-0.0664906	-0.185786	-0.112919	-0.332212	-0.268579	-0.000166096	-0.24356	-0.350304	-0.268579	-0.112919	-0.151803	-0.0664906	-0.185786	-0.332212	-0.216125	-0.291531	-0.0664906	-0.268579
yp|VPS54:23	100	2	0	7	5	5	7	1	6	7	2	7	5	0	11	22	7	5	0	1	1	3.64116	-0.112919	-0.000166096	-0.268579	-0.216125	-0.216125	-0.268579	-0.0664906	-0.24356	-0.268579	-0.112919	-0.268579	-0.216125	-0.000166096	-0.350304	-0.480581	-0.268579	-0.216125	-0.000166096	-0.0664906
yp|COM2:52	100	1	1	12	13	5	3	0	7	9	1	16	1	1	6	7	6	7	0	4	1	3.6648	-0.0664906	-0.0664906	-0.367083	-0.382659	-0.216125	-0.151803	-0.000166096	-0.268579	-0.312674	-0.0664906	-0.423029	-0.0664906	-0.0664906	-0.24356	-0.268579	-0.24356	-0.268579	-0.000166096	-0.185786
yp|VAM7:207	100	8	1	9	9	0	7	1	5	12	3	8	0	13	8	3	8	5	0	0	0.6	3.67929	-0.291531	-0.0664906	-0.312674	-0.312674	-0.000166096	-0.268579	-0.0664906	-0.216125	-0.367083	-0.151803	-0.291531	-0.000166096	-0.382659	-0.291531	-0.151803	-0.291531	-0.216125	-0.000166096	-0.000166096
yp|SKN1:1	100	3	0	7	10	3	6	1	1	5	1	16	4	3	6	24	2	4	0	4	1	3.5467	-0.151803	-0.000166096	-0.268579	-0.332212	-0.151803	-0.24356	-0.0664906	-0.0664906	-0.216125	-0.0664906	-0.423029	-0.185786	-0.151803	-0.24356	-0.494141	-0.112919	-0.185786	-0.000166096	-0.185786
yp|SMI1:37	100	3	1	9	10	4	4	4	4	7	3	13	6	4	2	11	7	6	2	0	2.6	3.92716	-0.151803	-0.0664906	-0.312674	-0.332212	-0.185786	-0.185786	-0.185786	-0.185786	-0.268579	-0.151803	-0.382659	-0.24356	-0.185786	-0.112919	-0.350304	-0.268579	-0.24356	-0.112919	-0.000166096
yp|TRA1:3602	100	4	0	6	7	6	2	3	13	13	1	10	9	3	6	7	4	4	1	1	1.6	3.85156	-0.185786	-0.000166096	-0.24356	-0.268579	-0.24356	-0.112919	-0.151803	-0.382659	-0.382659	-0.0664906	-0.332212	-0.312674	-0.151803	-0.24356	-0.268579	-0.185786	-0.185786	-0.0664906	-0.0664906
yp|FLO5:976	100	11	0	1	3	2	7	2	5	10	3	3	2	3	2	26	12	7	0	1	1.6	3.50038	-0.350304	-0.000166096	-0.0664906	-0.151803	-0.112919	-0.268579	-0.112919	-0.216125	-0.332212	-0.151803	-0.151803	-0.112919	-0.151803	-0.112919	-0.505293	-0.367083	-0.268579	-0.000166096	-0.0664906
yp|PSR1:155	100	3	0	10	6	0	3	2	2	7	1	3	7	26	2	17	5	3	0	3	1.6	3.43371	-0.151803	-0.000166096	-0.332212	-0.24356	-0.000166096	-0.151803	-0.112919	-0.112919	-0.268579	-0.0664906	-0.151803	-0.268579	-0.505293	-0.112919	-0.434598	-0.216125	-0.151803	-0.000166096	-0.151803
yp|IZH3:330	100	8	2	3	2	10	4	2	8	13	5	1	4	0	5	8	10	6	2	7	2	3.90777	-0.291531	-0.112919	-0.151803	-0.112919	-0.332212	-0.185786	-0.112919	-0.291531	-0.382659	-0.216125	-0.0664906	-0.185786	-0.000166096	-0.216125	-0.291531	-0.332212	-0.24356	-0.112919	-0.268579
yp|BNA5:152	100	5	3	8	7	5	8	4	10	8	0	3	4	7	3	4	5	8	3	5	3	4.06473	-0.216125	-0.151803	-0.291531	-0.268579	-0.216125	-0.291531	-0.185786	-0.332212	-0.291531	-0.000166096	-0.151803	-0.185786	-0.268579	-0.151803	-0.185786	-0.216125	-0.291531	-0.151803	-0.216125
yp|CTS1:1	100	9	4	7	4	8	5	1	6	16	1	6	2	6	1	10	9	1	1	3	1	3.85625	-0.312674	-0.185786	-0.268579	-0.185786	-0.291531	-0.216125	-0.0664906	-0.24356	-0.423029	-0.0664906	-0.24356	-0.112919	-0.24356	-0.0664906	-0.332212	-0.312674	-0.0664906	-0.0664906	-0.151803
yp|GIS4:364	100	2	1	13	9	1	5	3	9	10	0	5	3	3	2	16	8	4	0	6	1.6	3.73094	-0.112919	-0.0664906	-0.382659	-0.312674	-0.0664906	-0.216125	-0.151803	-0.312674	-0.332212	-0.000166096	-0.216125	-0.151803	-0.151803	-0.112919	-0.423029	-0.291531	-0.185786	-0.000166096	-0.24356
yp|NUP116:254	100	9	0	0	0	9	24	0	1	4	0	17	3	15	1	6	9	2	0	0	0	3.10553	-0.312674	-0.000166096	-0.000166096	-0.000166096	-0.312674	-0.494141	-0.000166096	-0.0664906	-0.185786	-0.000166096	-0.434598	-0.151803	-0.410558	-0.0664906	-0.24356	-0.312674	-0.112919	-0.000166096	-0.000166096
yp|HOT1:405	100	5	0	3	1	4	3	3	6	12	1	14	9	5	0	20	11	2	0	1	1	3.52147	-0.216125	-0.000166096	-0.151803	-0.0664906	-0.185786	-0.151803	-0.151803	-0.24356	-0.367083	-0.0664906	-0.397124	-0.312674	-0.216125	-0.000166096	-0.464394	-0.350304	-0.112919	-0.000166096	-0.0664906
yp|ALP1:72	100	8	1	0	2	7	14	2	9	12	4	1	5	3	2	9	8	7	2	4	2	3.8341	-0.291531	-0.0664906	-0.000166096	-0.112919	-0.268579	-0.397124	-0.112919	-0.312674	-0.367083	-0.185786	-0.0664906	-0.216125	-0.151803	-0.112919	-0.312674	-0.291531	-0.268579	-0.112919	-0.185786
yp|ACC1:1150	100	7	1	7	9	1	5	2	5	11	3	6	4	3	6	18	1	10	0	1	1	3.76548	-0.268579	-0.0664906	-0.268579	-0.312674	-0.0664906	-0.216125	-0.112919	-0.216125	-0.350304	-0.151803	-0.24356	-0.185786	-0.151803	-0.24356	-0.445318	-0.0664906	-0.332212	-0.000166096	-0.0664906
yp|YOL163W:18	100	5	1	1	3	11	9	1	9	12	5	0	1	3	4	12	6	9	4	4	1	3.8254	-0.216125	-0.0664906	-0.0664906	-0.151803	-0.350304	-0.312674	-0.0664906	-0.312674	-0.367083	-0.216125	-0.000166096	-0.0664906	-0.151803	-0.185786	-0.367083	-0.24356	-0.312674	-0.185786	-0.185786
yp|DSC3:139	100	7	0	9	13	4	12	1	5	6	2	7	2	8	8	6	6	2	1	1	1.6	3.85362	-0.268579	-0.000166096	-0.312674	-0.382659	-0.185786	-0.367083	-0.0664906	-0.216125	-0.24356	-0.112919	-0.268579	-0.112919	-0.291531	-0.291531	-0.24356	-0.24356	-0.112919	-0.0664906	-0.0664906
yp|SYT1:674	100	9	1	3	3	3	5	1	8	6	0	13	8	1	1	23	7	4	0	4	1	3.58761	-0.312674	-0.0664906	-0.151803	-0.151803	-0.151803	-0.216125	-0.0664906	-0.291531	-0.24356	-0.000166096	-0.382659	-0.291531	-0.0664906	-0.0664906	-0.487674	-0.268579	-0.185786	-0.000166096	-0.185786
ypdub|YOR082C:1	100	5	6	0	2	17	1	3	5	22	2	0	4	3	4	10	3	7	1	5	1.6	3.59404	-0.216125	-0.24356	-0.000166096	-0.112919	-0.434598	-0.0664906	-0.151803	-0.216125	-0.480581	-0.112919	-0.000166096	-0.185786	-0.151803	-0.185786	-0.332212	-0.151803	-0.268579	-0.0664906	-0.216125
yp|SYN8:134	99	2	0	7.1	5.1	3	4	3	5.1	14.1	2	12.1	5.1	15.2	5.1	13.1	1	3	0	0	1.6	3.64543	-0.112919	-0.000166096	-0.270962	-0.21899	-0.151803	-0.185786	-0.151803	-0.21899	-0.398513	-0.112919	-0.368693	-0.21899	-0.413127	-0.21899	-0.384154	-0.0664906	-0.151803	-0.000166096	-0.000166096
yp|PAU8:4	99	16.2	0	4	5.1	3	5.1	2	5.1	7.1	3	2	4	4	4	6.1	12.1	10.1	1	6.1	2.6	3.8877	-0.425413	-0.000166096	-0.185786	-0.21899	-0.151803	-0.21899	-0.112919	-0.21899	-0.270962	-0.151803	-0.112919	-0.185786	-0.185786	-0.185786	-0.246164	-0.368693	-0.334084	-0.0664906	-0.246164
yp|PAU24:4	99	15.2	0	4	5.1	3	5.1	2	6.1	7.1	2	2	4	4	4	7.1	12.1	10.1	1	6.1	2	3.8885	-0.413127	-0.000166096	-0.185786	-0.21899	-0.151803	-0.21899	-0.112919	-0.246164	-0.270962	-0.112919	-0.112919	-0.185786	-0.185786	-0.185786	-0.270962	-0.368693	-0.334084	-0.0664906	-0.246164
yp|BUD23:35	99	7.1	4	8.1	5.1	3	11.1	1	8.1	15.2	4	3	4	4	3	10.1	5.1	1	2	1	2.6	3.90658	-0.270962	-0.185786	-0.293723	-0.21899	-0.151803	-0.352039	-0.0664906	-0.293723	-0.413127	-0.185786	-0.151803	-0.185786	-0.185786	-0.151803	-0.334084	-0.21899	-0.0664906	-0.112919	-0.0664906
yp|MCH1:58	99	6.1	2	2	1	6.1	8.1	3	12.1	14.1	3	6.1	5.1	1	0	14.1	7.1	2	1	6.1	1.6	3.77605	-0.246164	-0.112919	-0.112919	-0.0664906	-0.246164	-0.293723	-0.151803	-0.368693	-0.398513	-0.151803	-0.246164	-0.21899	-0.0664906	-0.000166096	-0.398513	-0.270962	-0.112919	-0.0664906	-0.246164
yp|CDC36:19	99	3	1	7.1	6.1	9.1	3	2	3	10.1	2	3	7.1	7.1	5.1	13.1	9.1	5.1	1	3	2.6	3.9625	-0.151803	-0.0664906	-0.270962	-0.246164	-0.314697	-0.151803	-0.112919	-0.151803	-0.334084	-0.112919	-0.151803	-0.270962	-0.270962	-0.21899	-0.384154	-0.314697	-0.21899	-0.0664906	-0.151803
yp|HXT3:321	99	3	5.1	3	2	8.1	12.1	0	4	6.1	5.1	6.1	1	3	5.1	9.1	8.1	11.1	1	7.1	2.6	3.9304	-0.151803	-0.21899	-0.151803	-0.112919	-0.293723	-0.368693	-0.000166096	-0.185786	-0.246164	-0.21899	-0.246164	-0.0664906	-0.151803	-0.21899	-0.314697	-0.293723	-0.352039	-0.0664906	-0.270962
yp|GMC1:93	99	3	3	10.1	4	4	10.1	5.1	6.1	5.1	2	5.1	3	3	2	7.1	9.1	9.1	2	7.1	3	4.06016	-0.151803	-0.151803	-0.334084	-0.185786	-0.185786	-0.334084	-0.21899	-0.246164	-0.21899	-0.112919	-0.21899	-0.151803	-0.151803	-0.112919	-0.270962	-0.314697	-0.314697	-0.112919	-0.270962
yp|PAU10:4	99	16.2	0	4	5.1	3	5.1	2	5.1	7.1	3	2	4	4	4	6.1	12.1	10.1	1	6.1	2.6	3.8877	-0.425413	-0.000166096	-0.185786	-0.21899	-0.151803	-0.21899	-0.112919	-0.21899	-0.270962	-0.151803	-0.112919	-0.185786	-0.185786	-0.185786	-0.246164	-0.368693	-0.334084	-0.0664906	-0.246164
yp|PAU2:4	99	16.2	0	4	5.1	3	5.1	2	6.1	7.1	2	2	4	4	4	7.1	12.1	9.1	1	6.1	2	3.8814	-0.425413	-0.000166096	-0.185786	-0.21899	-0.151803	-0.21899	-0.112919	-0.246164	-0.270962	-0.112919	-0.112919	-0.185786	-0.185786	-0.185786	-0.270962	-0.368693	-0.314697	-0.0664906	-0.246164
yp|GLN3:395	99	3	0	1	2	3	4	1	5.1	6.1	2	23.2	4	3	8.1	22.2	5.1	5.1	0	2	1.6	3.46698	-0.151803	-0.000166096	-0.0664906	-0.112919	-0.151803	-0.185786	-0.0664906	-0.21899	-0.246164	-0.112919	-0.489017	-0.185786	-0.151803	-0.293723	-0.482051	-0.21899	-0.21899	-0.000166096	-0.112919
yp|BST1:111	99	8.1	2	9.1	7.1	8.1	5.1	2	5.1	10.1	1	9.1	3	4	7.1	6.1	5.1	3	0	5.1	2.6	3.99686	-0.293723	-0.112919	-0.314697	-0.270962	-0.293723	-0.21899	-0.112919	-0.21899	-0.334084	-0.0664906	-0.314697	-0.151803	-0.185786	-0.270962	-0.246164	-0.21899	-0.151803	-0.000166096	-0.21899
yp|DDI2:102	99	7.1	1	7.1	5.1	4	8.1	3	9.1	10.1	1	6.1	1	4	4	6.1	12.1	6.1	1	4	2.2	3.97151	-0.270962	-0.0664906	-0.270962	-0.21899	-0.185786	-0.293723	-0.151803	-0.314697	-0.334084	-0.0664906	-0.246164	-0.0664906	-0.185786	-0.185786	-0.246164	-0.368693	-0.246164	-0.0664906	-0.185786
yp|YFR018C:186	99	10.1	0	7.1	14.1	4	8.1	1	6.1	14.1	1	2	3	4	9.1	4	3	3	2	4	2	3.81419	-0.334084	-0.000166096	-0.270962	-0.398513	-0.185786	-0.293723	-0.0664906	-0.246164	-0.398513	-0.0664906	-0.112919	-0.151803	-0.185786	-0.314697	-0.185786	-0.151803	-0.151803	-0.112919	-0.185786
yp|FAB1:288	99	3	2	12.1	7.1	0	2	7.1	2	6.1	3	10.1	4	6.1	5.1	15.2	6.1	4	0	5.1	2	3.84857	-0.151803	-0.112919	-0.368693	-0.270962	-0.000166096	-0.112919	-0.270962	-0.112919	-0.246164	-0.151803	-0.334084	-0.185786	-0.246164	-0.21899	-0.413127	-0.246164	-0.185786	-0.000166096	-0.21899
yp|SCS3:86	99	6.1	1	6.1	2	5.1	10.1	8.1	6.1	8.1	1	3	2	9.1	5.1	3	7.1	9.1	4	4	2.6	4.03235	-0.246164	-0.0664906	-0.246164	-0.112919	-0.21899	-0.334084	-0.293723	-0.246164	-0.293723	-0.0664906	-0.151803	-0.112919	-0.314697	-0.21899	-0.151803	-0.270962	-0.314697	-0.185786	-0.185786
yp|PAU11:4	99	16.2	0	4	5.1	3	5.1	2	5.1	7.1	3	2	4	4	4	6.1	12.1	10.1	1	6.1	2.6	3.8877	-0.425413	-0.000166096	-0.185786	-0.21899	-0.151803	-0.21899	-0.112919	-0.21899	-0.270962	-0.151803	-0.112919	-0.185786	-0.185786	-0.185786	-0.246164	-0.368693	-0.334084	-0.0664906	-0.246164
yp|PAU12:4	99	16.2	0	4	5.1	3	5.1	2	6.1	7.1	2	2	4	4	4	7.1	12.1	9.1	1	6.1	2	3.8814	-0.425413	-0.000166096	-0.185786	-0.21899	-0.151803	-0.21899	-0.112919	-0.246164	-0.270962	-0.112919	-0.112919	-0.185786	-0.185786	-0.185786	-0.270962	-0.368693	-0.314697	-0.0664906	-0.246164
yp|PAU13:4	99	16.2	0	4	5.1	3	5.1	2	5.1	7.1	3	2	4	4	4	6.1	12.1	10.1	1	6.1	2.6	3.8877	-0.425413	-0.000166096	-0.185786	-0.21899	-0.151803	-0.21899	-0.112919	-0.21899	-0.270962	-0.151803	-0.112919	-0.185786	-0.185786	-0.185786	-0.246164	-0.368693	-0.334084	-0.0664906	-0.246164
yp|ERC1:397	99	10.1	4	2	3	7.1	5.1	1	9.1	10.1	5.1	3	2	2	3	13.1	6.1	11.1	0	3	2	3.87258	-0.334084	-0.185786	-0.112919	-0.151803	-0.270962	-0.21899	-0.0664906	-0.314697	-0.334084	-0.21899	-0.151803	-0.112919	-0.112919	-0.151803	-0.384154	-0.246164	-0.352039	-0.000166096	-0.151803
yp|APE4:235	99	7.1	2	10.1	10.1	7.1	7.1	3	9.1	13.1	2	5.1	1	1	4	10.1	6.1	1	0	1	1	3.8087	-0.270962	-0.112919	-0.334084	-0.334084	-0.270962	-0.270962	-0.151803	-0.314697	-0.384154	-0.112919	-0.21899	-0.0664906	-0.0664906	-0.185786	-0.334084	-0.246164	-0.0664906	-0.000166096	-0.0664906
yp|DBP8:276	99	10.1	0	8.1	4	3	4	3	10.1	6.1	1	4	4	6.1	13.1	8.1	5.1	9.1	0	1	2.2	3.84585	-0.334084	-0.000166096	-0.293723	-0.185786	-0.151803	-0.185786	-0.151803	-0.334084	-0.246164	-0.0664906	-0.185786	-0.185786	-0.246164	-0.384154	-0.293723	-0.21899	-0.314697	-0.000166096	-0.0664906
yp|PAU14:4	99	15.2	0	4	5.1	3	5.1	2	5.1	7.1	3	2	4	4	4	7.1	12.1	10.1	1	6.1	2.6	3.90021	-0.413127	-0.000166096	-0.185786	-0.21899	-0.151803	-0.21899	-0.112919	-0.21899	-0.270962	-0.151803	-0.112919	-0.185786	-0.185786	-0.185786	-0.270962	-0.368693	-0.334084	-0.0664906	-0.246164
yp|PAU1:4	99	15.2	0	4	5.1	3	5.1	2	5.1	7.1	3	2	4	4	4	7.1	12.1	10.1	1	6.1	2.6	3.90021	-0.413127	-0.000166096	-0.185786	-0.21899	-0.151803	-0.21899	-0.112919	-0.21899	-0.270962	-0.151803	-0.112919	-0.185786	-0.185786	-0.185786	-0.270962	-0.368693	-0.334084	-0.0664906	-0.246164
yp|RGT1:90	99	3	0	3	1	3	8.1	2	6.1	4	1	17.2	10.1	8.1	4	13.1	10.1	2	1	3	1.6	3.727	-0.151803	-0.000166096	-0.151803	-0.0664906	-0.151803	-0.293723	-0.112919	-0.246164	-0.185786	-0.0664906	-0.436808	-0.334084	-0.293723	-0.185786	-0.384154	-0.334084	-0.112919	-0.0664906	-0.151803
yp|PAU18:4	99	16.2	0	4	5.1	3	5.1	2	5.1	7.1	3	2	4	4	4	5.1	13.1	10.1	1	6.1	2.6	3.87598	-0.425413	-0.000166096	-0.185786	-0.21899	-0.151803	-0.21899	-0.112919	-0.21899	-0.270962	-0.151803	-0.112919	-0.185786	-0.185786	-0.185786	-0.21899	-0.384154	-0.334084	-0.0664906	-0.246164
yp|IFH1:557	99	3	1	29.3	8.1	3	2	3	5.1	8.1	1	3	2	0	1	18.2	4	3	0	5.1	1	3.36215	-0.151803	-0.0664906	-0.518914	-0.293723	-0.151803	-0.112919	-0.151803	-0.21899	-0.293723	-0.0664906	-0.151803	-0.112919	-0.000166096	-0.0664906	-0.447364	-0.185786	-0.151803	-0.000166096	-0.21899
yp|PAU4:4	99	16.2	0	4	5.1	3	5.1	2	6.1	6.1	3	2	4	4	4	6.1	12.1	10.1	1	6.1	2.6	3.89007	-0.425413	-0.000166096	-0.185786	-0.21899	-0.151803	-0.21899	-0.112919	-0.246164	-0.246164	-0.151803	-0.112919	-0.185786	-0.185786	-0.185786	-0.246164	-0.368693	-0.334084	-0.0664906	-0.246164
yp|ATR1:394	99	5.1	1	3	3	8.1	8.1	1	5.1	8.1	8.1	6.1	4	3	1	14.1	7.1	11.1	0	3	2.2	3.87318	-0.21899	-0.0664906	-0.151803	-0.151803	-0.293723	-0.293723	-0.0664906	-0.21899	-0.293723	-0.293723	-0.246164	-0.185786	-0.151803	-0.0664906	-0.398513	-0.270962	-0.352039	-0.000166096	-0.151803
yp|NUP116:654	99	6.1	0	0	1	5.1	14.1	0	1	8.1	1	18.2	3	15.2	1	16.2	8.1	1	0	1	0.6	3.28843	-0.246164	-0.000166096	-0.000166096	-0.0664906	-0.21899	-0.398513	-0.000166096	-0.0664906	-0.293723	-0.0664906	-0.447364	-0.151803	-0.413127	-0.0664906	-0.425413	-0.293723	-0.0664906	-0.000166096	-0.0664906
yp|PAH1:521	99	3	0	6.1	6.1	7.1	7.1	3	7.1	8.1	2	6.1	7.1	0	7.1	12.1	9.1	6.1	0	3	2.6	3.88541	-0.151803	-0.000166096	-0.246164	-0.246164	-0.270962	-0.270962	-0.151803	-0.270962	-0.293723	-0.112919	-0.246164	-0.270962	-0.000166096	-0.270962	-0.368693	-0.314697	-0.246164	-0.000166096	-0.151803
yp|FMP42:113	99	6.1	2	2	0	10.1	4	2	4	19.2	1	3	6.1	4	3	11.1	6.1	8.1	2	6.1	2	3.80093	-0.246164	-0.112919	-0.112919	-0.000166096	-0.334084	-0.185786	-0.112919	-0.185786	-0.457127	-0.0664906	-0.151803	-0.246164	-0.185786	-0.151803	-0.352039	-0.246164	-0.293723	-0.112919	-0.246164
yp|MET4:225	99	4	0	6.1	3	5.1	8.1	4	2	4	3	18.2	6.1	5.1	4	12.1	12.1	3	0	0	2.6	3.72075	-0.185786	-0.000166096	-0.246164	-0.151803	-0.21899	-0.293723	-0.185786	-0.112919	-0.185786	-0.151803	-0.447364	-0.246164	-0.21899	-0.185786	-0.368693	-0.368693	-0.151803	-0.000166096	-0.000166096
yp|SKP2:559	99	3	1	8.1	7.1	2	2	3	10.1	7.1	1	13.1	6.1	1	5.1	10.1	7.1	7.1	2	4	2	3.92267	-0.151803	-0.0664906	-0.293723	-0.270962	-0.112919	-0.112919	-0.151803	-0.334084	-0.270962	-0.0664906	-0.384154	-0.246164	-0.0664906	-0.21899	-0.334084	-0.270962	-0.270962	-0.112919	-0.185786
yp|DDI3:102	99	7.1	1	7.1	5.1	4	8.1	3	9.1	10.1	1	6.1	1	4	4	6.1	12.1	6.1	1	4	2.2	3.97151	-0.270962	-0.0664906	-0.270962	-0.21899	-0.185786	-0.293723	-0.151803	-0.314697	-0.334084	-0.0664906	-0.246164	-0.0664906	-0.185786	-0.185786	-0.246164	-0.368693	-0.246164	-0.0664906	-0.185786
yp|DSE4:462	99	6.1	0	5.1	4	4	9.1	3	3	7.1	4	6.1	2	4	1	17.2	7.1	9.1	0	8.1	2.6	3.83966	-0.246164	-0.000166096	-0.21899	-0.185786	-0.185786	-0.314697	-0.151803	-0.151803	-0.270962	-0.185786	-0.246164	-0.112919	-0.185786	-0.0664906	-0.436808	-0.270962	-0.314697	-0.000166096	-0.293723
yp|PAU6:4	99	16.2	0	4	5.1	3	5.1	2	5.1	7.1	3	2	4	4	4	5.1	13.1	10.1	1	6.1	2.6	3.87598	-0.425413	-0.000166096	-0.185786	-0.21899	-0.151803	-0.21899	-0.112919	-0.21899	-0.270962	-0.151803	-0.112919	-0.185786	-0.185786	-0.185786	-0.21899	-0.384154	-0.334084	-0.0664906	-0.246164
yp|PAU20:4	99	15.2	0	4	5.1	3	6.1	2	5.1	7.1	3	2	4	4	4	6.1	12.1	10.1	1	6.1	2.6	3.90258	-0.413127	-0.000166096	-0.185786	-0.21899	-0.151803	-0.246164	-0.112919	-0.21899	-0.270962	-0.151803	-0.112919	-0.185786	-0.185786	-0.185786	-0.246164	-0.368693	-0.334084	-0.0664906	-0.246164
yp|KAP120:611	99	8.1	1	7.1	6.1	2	3	2	8.1	19.2	2	6.1	4	6.1	3	11.1	2	4	3	2	2	3.86413	-0.293723	-0.0664906	-0.270962	-0.246164	-0.112919	-0.151803	-0.112919	-0.293723	-0.457127	-0.112919	-0.246164	-0.185786	-0.246164	-0.151803	-0.352039	-0.112919	-0.185786	-0.151803	-0.112919
yp|GAL4:342	99	2	0	4	3	5.1	4	2	10.1	10.1	1	4	3	6.1	8.1	17.2	9.1	4	3	4	2.6	3.85538	-0.112919	-0.000166096	-0.185786	-0.151803	-0.21899	-0.185786	-0.112919	-0.334084	-0.334084	-0.0664906	-0.185786	-0.151803	-0.246164	-0.293723	-0.436808	-0.314697	-0.185786	-0.151803	-0.185786
yp|TIP41:4	99	8.1	3	2	2	0	3	3	10.1	4	3	9.1	15.2	4	9.1	10.1	10.1	3	1	0	2	3.76174	-0.293723	-0.151803	-0.112919	-0.112919	-0.000166096	-0.151803	-0.151803	-0.334084	-0.185786	-0.151803	-0.314697	-0.413127	-0.185786	-0.314697	-0.334084	-0.334084	-0.151803	-0.0664906	-0.000166096
ypdub|YGR219W:8	99	2	4	3	2	9.1	1	6.1	7.1	9.1	4	9.1	4	3	5.1	11.1	9.1	6.1	2	3	2.6	4.01112	-0.112919	-0.185786	-0.151803	-0.112919	-0.314697	-0.0664906	-0.246164	-0.270962	-0.314697	-0.185786	-0.314697	-0.185786	-0.151803	-0.21899	-0.352039	-0.314697	-0.246164	-0.112919	-0.151803
ypdub|YJR023C:1	99	4	2	1	0	9.1	2	1	7.1	30.3	5.1	2	2	2	5.1	15.2	4	3	0	5.1	1.6	3.39899	-0.185786	-0.112919	-0.0664906	-0.000166096	-0.314697	-0.112919	-0.0664906	-0.270962	-0.521954	-0.21899	-0.112919	-0.112919	-0.112919	-0.21899	-0.413127	-0.185786	-0.151803	-0.000166096	-0.21899
yp|YAT1:6	98	7.1	0	8.2	8.2	2	0	1	3.1	16.3	0	7.1	7.1	6.1	10.2	4.1	6.1	5.1	1	7.1	1	3.74026	-0.270962	-0.000166096	-0.295897	-0.295897	-0.112919	-0.000166096	-0.0664906	-0.155395	-0.426592	-0.000166096	-0.270962	-0.270962	-0.246164	-0.335941	-0.188969	-0.246164	-0.21899	-0.0664906	-0.270962
yp|PYC2:748	98	13.3	2	7.1	5.1	1	6.1	4.1	6.1	13.3	3.1	4.1	3.1	1	4.1	10.2	5.1	7.1	1	3.1	2.66	3.92788	-0.387111	-0.112919	-0.270962	-0.21899	-0.0664906	-0.246164	-0.188969	-0.246164	-0.387111	-0.155395	-0.188969	-0.155395	-0.0664906	-0.188969	-0.335941	-0.21899	-0.270962	-0.0664906	-0.155395
yp|ATG9:15	98	2	0	12.2	12.2	3.1	5.1	2	3.1	9.2	1	7.1	5.1	7.1	4.1	14.3	5.1	6.1	0	1	1.6	3.76252	-0.112919	-0.000166096	-0.370292	-0.370292	-0.155395	-0.21899	-0.112919	-0.155395	-0.316704	-0.0664906	-0.270962	-0.21899	-0.270962	-0.188969	-0.401259	-0.21899	-0.246164	-0.000166096	-0.0664906
yp|BRE4:707	98	6.1	5.1	0	2	9.2	6.1	4.1	7.1	10.2	2	4.1	5.1	2	6.1	5.1	5.1	7.1	7.1	6.1	3.26	4.04301	-0.246164	-0.21899	-0.000166096	-0.112919	-0.316704	-0.246164	-0.188969	-0.270962	-0.335941	-0.112919	-0.188969	-0.21899	-0.112919	-0.246164	-0.21899	-0.21899	-0.270962	-0.270962	-0.246164
yp|LCB2:367	98	9.2	2	4.1	3.1	3.1	8.2	0	9.2	13.3	1	1	6.1	6.1	7.1	10.2	5.1	5.1	1	5.1	1.6	3.88493	-0.316704	-0.112919	-0.188969	-0.155395	-0.155395	-0.295897	-0.000166096	-0.316704	-0.387111	-0.0664906	-0.0664906	-0.246164	-0.246164	-0.270962	-0.335941	-0.21899	-0.21899	-0.0664906	-0.21899
yp|TMS1:149	98	5.1	3.1	3.1	5.1	5.1	3.1	3.1	8.2	10.2	5.1	4.1	2	4.1	1	9.2	9.2	14.3	3.1	2	3.1	3.98971	-0.21899	-0.155395	-0.155395	-0.21899	-0.21899	-0.155395	-0.155395	-0.295897	-0.335941	-0.21899	-0.188969	-0.112919	-0.188969	-0.0664906	-0.316704	-0.316704	-0.401259	-0.155395	-0.112919
yp|DFM1:244	98	7.1	0	2	2	6.1	11.2	1	1	5.1	0	8.2	5.1	9.2	9.2	15.3	12.2	2	2	1	1	3.67434	-0.270962	-0.000166096	-0.112919	-0.112919	-0.246164	-0.353761	-0.0664906	-0.0664906	-0.21899	-0.000166096	-0.295897	-0.21899	-0.316704	-0.316704	-0.414397	-0.370292	-0.112919	-0.112919	-0.0664906
yp|SPC25:20	98	11.2	0	3.1	7.1	1	1	6.1	2	12.2	1	3.1	0	23.5	12.2	6.1	6.1	2	1	1	1	3.4642	-0.353761	-0.000166096	-0.155395	-0.270962	-0.0664906	-0.0664906	-0.246164	-0.112919	-0.370292	-0.0664906	-0.155395	-0.000166096	-0.490984	-0.370292	-0.246164	-0.246164	-0.112919	-0.0664906	-0.0664906
yp|JHD1:166	98	1	1	9.2	9.2	1	6.1	1	7.1	7.1	3.1	12.2	4.1	3.1	6.1	5.1	6.1	11.2	2	4.1	1.6	3.92448	-0.0664906	-0.0664906	-0.316704	-0.316704	-0.0664906	-0.246164	-0.0664906	-0.270962	-0.270962	-0.155395	-0.370292	-0.188969	-0.155395	-0.246164	-0.21899	-0.246164	-0.353761	-0.112919	-0.188969
yp|CLG1:42	98	3.1	0	3.1	1	1	6.1	3.1	5.1	7.1	4.1	8.2	15.3	14.3	1	12.2	3.1	6.1	0	6.1	1	3.72064	-0.155395	-0.000166096	-0.155395	-0.0664906	-0.0664906	-0.246164	-0.155395	-0.21899	-0.270962	-0.188969	-0.295897	-0.414397	-0.401259	-0.0664906	-0.370292	-0.155395	-0.246164	-0.000166096	-0.246164
yp|VOA1:39	98	5.1	0	13.3	8.2	8.2	0	1	7.1	10.2	2	6.1	4.1	2	1	16.3	5.1	6.1	1	3.1	1	3.71271	-0.21899	-0.000166096	-0.387111	-0.295897	-0.295897	-0.000166096	-0.0664906	-0.270962	-0.335941	-0.112919	-0.246164	-0.188969	-0.112919	-0.0664906	-0.426592	-0.21899	-0.246164	-0.0664906	-0.155395
yp|RTA1:217	98	7.1	0	6.1	8.2	8.2	4.1	2	14.3	12.2	1	3.1	3.1	4.1	4.1	7.1	2	7.1	1	5.1	2	3.87807	-0.270962	-0.000166096	-0.246164	-0.295897	-0.295897	-0.188969	-0.112919	-0.401259	-0.370292	-0.0664906	-0.155395	-0.155395	-0.188969	-0.188969	-0.270962	-0.112919	-0.270962	-0.0664906	-0.21899
yp|FPS1:30	98	3.1	0	8.2	4.1	1	7.1	4.1	4.1	0	1	21.4	8.2	7.1	3.1	13.3	5.1	3.1	0	6.1	1	3.62857	-0.155395	-0.000166096	-0.295897	-0.188969	-0.0664906	-0.270962	-0.188969	-0.188969	-0.000166096	-0.0664906	-0.476012	-0.295897	-0.270962	-0.155395	-0.387111	-0.21899	-0.155395	-0.000166096	-0.246164
yp|MAS1:260	98	12.2	0	4.1	4.1	2	7.1	2	7.1	8.2	2	8.2	4.1	3.1	1	12.2	8.2	7.1	3.1	4.1	2	3.91324	-0.370292	-0.000166096	-0.188969	-0.188969	-0.112919	-0.270962	-0.112919	-0.270962	-0.295897	-0.112919	-0.295897	-0.188969	-0.155395	-0.0664906	-0.370292	-0.295897	-0.270962	-0.155395	-0.188969
yp|WHI3:1	98	6.1	0	5.1	2	2	5.1	5.1	5.1	8.2	3.1	12.2	4.1	3.1	2	23.5	8.2	3.1	0	2	2	3.68236	-0.246164	-0.000166096	-0.21899	-0.112919	-0.112919	-0.21899	-0.21899	-0.21899	-0.295897	-0.155395	-0.370292	-0.188969	-0.155395	-0.112919	-0.490984	-0.295897	-0.155395	-0.000166096	-0.112919
yp|ATX2:216	98	3.1	3.1	5.1	6.1	4.1	7.1	4.1	8.2	14.3	2	3.1	4.1	1	0	14.3	3.1	11.2	2	4.1	2.66	3.85824	-0.155395	-0.155395	-0.21899	-0.246164	-0.188969	-0.270962	-0.188969	-0.295897	-0.401259	-0.112919	-0.155395	-0.188969	-0.0664906	-0.000166096	-0.401259	-0.155395	-0.353761	-0.112919	-0.188969
yp|COT1:114	98	5.1	0	7.1	6.1	5.1	9.2	12.2	6.1	6.1	5.1	8.2	4.1	1	1	8.2	8.2	6.1	0	1	1	3.87605	-0.21899	-0.000166096	-0.270962	-0.246164	-0.21899	-0.316704	-0.370292	-0.246164	-0.246164	-0.21899	-0.295897	-0.188969	-0.0664906	-0.0664906	-0.295897	-0.295897	-0.246164	-0.000166096	-0.0664906
ypdub|YFR054C:65	98	6.1	2	5.1	3.1	3.1	8.2	2	6.1	6.1	2	4.1	6.1	4.1	1	24.5	6.1	6.1	0	4.1	2	3.77213	-0.246164	-0.112919	-0.21899	-0.155395	-0.155395	-0.295897	-0.112919	-0.246164	-0.246164	-0.112919	-0.188969	-0.246164	-0.188969	-0.0664906	-0.497147	-0.246164	-0.246164	-0.000166096	-0.188969
ypdub|YHL046W_A:1	98	6.1	1	3.1	4.1	12.2	3.1	0	9.2	9.2	1	6.1	2	5.1	6.1	17.3	5.1	7.1	1	1	1	3.76784	-0.246164	-0.0664906	-0.155395	-0.188969	-0.370292	-0.155395	-0.000166096	-0.316704	-0.316704	-0.0664906	-0.246164	-0.112919	-0.21899	-0.246164	-0.437901	-0.21899	-0.270962	-0.0664906	-0.0664906
ypdub|YLR230W:1	98	4.1	2	3.1	3.1	6.1	2	8.2	5.1	14.3	2	3.1	2	7.1	11.2	11.2	8.2	2	0	5.1	2	3.8756	-0.188969	-0.112919	-0.155395	-0.155395	-0.246164	-0.112919	-0.295897	-0.21899	-0.401259	-0.112919	-0.155395	-0.112919	-0.270962	-0.353761	-0.353761	-0.295897	-0.112919	-0.000166096	-0.21899
ypdub|YOR053W:8	98	2	0	0	0	3.1	0	25.5	1	15.3	0	0	5.1	2	34.7	3.1	0	1	0	7.1	0	2.60787	-0.112919	-0.000166096	-0.000166096	-0.000166096	-0.155395	-0.000166096	-0.50272	-0.0664906	-0.414397	-0.000166096	-0.000166096	-0.21899	-0.112919	-0.529867	-0.155395	-0.000166096	-0.0664906	-0.000166096	-0.270962
yp|PMT2:602	97	10.3	1	2.1	0	7.2	5.2	3.1	5.2	15.5	4.1	3.1	5.2	3.1	4.1	5.2	4.1	9.3	4.1	8.2	3.1	3.93572	-0.337785	-0.0664906	-0.117084	-0.000166096	-0.273325	-0.221826	-0.155395	-0.221826	-0.41691	-0.188969	-0.155395	-0.221826	-0.155395	-0.188969	-0.221826	-0.188969	-0.318696	-0.188969	-0.295897
yp|PWP2:398	97	6.2	3.1	7.2	4.1	6.2	8.2	2.1	3.1	9.3	1	4.1	2.1	5.2	6.2	13.4	5.2	9.3	3.1	1	2.7	3.99634	-0.248744	-0.155395	-0.273325	-0.188969	-0.248744	-0.295897	-0.117084	-0.155395	-0.318696	-0.0664906	-0.188969	-0.117084	-0.221826	-0.248744	-0.388574	-0.221826	-0.318696	-0.155395	-0.0664906
yp|RGT2:658	97	4.1	0	6.2	5.2	2.1	5.2	2.1	3.1	5.2	1	16.5	6.2	1	3.1	18.6	9.3	4.1	1	6.2	1.66	3.73323	-0.188969	-0.000166096	-0.248744	-0.221826	-0.117084	-0.221826	-0.117084	-0.155395	-0.221826	-0.0664906	-0.428923	-0.248744	-0.0664906	-0.155395	-0.451362	-0.318696	-0.188969	-0.0664906	-0.248744
yp|HEM1:441	97	3.1	0	8.2	6.2	3.1	7.2	2.1	6.2	11.3	0	8.2	6.2	5.2	6.2	7.2	7.2	9.3	2.1	1	2.1	3.91452	-0.155395	-0.000166096	-0.295897	-0.248744	-0.155395	-0.273325	-0.117084	-0.248744	-0.35547	-0.000166096	-0.295897	-0.248744	-0.221826	-0.248744	-0.273325	-0.273325	-0.318696	-0.117084	-0.0664906
yp|ADE6:467	97	10.3	3.1	6.2	4.1	1	15.5	2.1	6.2	10.3	2.1	7.2	5.2	5.2	3.1	9.3	2.1	7.2	0	0	2.1	3.8168	-0.337785	-0.155395	-0.248744	-0.188969	-0.0664906	-0.41691	-0.117084	-0.248744	-0.337785	-0.117084	-0.273325	-0.221826	-0.221826	-0.155395	-0.318696	-0.117084	-0.273325	-0.000166096	-0.000166096
yp|RIM4:21	97	5.2	2.1	15.5	10.3	4.1	5.2	1	3.1	8.2	0	3.1	3.1	3.1	4.1	16.5	9.3	6.2	0	0	1.66	3.6742	-0.221826	-0.117084	-0.41691	-0.337785	-0.188969	-0.221826	-0.0664906	-0.155395	-0.295897	-0.000166096	-0.155395	-0.155395	-0.155395	-0.188969	-0.428923	-0.318696	-0.248744	-0.000166096	-0.000166096
yp|MTC6:1	97	3.1	0	5.2	3.1	3.1	4.1	0	5.2	13.4	5.2	8.2	3.1	3.1	6.2	8.2	12.4	10.3	4.1	2.1	3.1	3.87816	-0.155395	-0.000166096	-0.221826	-0.155395	-0.155395	-0.188969	-0.000166096	-0.221826	-0.388574	-0.221826	-0.295897	-0.155395	-0.155395	-0.248744	-0.295897	-0.373453	-0.337785	-0.188969	-0.117084
yp|YKE4:181	97	12.4	1	2.1	3.1	7.2	10.3	5.2	11.3	5.2	3.1	5.2	2.1	3.1	1	10.3	8.2	6.2	1	2.1	2.1	3.90485	-0.373453	-0.0664906	-0.117084	-0.155395	-0.273325	-0.337785	-0.221826	-0.35547	-0.221826	-0.155395	-0.221826	-0.117084	-0.155395	-0.0664906	-0.337785	-0.295897	-0.248744	-0.0664906	-0.117084
yp|AVT1:94	97	8.2	0	11.3	3.1	1	8.2	1	6.2	7.2	4.1	9.3	4.1	1	8.2	11.3	9.3	4.1	0	2.1	1	3.79728	-0.295897	-0.000166096	-0.35547	-0.155395	-0.0664906	-0.295897	-0.0664906	-0.248744	-0.273325	-0.188969	-0.318696	-0.188969	-0.0664906	-0.295897	-0.35547	-0.318696	-0.188969	-0.000166096	-0.117084
yp|JSN1:426	97	3.1	0	0	3.1	5.2	8.2	5.2	2.1	11.3	2.1	18.6	7.2	17.5	0	10.3	1	4.1	0	1	0.6	3.46513	-0.155395	-0.000166096	-0.000166096	-0.155395	-0.221826	-0.295897	-0.221826	-0.117084	-0.35547	-0.117084	-0.451362	-0.273325	-0.440061	-0.000166096	-0.337785	-0.0664906	-0.188969	-0.000166096	-0.0664906
yp|MUD2:59	97	2.1	0	4.1	4.1	2.1	8.2	3.1	2.1	0	1	16.5	4.1	5.2	20.6	11.3	6.2	1	1	7.2	1	3.56709	-0.117084	-0.000166096	-0.188969	-0.188969	-0.117084	-0.295897	-0.155395	-0.117084	-0.000166096	-0.0664906	-0.428923	-0.188969	-0.221826	-0.469541	-0.35547	-0.248744	-0.0664906	-0.0664906	-0.273325
yp|AFB1:28	97	12.4	0	10.3	1	10.3	0	2.1	2.1	9.3	5.2	4.1	5.2	7.2	1	9.3	11.3	2.1	1	6.2	1	3.74763	-0.373453	-0.000166096	-0.337785	-0.0664906	-0.337785	-0.000166096	-0.117084	-0.117084	-0.318696	-0.221826	-0.188969	-0.221826	-0.273325	-0.0664906	-0.318696	-0.35547	-0.117084	-0.0664906	-0.248744
yp|NAB6:9	97	8.2	0	3.1	0	4.1	8.2	3.1	1	5.2	6.2	10.3	13.4	6.2	2.1	11.3	3.1	5.2	0	9.3	1.66	3.77269	-0.295897	-0.000166096	-0.155395	-0.000166096	-0.188969	-0.295897	-0.155395	-0.0664906	-0.221826	-0.248744	-0.337785	-0.388574	-0.248744	-0.117084	-0.35547	-0.155395	-0.221826	-0.000166096	-0.318696
yp|FET4:445	97	7.2	2.1	1	5.2	2.1	4.1	1	14.4	11.3	1	4.1	3.1	4.1	9.3	7.2	8.2	7.2	3.1	4.1	2.1	3.91479	-0.273325	-0.117084	-0.0664906	-0.221826	-0.117084	-0.188969	-0.0664906	-0.402617	-0.35547	-0.0664906	-0.188969	-0.155395	-0.188969	-0.318696	-0.273325	-0.295897	-0.273325	-0.155395	-0.188969
yp|ATG4:85	97	4.1	2.1	6.2	5.2	5.2	7.2	1	7.2	12.4	1	8.2	6.2	3.1	9.3	7.2	6.2	5.2	1	2.1	2.1	3.99774	-0.188969	-0.117084	-0.248744	-0.221826	-0.221826	-0.273325	-0.0664906	-0.273325	-0.373453	-0.0664906	-0.295897	-0.248744	-0.155395	-0.318696	-0.273325	-0.248744	-0.221826	-0.0664906	-0.117084
yp|MET2:56	97	6.2	3.1	8.2	4.1	5.2	10.3	2.1	5.2	11.3	1	5.2	6.2	0	5.2	7.2	6.2	8.2	3.1	2.1	2.7	3.99249	-0.248744	-0.155395	-0.295897	-0.188969	-0.221826	-0.337785	-0.117084	-0.221826	-0.35547	-0.0664906	-0.221826	-0.248744	-0.000166096	-0.221826	-0.273325	-0.248744	-0.295897	-0.155395	-0.117084
yp|CRT10:831	97	5.2	6.2	8.2	8.2	3.1	8.2	0	5.2	10.3	2.1	4.1	5.2	3.1	5.2	8.2	3.1	5.2	1	8.2	3.1	4.01404	-0.221826	-0.248744	-0.295897	-0.295897	-0.155395	-0.295897	-0.000166096	-0.221826	-0.337785	-0.117084	-0.188969	-0.221826	-0.155395	-0.221826	-0.295897	-0.155395	-0.221826	-0.0664906	-0.295897
yp|SVS1:34	97	5.2	0	3.1	5.2	3.1	0	0	5.2	5.2	0	2.1	5.2	2.1	0	17.5	35.1	1	1	9.3	0	3.07683	-0.221826	-0.000166096	-0.155395	-0.221826	-0.155395	-0.000166096	-0.000166096	-0.221826	-0.221826	-0.000166096	-0.117084	-0.221826	-0.117084	-0.000166096	-0.440061	-0.530171	-0.0664906	-0.0664906	-0.318696
yp|HRR25:389	97	3.1	0	2.1	3.1	1	2.1	0	1	4.1	3.1	9.3	16.5	33	5.2	6.2	4.1	3.1	0	3.1	1	3.26857	-0.155395	-0.000166096	-0.117084	-0.155395	-0.0664906	-0.117084	-0.000166096	-0.0664906	-0.188969	-0.155395	-0.318696	-0.428923	-0.527824	-0.221826	-0.248744	-0.188969	-0.155395	-0.000166096	-0.155395
yp|KRE6:1	97	3.1	0	12.4	4.1	3.1	8.2	4.1	0	10.3	2.1	11.3	5.2	5.2	3.1	18.6	7.2	1	0	1	1	3.62563	-0.155395	-0.000166096	-0.373453	-0.188969	-0.155395	-0.295897	-0.188969	-0.000166096	-0.337785	-0.117084	-0.35547	-0.221826	-0.221826	-0.155395	-0.451362	-0.273325	-0.0664906	-0.000166096	-0.0664906
ypdub|YNR025C:7	97	2.1	2.1	0	4.1	12.4	0	2.1	4.1	24.7	1	5.2	6.2	0	2.1	20.6	0	5.2	2.1	6.2	0.6	3.31296	-0.117084	-0.117084	-0.000166096	-0.188969	-0.373453	-0.000166096	-0.117084	-0.188969	-0.498308	-0.0664906	-0.221826	-0.248744	-0.000166096	-0.117084	-0.469541	-0.000166096	-0.221826	-0.117084	-0.248744
yp|YBR016W:33	96	4.2	5.2	1	2.1	1	11.5	2.1	1	4.2	2.1	8.3	6.2	32.3	2.1	0	2.1	2.1	0	12.5	1	3.31565	-0.192117	-0.221826	-0.0664906	-0.117084	-0.0664906	-0.358851	-0.117084	-0.0664906	-0.192117	-0.117084	-0.298053	-0.248744	-0.526619	-0.117084	-0.000166096	-0.117084	-0.117084	-0.000166096	-0.375016
yp|YCL068C:104	96	8.3	0	7.3	2.1	4.2	3.1	3.1	4.2	17.7	3.1	7.3	1	8.3	6.2	4.2	2.1	10.4	3.1	4.2	2.7	3.86886	-0.298053	-0.000166096	-0.275668	-0.117084	-0.192117	-0.155395	-0.155395	-0.192117	-0.442188	-0.155395	-0.275668	-0.0664906	-0.298053	-0.248744	-0.192117	-0.117084	-0.339614	-0.155395	-0.192117
yp|BUD5:138	96	8.3	0	7.3	2.1	4.2	3.1	3.1	5.2	16.7	3.1	7.3	1	8.3	6.2	4.2	2.1	10.4	3.1	4.2	2.7	3.8876	-0.298053	-0.000166096	-0.275668	-0.117084	-0.192117	-0.155395	-0.155395	-0.221826	-0.431219	-0.155395	-0.275668	-0.0664906	-0.298053	-0.248744	-0.192117	-0.117084	-0.339614	-0.155395	-0.192117
yp|YDL206W:482	96	3.1	0	3.1	3.1	7.3	1	2.1	13.5	20.8	0	5.2	4.2	5.2	1	12.5	6.2	4.2	2.1	5.2	1.66	3.64403	-0.155395	-0.000166096	-0.155395	-0.155395	-0.275668	-0.0664906	-0.117084	-0.390025	-0.4712	-0.000166096	-0.221826	-0.192117	-0.221826	-0.0664906	-0.375016	-0.248744	-0.192117	-0.117084	-0.221826
yp|PDC2:729	96	12.5	0	1	3.1	1	4.2	3.1	9.4	5.2	1	11.5	7.3	3.1	1	27.1	5.2	4.2	0	0	1	3.40121	-0.375016	-0.000166096	-0.0664906	-0.155395	-0.0664906	-0.192117	-0.155395	-0.320672	-0.221826	-0.0664906	-0.358851	-0.275668	-0.155395	-0.0664906	-0.51047	-0.221826	-0.192117	-0.000166096	-0.000166096
yp|YPS7:476	96	8.3	0	2.1	2.1	5.2	7.3	0	1	4.2	2.1	7.3	4.2	2.1	7.3	22.9	11.5	5.2	1	6.2	1.66	3.64918	-0.298053	-0.000166096	-0.117084	-0.117084	-0.221826	-0.275668	-0.000166096	-0.0664906	-0.192117	-0.117084	-0.275668	-0.192117	-0.117084	-0.275668	-0.486994	-0.358851	-0.221826	-0.0664906	-0.248744
yp|BOI2:922	96	5.2	0	7.3	7.3	3.1	6.2	1	3.1	9.4	2.1	9.4	3.1	13.5	5.2	13.5	8.3	1	1	0	1	3.74625	-0.221826	-0.000166096	-0.275668	-0.275668	-0.155395	-0.248744	-0.0664906	-0.155395	-0.320672	-0.117084	-0.320672	-0.155395	-0.390025	-0.221826	-0.390025	-0.298053	-0.0664906	-0.0664906	-0.000166096
yp|ALR2:246	96	7.3	1	7.3	9.4	5.2	3.1	5.2	2.1	7.3	2.1	6.2	2.1	5.2	8.3	14.6	7.3	4.2	0	2.1	2.1	3.92343	-0.275668	-0.0664906	-0.275668	-0.320672	-0.221826	-0.155395	-0.221826	-0.117084	-0.275668	-0.117084	-0.248744	-0.117084	-0.221826	-0.298053	-0.405303	-0.275668	-0.192117	-0.000166096	-0.117084
yp|ROG3:417	96	3.1	2.1	7.3	12.5	2.1	6.2	1	2.1	10.4	3.1	2.1	4.2	4.2	6.2	13.5	10.4	5.2	0	4.2	2.1	3.86139	-0.155395	-0.117084	-0.275668	-0.375016	-0.117084	-0.248744	-0.0664906	-0.117084	-0.339614	-0.155395	-0.117084	-0.192117	-0.192117	-0.248744	-0.390025	-0.339614	-0.221826	-0.000166096	-0.192117
yp|PUF4:299	96	6.2	0	1	2.1	4.2	6.2	4.2	7.3	7.3	3.1	8.3	18.8	4.2	1	14.6	4.2	2.1	0	5.2	1.66	3.71867	-0.248744	-0.000166096	-0.0664906	-0.117084	-0.192117	-0.248744	-0.192117	-0.275668	-0.275668	-0.155395	-0.298053	-0.453314	-0.192117	-0.0664906	-0.405303	-0.192117	-0.117084	-0.000166096	-0.221826
yp|MIG1:409	96	2.1	0	2.1	4.2	1	0	2.1	4.2	13.5	4.2	10.4	8.3	18.8	3.1	14.6	8.3	3.1	0	0	0.6	3.48991	-0.117084	-0.000166096	-0.117084	-0.192117	-0.0664906	-0.000166096	-0.117084	-0.192117	-0.390025	-0.192117	-0.339614	-0.298053	-0.453314	-0.155395	-0.405303	-0.298053	-0.155395	-0.000166096	-0.000166096
yp|YIP1:153	96	4.2	2.1	1	0	10.4	5.2	1	6.2	19.8	2.1	8.3	2.1	4.2	1	10.4	8.3	7.3	2.1	4.2	1.66	3.72852	-0.192117	-0.117084	-0.0664906	-0.000166096	-0.339614	-0.221826	-0.0664906	-0.248744	-0.462622	-0.117084	-0.298053	-0.117084	-0.192117	-0.0664906	-0.339614	-0.298053	-0.275668	-0.117084	-0.192117
yp|HXT4:327	96	7.3	2.1	2.1	3.1	9.4	10.4	0	5.2	9.4	4.2	3.1	1	4.2	6.2	6.2	8.3	11.5	2.1	4.2	2.1	3.93789	-0.275668	-0.117084	-0.117084	-0.155395	-0.320672	-0.339614	-0.000166096	-0.221826	-0.320672	-0.192117	-0.155395	-0.0664906	-0.192117	-0.248744	-0.248744	-0.298053	-0.358851	-0.117084	-0.192117
yp|SGA1:393	96	6.2	2.1	5.2	6.2	5.2	8.3	2.1	5.2	10.4	1	9.4	4.2	4.2	2.1	5.2	9.4	5.2	2.1	6.2	2.1	4.05344	-0.248744	-0.117084	-0.221826	-0.248744	-0.221826	-0.298053	-0.117084	-0.221826	-0.339614	-0.0664906	-0.320672	-0.192117	-0.192117	-0.117084	-0.221826	-0.320672	-0.221826	-0.117084	-0.248744
yp|EGH1:79	96	7.3	1	7.3	3.1	5.2	8.3	3.1	6.2	9.4	2.1	4.2	6.2	5.2	3.1	6.2	5.2	4.2	3.1	9.4	3.1	4.09183	-0.275668	-0.0664906	-0.275668	-0.155395	-0.221826	-0.298053	-0.155395	-0.248744	-0.320672	-0.117084	-0.192117	-0.248744	-0.221826	-0.155395	-0.248744	-0.221826	-0.192117	-0.155395	-0.320672
yp|RAX2:209	96	6.2	2.1	7.3	3.1	3.1	5.2	0	3.1	12.5	0	10.4	6.2	3.1	2.1	15.6	10.4	3.1	2.1	4.2	2.1	3.78805	-0.248744	-0.117084	-0.275668	-0.155395	-0.155395	-0.221826	-0.000166096	-0.155395	-0.375016	-0.000166096	-0.339614	-0.248744	-0.155395	-0.117084	-0.418152	-0.339614	-0.155395	-0.117084	-0.192117
yp|GAB1:8	96	5.2	1	3.1	3.1	6.2	4.2	3.1	10.4	16.7	0	5.2	4.2	7.3	4.2	9.4	4.2	8.3	0	4.2	3.1	3.85122	-0.221826	-0.0664906	-0.155395	-0.155395	-0.248744	-0.192117	-0.155395	-0.339614	-0.431219	-0.000166096	-0.221826	-0.192117	-0.275668	-0.192117	-0.320672	-0.192117	-0.298053	-0.000166096	-0.192117
yp|UTP15:139	96	8.3	1	7.3	3.1	2.1	6.2	2.1	7.3	9.4	0	5.2	6.2	3.1	5.2	10.4	9.4	7.3	1	5.2	2.1	3.94709	-0.298053	-0.0664906	-0.275668	-0.155395	-0.117084	-0.248744	-0.117084	-0.275668	-0.320672	-0.000166096	-0.221826	-0.248744	-0.155395	-0.221826	-0.339614	-0.320672	-0.275668	-0.0664906	-0.221826
yp|YMR111C:1	96	7.3	0	8.3	4.2	2.1	9.4	2.1	6.2	4.2	2.1	5.2	9.4	2.1	11.5	9.4	9.4	3.1	0	4.2	2.1	3.88625	-0.275668	-0.000166096	-0.298053	-0.192117	-0.117084	-0.320672	-0.117084	-0.248744	-0.192117	-0.117084	-0.221826	-0.320672	-0.117084	-0.358851	-0.320672	-0.320672	-0.155395	-0.000166096	-0.192117
yp|YMR279C:199	96	8.3	1	3.1	1	8.3	12.5	1	11.5	9.4	3.1	7.3	6.2	2.1	0	5.2	5.2	6.2	6.2	2.1	1.66	3.86079	-0.298053	-0.0664906	-0.155395	-0.0664906	-0.298053	-0.375016	-0.0664906	-0.358851	-0.320672	-0.155395	-0.275668	-0.248744	-0.117084	-0.000166096	-0.221826	-0.221826	-0.248744	-0.248744	-0.117084
yp|PRC1:275	96	5.2	6.2	5.2	8.3	1	7.3	0	4.2	9.4	2.1	7.3	6.2	4.2	5.2	9.4	5.2	5.2	1	7.3	3.36	4.00749	-0.221826	-0.248744	-0.221826	-0.298053	-0.0664906	-0.275668	-0.000166096	-0.192117	-0.320672	-0.117084	-0.275668	-0.248744	-0.192117	-0.221826	-0.320672	-0.221826	-0.221826	-0.0664906	-0.275668
yp|MKT1:72	96	6.2	0	3.1	3.1	5.2	5.2	2.1	7.3	5.2	0	10.4	4.2	7.3	4.2	16.7	13.5	2.1	2.1	2.1	2.1	3.79011	-0.248744	-0.000166096	-0.155395	-0.155395	-0.221826	-0.221826	-0.117084	-0.275668	-0.221826	-0.000166096	-0.339614	-0.192117	-0.275668	-0.192117	-0.431219	-0.390025	-0.117084	-0.117084	-0.117084
yp|NST1:1069	96	5.2	0	5.2	2.1	3.1	4.2	1	9.4	10.4	1	10.4	5.2	6.2	1	18.8	6.2	3.1	1	6.2	1	3.75104	-0.221826	-0.000166096	-0.221826	-0.117084	-0.155395	-0.192117	-0.0664906	-0.320672	-0.339614	-0.0664906	-0.339614	-0.221826	-0.248744	-0.0664906	-0.453314	-0.248744	-0.155395	-0.0664906	-0.248744
yp|FRE3:97	96	7.3	2.1	5.2	4.2	4.2	7.3	3.1	8.3	6.2	4.2	9.4	2.1	3.1	1	5.2	7.3	3.1	0	16.7	2.7	3.91271	-0.275668	-0.117084	-0.221826	-0.192117	-0.192117	-0.275668	-0.155395	-0.298053	-0.248744	-0.192117	-0.320672	-0.117084	-0.155395	-0.0664906	-0.221826	-0.275668	-0.155395	-0.000166096	-0.431219
yp|AIM44:23	96	4.2	0	6.2	6.2	3.1	5.2	3.1	3.1	7.3	0	15.6	3.1	2.1	4.2	17.7	10.4	3.1	0	5.2	2.7	3.69555	-0.192117	-0.000166096	-0.248744	-0.248744	-0.155395	-0.221826	-0.155395	-0.155395	-0.275668	-0.000166096	-0.418152	-0.155395	-0.117084	-0.192117	-0.442188	-0.339614	-0.155395	-0.000166096	-0.221826
yp|POS5:215	96	7.3	1	5.2	1	4.2	6.2	5.2	10.4	11.5	2.1	4.2	8.3	0	5.2	13.5	9.4	4.2	0	1	1	3.79034	-0.275668	-0.0664906	-0.221826	-0.0664906	-0.192117	-0.248744	-0.221826	-0.339614	-0.358851	-0.117084	-0.192117	-0.298053	-0.000166096	-0.221826	-0.390025	-0.320672	-0.192117	-0.000166096	-0.0664906
yp|ATH1:450	96	9.4	0	8.3	3.1	5.2	5.2	2.1	3.1	10.4	4.2	8.3	5.2	2.1	5.2	11.5	3.1	5.2	3.1	5.2	3.1	3.99423	-0.320672	-0.000166096	-0.298053	-0.155395	-0.221826	-0.221826	-0.117084	-0.155395	-0.339614	-0.192117	-0.298053	-0.221826	-0.117084	-0.221826	-0.358851	-0.155395	-0.221826	-0.155395	-0.221826
yp|ISR1:301	96	6.2	2.1	7.3	5.2	6.2	4.2	4.2	6.2	12.5	0	4.2	5.2	6.2	0	14.6	6.2	4.2	1	4.2	3.36	3.88785	-0.248744	-0.117084	-0.275668	-0.221826	-0.248744	-0.192117	-0.192117	-0.248744	-0.375016	-0.000166096	-0.192117	-0.221826	-0.248744	-0.000166096	-0.405303	-0.248744	-0.192117	-0.0664906	-0.192117
ypdub|YNR005C:35	96	4.2	1	3.1	3.1	8.3	6.2	2.1	8.3	19.8	2.1	5.2	3.1	2.1	4.2	13.5	4.2	7.3	1	1	2.1	3.78825	-0.192117	-0.0664906	-0.155395	-0.155395	-0.298053	-0.248744	-0.117084	-0.298053	-0.462622	-0.117084	-0.221826	-0.155395	-0.117084	-0.192117	-0.390025	-0.192117	-0.275668	-0.0664906	-0.0664906
yp|RTG3:64	95	5.3	0	5.3	4.2	1.1	6.3	1.1	4.2	6.3	4.2	9.5	5.3	9.5	5.3	17.9	7.4	2.1	0	5.3	1.7	3.83032	-0.224635	-0.000166096	-0.224635	-0.192117	-0.0716205	-0.251301	-0.0716205	-0.192117	-0.251301	-0.192117	-0.322633	-0.224635	-0.322633	-0.224635	-0.444283	-0.277992	-0.117084	-0.000166096	-0.224635
yp|VPS52:389	95	3.2	1.1	6.3	7.4	11.6	5.3	0	8.4	10.5	2.1	6.3	3.2	12.6	5.3	5.3	4.2	3.2	1.1	3.2	2.76	3.92158	-0.15894	-0.0716205	-0.251301	-0.277992	-0.360522	-0.224635	-0.000166096	-0.300193	-0.34143	-0.117084	-0.251301	-0.15894	-0.376567	-0.224635	-0.224635	-0.192117	-0.15894	-0.0716205	-0.15894
yp|PMD1:1221	95	7.4	0	6.3	2.1	3.2	8.4	4.2	8.4	5.3	2.1	8.4	4.2	2.1	6.3	16.8	6.3	5.3	0	3.2	2.1	3.8678	-0.277992	-0.000166096	-0.251301	-0.117084	-0.15894	-0.300193	-0.192117	-0.300193	-0.224635	-0.117084	-0.300193	-0.192117	-0.117084	-0.251301	-0.432354	-0.251301	-0.224635	-0.000166096	-0.15894
yp|INO80:200	95	3.2	0	28.4	25.3	3.2	4.2	1.1	1.1	1.1	0	21.1	1.1	2.1	0	1.1	3.2	4.2	0	0	0	2.82812	-0.15894	-0.000166096	-0.515758	-0.501651	-0.15894	-0.192117	-0.0716205	-0.0716205	-0.0716205	-0.000166096	-0.473637	-0.0716205	-0.117084	-0.000166096	-0.0716205	-0.15894	-0.192117	-0.000166096	-0.000166096
yp|ART5:492	95	10.5	1.1	5.3	4.2	2.1	5.3	4.2	1.1	11.6	1.1	3.2	12.6	6.3	1.1	8.4	9.5	7.4	0	5.3	1.1	3.85145	-0.34143	-0.0716205	-0.224635	-0.192117	-0.117084	-0.224635	-0.192117	-0.0716205	-0.360522	-0.0716205	-0.15894	-0.376567	-0.251301	-0.0716205	-0.300193	-0.322633	-0.277992	-0.000166096	-0.224635
yp|MEP1:102	95	10.5	2.1	3.2	4.2	7.4	11.6	1.1	7.4	9.5	3.2	2.1	4.2	2.1	2.1	6.3	4.2	6.3	6.3	6.3	2.1	4.01996	-0.34143	-0.117084	-0.15894	-0.192117	-0.277992	-0.360522	-0.0716205	-0.277992	-0.322633	-0.15894	-0.117084	-0.192117	-0.117084	-0.117084	-0.251301	-0.192117	-0.251301	-0.251301	-0.251301
yp|LSB1:119	95	15.8	0	0	3.2	2.1	2.1	0	0	1.1	1.1	1.1	23.2	18.9	1.1	15.8	2.1	4.2	0	8.4	0	3.07433	-0.420609	-0.000166096	-0.000166096	-0.15894	-0.117084	-0.117084	-0.000166096	-0.000166096	-0.0716205	-0.0716205	-0.0716205	-0.489017	-0.454279	-0.0716205	-0.420609	-0.117084	-0.192117	-0.000166096	-0.300193
yp|STE12:300	95	5.3	0	7.4	6.3	8.4	1.1	1.1	1.1	4.2	3.2	9.5	15.8	3.2	5.3	11.6	4.2	6.3	0	6.3	1.1	3.80243	-0.224635	-0.000166096	-0.277992	-0.251301	-0.300193	-0.0716205	-0.0716205	-0.0716205	-0.192117	-0.15894	-0.322633	-0.420609	-0.15894	-0.224635	-0.360522	-0.192117	-0.251301	-0.000166096	-0.251301
yp|YAK1:1	95	2.1	1.1	3.2	2.1	2.1	5.3	5.3	1.1	2.1	4.2	15.8	5.3	20	3.2	18.9	2.1	3.2	2.1	1.1	2.1	3.59949	-0.117084	-0.0716205	-0.15894	-0.117084	-0.117084	-0.224635	-0.224635	-0.0716205	-0.117084	-0.192117	-0.420609	-0.224635	-0.464394	-0.15894	-0.454279	-0.117084	-0.15894	-0.117084	-0.0716205
yp|HRD3:739	95	8.4	1.1	4.2	5.3	5.3	10.5	2.1	6.3	8.4	3.2	8.4	2.1	14.7	6.3	3.2	3.2	5.3	2.1	0	2.1	3.91712	-0.300193	-0.0716205	-0.192117	-0.224635	-0.224635	-0.34143	-0.117084	-0.251301	-0.300193	-0.15894	-0.300193	-0.117084	-0.406632	-0.251301	-0.15894	-0.15894	-0.224635	-0.117084	-0.000166096
yp|PLB1:99	95	11.6	1.1	5.3	2.1	1.1	14.7	2.1	7.4	10.5	3.2	8.4	1.1	2.1	2.1	9.5	8.4	3.2	4.2	2.1	2.1	3.84451	-0.360522	-0.0716205	-0.224635	-0.117084	-0.0716205	-0.406632	-0.117084	-0.277992	-0.34143	-0.15894	-0.300193	-0.0716205	-0.117084	-0.117084	-0.322633	-0.300193	-0.15894	-0.192117	-0.117084
yp|RSN1:569	95	9.5	2.1	1.1	1.1	8.4	7.4	0	10.5	13.7	1.1	3.2	4.2	4.2	3.2	6.3	5.3	6.3	2.1	10.5	1.7	3.85512	-0.322633	-0.117084	-0.0716205	-0.0716205	-0.300193	-0.277992	-0.000166096	-0.34143	-0.392896	-0.0716205	-0.15894	-0.192117	-0.192117	-0.15894	-0.251301	-0.224635	-0.251301	-0.117084	-0.34143
yp|HSH155:833	95	9.5	1.1	5.3	5.3	5.3	6.3	6.3	9.5	15.8	3.2	5.3	5.3	2.1	3.2	4.2	6.3	2.1	1.1	3.2	2.76	3.9893	-0.322633	-0.0716205	-0.224635	-0.224635	-0.224635	-0.251301	-0.251301	-0.322633	-0.420609	-0.15894	-0.224635	-0.224635	-0.117084	-0.15894	-0.192117	-0.251301	-0.117084	-0.0716205	-0.15894
yp|MLS1:65	95	6.3	0	8.4	3.2	3.2	5.3	1.1	7.4	9.5	3.2	11.6	9.5	3.2	5.3	5.3	8.4	3.2	2.1	4.2	3.2	3.98506	-0.251301	-0.000166096	-0.300193	-0.15894	-0.15894	-0.224635	-0.0716205	-0.277992	-0.322633	-0.15894	-0.360522	-0.322633	-0.15894	-0.224635	-0.224635	-0.300193	-0.15894	-0.117084	-0.192117
yp|PLB3:105	95	8.4	0	6.3	2.1	1.1	15.8	1.1	6.3	11.6	3.2	8.4	1.1	3.2	2.1	9.5	7.4	6.3	3.2	3.2	1.7	3.821	-0.300193	-0.000166096	-0.251301	-0.117084	-0.0716205	-0.420609	-0.0716205	-0.251301	-0.360522	-0.15894	-0.300193	-0.0716205	-0.15894	-0.117084	-0.322633	-0.277992	-0.251301	-0.15894	-0.15894
yp|GAL11:414	95	35.8	0	0	0	0	1.1	3.2	0	3.2	1.1	1.1	5.3	45.3	0	1.1	2.1	0	0	1.1	0	2.06709	-0.530545	-0.000166096	-0.000166096	-0.000166096	-0.000166096	-0.0716205	-0.15894	-0.000166096	-0.15894	-0.0716205	-0.0716205	-0.224635	-0.517512	-0.000166096	-0.0716205	-0.117084	-0.000166096	-0.000166096	-0.0716205
yp|YDC1:193	95	2.1	2.1	2.1	2.1	9.5	7.4	4.2	10.5	16.8	3.2	3.2	4.2	2.1	5.3	1.1	5.3	7.4	6.3	5.3	2.1	3.93676	-0.117084	-0.117084	-0.117084	-0.117084	-0.322633	-0.277992	-0.192117	-0.34143	-0.432354	-0.15894	-0.15894	-0.192117	-0.117084	-0.224635	-0.0716205	-0.224635	-0.277992	-0.251301	-0.224635
yp|CLN2:130	95	1.1	3.2	6.3	7.4	3.2	7.4	3.2	7.4	8.4	4.2	10.5	5.3	4.2	5.3	2.1	4.2	7.4	2.1	7.4	3.2	4.09111	-0.0716205	-0.15894	-0.251301	-0.277992	-0.15894	-0.277992	-0.15894	-0.277992	-0.300193	-0.192117	-0.34143	-0.224635	-0.192117	-0.224635	-0.117084	-0.192117	-0.277992	-0.117084	-0.277992
ypdub|YDR215C:14	95	8.4	0	3.2	0	5.3	4.2	5.3	4.2	10.5	5.3	4.2	7.4	3.2	9.5	15.8	5.3	7.4	0	1.1	2.36	3.80574	-0.300193	-0.000166096	-0.15894	-0.000166096	-0.224635	-0.192117	-0.224635	-0.192117	-0.34143	-0.224635	-0.192117	-0.277992	-0.15894	-0.322633	-0.420609	-0.224635	-0.277992	-0.000166096	-0.0716205
ypdub|YLR101C:1	95	0	1.1	4.2	1.1	10.5	3.2	5.3	11.6	13.7	1.1	3.2	3.2	3.2	7.4	6.3	5.3	8.4	1.1	10.5	1.1	3.82956	-0.000166096	-0.0716205	-0.192117	-0.0716205	-0.34143	-0.15894	-0.224635	-0.360522	-0.392896	-0.0716205	-0.15894	-0.15894	-0.15894	-0.277992	-0.251301	-0.224635	-0.300193	-0.0716205	-0.34143
ypdub|YPL250W_A:1	95	0	0	10.5	2.1	6.3	14.7	2.1	2.1	13.7	1.1	3.2	0	6.3	3.2	15.8	9.5	6.3	3.2	0	0.66	3.53846	-0.000166096	-0.000166096	-0.34143	-0.117084	-0.251301	-0.406632	-0.117084	-0.117084	-0.392896	-0.0716205	-0.15894	-0.000166096	-0.251301	-0.15894	-0.420609	-0.322633	-0.251301	-0.15894	-0.000166096
ypdub|OPI11:11	95	0	0	8.4	1.1	5.3	9.5	1.1	2.1	13.7	0	4.2	2.1	3.2	3.2	25.3	15.8	5.3	0	0	0	3.27549	-0.000166096	-0.000166096	-0.300193	-0.0716205	-0.224635	-0.322633	-0.0716205	-0.117084	-0.392896	-0.000166096	-0.192117	-0.117084	-0.15894	-0.15894	-0.501651	-0.420609	-0.224635	-0.000166096	-0.000166096
yp|FLO9:854	94	3.2	0	1.1	1.1	3.2	2.1	0	12.8	4.3	0	1.1	6.4	1.1	1.1	40.4	13.8	7.4	0	1.1	0.66	2.89462	-0.15894	-0.000166096	-0.0716205	-0.0716205	-0.15894	-0.117084	-0.000166096	-0.379636	-0.19523	-0.000166096	-0.0716205	-0.253835	-0.0716205	-0.0716205	-0.528258	-0.394316	-0.277992	-0.000166096	-0.0716205
yp|SMP1:101	94	10.6	3.2	5.3	0	1.1	10.6	5.3	1.1	6.4	1.1	9.6	3.2	5.3	7.4	19.1	3.2	5.3	0	2.1	1.1	3.70669	-0.343232	-0.15894	-0.224635	-0.000166096	-0.0716205	-0.343232	-0.224635	-0.0716205	-0.253835	-0.0716205	-0.324578	-0.15894	-0.224635	-0.277992	-0.456185	-0.15894	-0.224635	-0.000166096	-0.117084
yp|YDL012C:14	94	6.4	5.3	2.1	2.1	1.1	5.3	1.1	1.1	6.4	1.1	2.1	12.8	27.7	2.1	8.5	2.1	1.1	0	11.7	1.1	3.45778	-0.253835	-0.224635	-0.117084	-0.117084	-0.0716205	-0.224635	-0.0716205	-0.0716205	-0.253835	-0.0716205	-0.117084	-0.379636	-0.51302	-0.117084	-0.302315	-0.117084	-0.0716205	-0.000166096	-0.362181
yp|ARO80:856	94	2.1	1.1	8.5	9.6	6.4	6.4	0	7.4	8.5	1.1	17	4.3	4.3	3.2	5.3	5.3	5.3	2.1	2.1	2.1	3.86743	-0.117084	-0.0716205	-0.302315	-0.324578	-0.253835	-0.253835	-0.000166096	-0.277992	-0.302315	-0.0716205	-0.434598	-0.19523	-0.19523	-0.15894	-0.224635	-0.224635	-0.224635	-0.117084	-0.117084
yp|PHO8:316	94	8.5	0	6.4	8.5	6.4	6.4	4.3	1.1	7.4	1.1	4.3	3.2	6.4	3.2	9.6	7.4	10.6	1.1	4.3	2.36	3.96236	-0.302315	-0.000166096	-0.253835	-0.302315	-0.253835	-0.253835	-0.19523	-0.0716205	-0.277992	-0.0716205	-0.19523	-0.15894	-0.253835	-0.15894	-0.324578	-0.277992	-0.343232	-0.0716205	-0.19523
yp|TSC11:1151	94	6.4	4.3	5.3	8.5	4.3	8.5	1.1	8.5	11.7	2.1	5.3	2.1	1.1	4.3	7.4	4.3	8.5	2.1	4.3	2.1	4.02318	-0.253835	-0.19523	-0.224635	-0.302315	-0.19523	-0.302315	-0.0716205	-0.302315	-0.362181	-0.117084	-0.224635	-0.117084	-0.0716205	-0.19523	-0.277992	-0.19523	-0.302315	-0.117084	-0.19523
yp|DDI1:77	94	5.3	0	8.5	5.3	4.3	5.3	0	7.4	14.9	3.2	9.6	7.4	8.5	7.4	4.3	4.3	1.1	0	3.2	2.36	3.82204	-0.224635	-0.000166096	-0.302315	-0.224635	-0.19523	-0.224635	-0.000166096	-0.277992	-0.409259	-0.15894	-0.324578	-0.277992	-0.302315	-0.277992	-0.19523	-0.19523	-0.0716205	-0.000166096	-0.15894
yp|PMC1:288	94	5.3	2.1	5.3	3.2	4.3	8.5	2.1	10.6	13.8	2.1	3.2	4.3	4.3	4.3	10.6	5.3	6.4	0	4.3	2.76	3.95628	-0.224635	-0.117084	-0.224635	-0.15894	-0.19523	-0.302315	-0.117084	-0.343232	-0.394316	-0.117084	-0.15894	-0.19523	-0.19523	-0.19523	-0.343232	-0.224635	-0.253835	-0.000166096	-0.19523
yp|SHE10:195	94	6.4	0	10.6	14.9	1.1	3.2	4.3	3.2	6.4	3.2	3.2	1.1	5.3	1.1	10.6	14.9	9.6	1.1	0	1.1	3.67967	-0.253835	-0.000166096	-0.343232	-0.409259	-0.0716205	-0.15894	-0.19523	-0.15894	-0.253835	-0.15894	-0.15894	-0.0716205	-0.224635	-0.0716205	-0.343232	-0.409259	-0.324578	-0.0716205	-0.000166096
yp|TPO2:201	94	7.4	6.4	2.1	2.1	5.3	11.7	1.1	6.4	13.8	4.3	2.1	5.3	0	4.3	11.7	1.1	8.5	2.1	4.3	2.1	3.85336	-0.277992	-0.253835	-0.117084	-0.117084	-0.224635	-0.362181	-0.0716205	-0.253835	-0.394316	-0.19523	-0.117084	-0.224635	-0.000166096	-0.19523	-0.362181	-0.0716205	-0.302315	-0.117084	-0.19523
yp|YOR1:1104	94	11.7	1.1	2.1	5.3	3.2	4.3	0	6.4	17	4.3	4.3	3.2	3.2	5.3	4.3	8.5	10.6	1.1	4.3	2.76	3.85889	-0.362181	-0.0716205	-0.117084	-0.224635	-0.15894	-0.19523	-0.000166096	-0.253835	-0.434598	-0.19523	-0.19523	-0.15894	-0.15894	-0.224635	-0.19523	-0.302315	-0.343232	-0.0716205	-0.19523
yp|MAL11:404	94	10.6	4.3	0	2.1	7.4	16	0	8.5	12.8	2.1	2.1	1.1	2.1	3.2	9.6	5.3	6.4	2.1	4.3	2.1	3.73602	-0.343232	-0.19523	-0.000166096	-0.117084	-0.277992	-0.423029	-0.000166096	-0.302315	-0.379636	-0.117084	-0.117084	-0.0716205	-0.117084	-0.15894	-0.324578	-0.224635	-0.253835	-0.117084	-0.19523
yp|RIM101:55	94	7.4	3.2	11.7	4.3	0	6.4	3.2	3.2	7.4	1.1	4.3	8.5	2.1	4.3	20.2	8.5	1.1	0	3.2	1.7	3.72488	-0.277992	-0.15894	-0.362181	-0.19523	-0.000166096	-0.253835	-0.15894	-0.15894	-0.277992	-0.0716205	-0.19523	-0.302315	-0.117084	-0.19523	-0.466138	-0.302315	-0.0716205	-0.000166096	-0.15894
yp|SMF2:361	94	11.7	2.1	0	1.1	5.3	9.6	0	3.2	18.1	1.1	2.1	4.3	3.2	4.3	13.8	6.4	11.7	1.1	1.1	1.1	3.59739	-0.362181	-0.117084	-0.000166096	-0.0716205	-0.224635	-0.324578	-0.000166096	-0.15894	-0.446345	-0.0716205	-0.117084	-0.19523	-0.15894	-0.19523	-0.394316	-0.253835	-0.362181	-0.0716205	-0.0716205
yp|RSC30:117	94	5.3	0	7.4	3.2	4.3	2.1	1.1	4.3	4.3	2.1	14.9	5.3	7.4	4.3	12.8	8.5	8.5	0	4.3	2.1	3.83999	-0.224635	-0.000166096	-0.277992	-0.15894	-0.19523	-0.117084	-0.0716205	-0.19523	-0.19523	-0.117084	-0.409259	-0.224635	-0.277992	-0.19523	-0.379636	-0.302315	-0.302315	-0.000166096	-0.19523
yp|SYG1:555	94	6.4	5.3	5.3	1.1	10.6	6.4	3.2	5.3	11.7	5.3	3.2	4.3	1.1	5.3	10.6	3.2	5.3	3.2	3.2	3.2	4.0373	-0.253835	-0.224635	-0.224635	-0.0716205	-0.343232	-0.253835	-0.15894	-0.224635	-0.362181	-0.224635	-0.15894	-0.19523	-0.0716205	-0.224635	-0.343232	-0.15894	-0.224635	-0.15894	-0.15894
yp|PTM1:63	94	3.2	2.1	12.8	9.6	4.3	5.3	2.1	9.6	6.4	2.1	4.3	5.3	4.3	3.2	6.4	4.3	7.4	0	7.4	2.76	3.99194	-0.15894	-0.117084	-0.379636	-0.324578	-0.19523	-0.224635	-0.117084	-0.324578	-0.253835	-0.117084	-0.19523	-0.224635	-0.19523	-0.15894	-0.253835	-0.19523	-0.277992	-0.000166096	-0.277992
yp|EAP1:521	94	2.1	0	1.1	2.1	7.4	9.6	1.1	4.3	4.3	7.4	9.6	29.8	11.7	0	3.2	3.2	1.1	0	2.1	1.1	3.36277	-0.117084	-0.000166096	-0.0716205	-0.117084	-0.277992	-0.324578	-0.0716205	-0.19523	-0.19523	-0.277992	-0.324578	-0.520495	-0.362181	-0.000166096	-0.15894	-0.15894	-0.0716205	-0.000166096	-0.117084
yp|IRS4:214	94	1.1	1.1	4.3	4.3	0	4.3	2.1	5.3	10.6	1.1	9.6	7.4	6.4	5.3	24.5	8.5	3.2	0	1.1	1.1	3.5969	-0.0716205	-0.0716205	-0.19523	-0.19523	-0.000166096	-0.19523	-0.117084	-0.224635	-0.343232	-0.0716205	-0.324578	-0.277992	-0.253835	-0.224635	-0.497147	-0.302315	-0.15894	-0.000166096	-0.0716205
yp|GAB1:294	94	9.6	0	3.2	1.1	12.8	6.4	2.1	9.6	16	1.1	5.3	7.4	0	2.1	7.4	1.1	5.3	2.1	7.4	1.1	3.71429	-0.324578	-0.000166096	-0.15894	-0.0716205	-0.379636	-0.253835	-0.117084	-0.324578	-0.423029	-0.0716205	-0.224635	-0.277992	-0.000166096	-0.117084	-0.277992	-0.0716205	-0.224635	-0.117084	-0.277992
yp|ELP6:1	94	4.3	1.1	3.2	3.2	7.4	2.1	6.4	3.2	11.7	3.2	7.4	4.3	7.4	2.1	19.1	5.3	6.4	1.1	1.1	2.1	3.8599	-0.19523	-0.0716205	-0.15894	-0.15894	-0.277992	-0.117084	-0.253835	-0.15894	-0.362181	-0.15894	-0.277992	-0.19523	-0.277992	-0.117084	-0.456185	-0.224635	-0.253835	-0.0716205	-0.0716205
yp|TIR2:91	94	20.2	0	0	7.4	0	1.1	0	0	6.4	2.1	0	2.1	0	1.1	37.2	13.8	6.4	1.1	1.1	0	2.69863	-0.466138	-0.000166096	-0.000166096	-0.277992	-0.000166096	-0.0716205	-0.000166096	-0.000166096	-0.253835	-0.117084	-0.000166096	-0.117084	-0.000166096	-0.0716205	-0.530705	-0.394316	-0.253835	-0.0716205	-0.0716205
yp|AZF1:814	94	3.2	0	4.3	2.1	6.4	4.3	1.1	3.2	5.3	2.1	21.3	5.3	8.5	3.2	17	6.4	4.3	0	2.1	2.1	3.6548	-0.15894	-0.000166096	-0.19523	-0.117084	-0.253835	-0.19523	-0.0716205	-0.15894	-0.224635	-0.117084	-0.475227	-0.224635	-0.302315	-0.15894	-0.434598	-0.253835	-0.19523	-0.000166096	-0.117084
yp|SNF2:163	94	10.6	0	2.1	4.3	2.1	2.1	2.1	2.1	8.5	5.3	11.7	6.4	27.7	4.3	7.4	2.1	1.1	0	0	1.7	3.44229	-0.343232	-0.000166096	-0.117084	-0.19523	-0.117084	-0.117084	-0.117084	-0.117084	-0.302315	-0.224635	-0.362181	-0.253835	-0.51302	-0.19523	-0.277992	-0.117084	-0.0716205	-0.000166096	-0.000166096
yp|CAR1:240	94	9.6	4.3	6.4	7.4	1.1	10.6	3.2	7.4	12.8	1.1	4.3	6.4	0	4.3	4.3	6.4	8.5	0	2.1	1.7	3.86777	-0.324578	-0.19523	-0.253835	-0.277992	-0.0716205	-0.343232	-0.15894	-0.277992	-0.379636	-0.0716205	-0.19523	-0.253835	-0.000166096	-0.19523	-0.19523	-0.253835	-0.302315	-0.000166096	-0.117084
yp|TPO3:210	94	7.4	4.3	2.1	2.1	5.3	11.7	1.1	6.4	13.8	4.3	2.1	5.3	0	4.3	12.8	1.1	9.6	2.1	4.3	2.1	3.83447	-0.277992	-0.19523	-0.117084	-0.117084	-0.224635	-0.362181	-0.0716205	-0.253835	-0.394316	-0.19523	-0.117084	-0.224635	-0.000166096	-0.19523	-0.379636	-0.0716205	-0.324578	-0.117084	-0.19523
yp|FUN26:174	93	7.5	1.1	0	2.2	9.7	8.6	0	7.5	8.6	8.6	4.3	1.1	3.2	0	10.8	8.6	15.1	1.1	2.2	1.1	3.67531	-0.280295	-0.0716205	-0.000166096	-0.12118	-0.326509	-0.30442	-0.000166096	-0.280295	-0.30442	-0.30442	-0.19523	-0.0716205	-0.15894	-0.000166096	-0.346795	-0.30442	-0.411847	-0.0716205	-0.12118
yp|ALG3:351	93	6.5	1.1	0	1.1	7.5	4.3	3.2	6.5	20.4	1.1	4.3	6.5	3.2	1.1	10.8	5.4	6.5	6.5	4.3	1.1	3.79431	-0.256347	-0.0716205	-0.000166096	-0.0716205	-0.280295	-0.19523	-0.15894	-0.256347	-0.467854	-0.0716205	-0.19523	-0.256347	-0.15894	-0.0716205	-0.346795	-0.227416	-0.256347	-0.256347	-0.19523
yp|ROX3:86	93	6.5	1.1	9.7	4.3	7.5	7.5	1.1	5.4	7.5	3.2	7.5	7.5	15.1	4.3	6.5	1.1	1.1	2.2	1.1	1.1	3.90863	-0.256347	-0.0716205	-0.326509	-0.19523	-0.280295	-0.280295	-0.0716205	-0.227416	-0.280295	-0.15894	-0.280295	-0.280295	-0.411847	-0.19523	-0.256347	-0.0716205	-0.0716205	-0.12118	-0.0716205
yp|SYP1:532	93	5.4	0	3.2	4.3	4.3	6.5	3.2	4.3	11.8	0	6.5	5.4	8.6	3.2	21.5	7.5	3.2	0	1.1	2.36	3.68643	-0.227416	-0.000166096	-0.15894	-0.19523	-0.19523	-0.256347	-0.15894	-0.19523	-0.363827	-0.000166096	-0.256347	-0.227416	-0.30442	-0.15894	-0.47679	-0.280295	-0.15894	-0.000166096	-0.0716205
yp|SSK22:1230	93	12.9	2.2	6.5	7.5	2.2	6.5	1.1	6.5	9.7	5.4	4.3	5.4	3.2	8.6	2.2	4.3	6.5	4.3	1.1	2.2	4.02401	-0.381153	-0.12118	-0.256347	-0.280295	-0.12118	-0.256347	-0.0716205	-0.256347	-0.326509	-0.227416	-0.19523	-0.227416	-0.15894	-0.30442	-0.12118	-0.19523	-0.256347	-0.19523	-0.0716205
yp|FUB1:129	93	7.5	0	7.5	3.2	3.2	14	1.1	1.1	5.4	3.2	6.5	17.2	5.4	5.4	6.5	4.3	2.2	2.2	4.3	2.2	3.84252	-0.280295	-0.000166096	-0.280295	-0.15894	-0.15894	-0.397124	-0.0716205	-0.0716205	-0.227416	-0.15894	-0.256347	-0.436808	-0.227416	-0.227416	-0.256347	-0.19523	-0.12118	-0.12118	-0.19523
yp|CDC39:1679	93	4.3	0	3.2	5.4	11.8	3.2	4.3	5.4	11.8	2.2	5.4	5.4	3.2	7.5	9.7	7.5	3.2	2.2	4.3	3.2	3.9884	-0.19523	-0.000166096	-0.15894	-0.227416	-0.363827	-0.15894	-0.19523	-0.227416	-0.363827	-0.12118	-0.227416	-0.227416	-0.15894	-0.280295	-0.326509	-0.280295	-0.15894	-0.12118	-0.19523
yp|YDL206W:4	93	3.2	2.2	3.2	2.2	4.3	5.4	2.2	10.8	15.1	2.2	4.3	3.2	1.1	2.2	18.3	6.5	7.5	1.1	5.4	2.2	3.81492	-0.15894	-0.12118	-0.15894	-0.12118	-0.19523	-0.227416	-0.12118	-0.346795	-0.411847	-0.12118	-0.19523	-0.15894	-0.0716205	-0.12118	-0.448376	-0.256347	-0.280295	-0.0716205	-0.227416
yp|MKC7:398	93	6.5	1.1	9.7	8.6	6.5	5.4	0	11.8	8.6	3.2	6.5	3.2	3.2	1.1	11.8	3.2	4.3	1.1	4.3	2.36	3.90071	-0.256347	-0.0716205	-0.326509	-0.30442	-0.256347	-0.227416	-0.000166096	-0.363827	-0.30442	-0.15894	-0.256347	-0.15894	-0.15894	-0.0716205	-0.363827	-0.15894	-0.19523	-0.0716205	-0.19523
yp|YSP2:252	93	6.5	0	3.2	4.3	3.2	4.3	10.8	4.3	8.6	0	6.5	8.6	8.6	4.3	16.1	6.5	2.2	0	2.2	2.2	3.79498	-0.256347	-0.000166096	-0.15894	-0.19523	-0.15894	-0.19523	-0.346795	-0.19523	-0.30442	-0.000166096	-0.256347	-0.30442	-0.30442	-0.19523	-0.424226	-0.256347	-0.12118	-0.000166096	-0.12118
yp|UTR5:32	93	8.6	3.2	0	5.4	8.6	4.3	1.1	2.2	8.6	1.1	2.2	6.5	5.4	11.8	5.4	9.7	6.5	2.2	7.5	2.2	3.93995	-0.30442	-0.15894	-0.000166096	-0.227416	-0.30442	-0.19523	-0.0716205	-0.12118	-0.30442	-0.0716205	-0.12118	-0.256347	-0.227416	-0.363827	-0.227416	-0.326509	-0.256347	-0.12118	-0.280295
yp|SHO1:28	93	9.7	2.2	4.3	1.1	9.7	4.3	1.1	12.9	6.5	1.1	4.3	3.2	1.1	2.2	12.9	6.5	7.5	3.2	6.5	1.76	3.89707	-0.326509	-0.12118	-0.19523	-0.0716205	-0.326509	-0.19523	-0.0716205	-0.381153	-0.256347	-0.0716205	-0.19523	-0.15894	-0.0716205	-0.12118	-0.381153	-0.256347	-0.280295	-0.15894	-0.256347
yp|SHO1:162	93	8.6	0	3.2	3.2	2.2	5.4	3.2	3.2	6.5	0	14	6.5	8.6	8.6	9.7	8.6	3.2	0	5.4	2.8	3.82522	-0.30442	-0.000166096	-0.15894	-0.15894	-0.12118	-0.227416	-0.15894	-0.15894	-0.256347	-0.000166096	-0.397124	-0.256347	-0.30442	-0.30442	-0.326509	-0.30442	-0.15894	-0.000166096	-0.227416
yp|ROG3:514	93	8.6	0	2.2	4.3	0	6.5	2.2	2.2	12.9	0	8.6	15.1	3.2	5.4	17.2	2.2	8.6	0	1.1	0.66	3.53801	-0.30442	-0.000166096	-0.12118	-0.19523	-0.000166096	-0.256347	-0.12118	-0.12118	-0.381153	-0.000166096	-0.30442	-0.411847	-0.15894	-0.227416	-0.436808	-0.12118	-0.30442	-0.000166096	-0.0716205
yp|YGR125W:501	93	6.5	2.2	4.3	3.2	7.5	8.6	1.1	14	15.1	1.1	4.3	3.2	1.1	2.2	7.5	3.2	8.6	1.1	5.4	1.76	3.85829	-0.256347	-0.12118	-0.19523	-0.15894	-0.280295	-0.30442	-0.0716205	-0.397124	-0.411847	-0.0716205	-0.19523	-0.15894	-0.0716205	-0.12118	-0.280295	-0.15894	-0.30442	-0.0716205	-0.227416
yp|ARN2:421	93	9.7	1.1	3.2	1.1	5.4	11.8	1.1	11.8	6.5	3.2	2.2	2.2	3.2	3.2	10.8	7.5	6.5	2.2	7.5	2.2	3.91582	-0.326509	-0.0716205	-0.15894	-0.0716205	-0.227416	-0.363827	-0.0716205	-0.363827	-0.256347	-0.15894	-0.12118	-0.12118	-0.15894	-0.15894	-0.346795	-0.280295	-0.256347	-0.12118	-0.280295
yp|IRE1:97	93	6.5	0	4.3	10.8	3.2	7.5	3.2	11.8	10.8	0	7.5	5.4	4.3	6.5	7.5	2.2	3.2	1.1	4.3	2.8	3.89406	-0.256347	-0.000166096	-0.19523	-0.346795	-0.15894	-0.280295	-0.15894	-0.363827	-0.346795	-0.000166096	-0.280295	-0.227416	-0.19523	-0.256347	-0.280295	-0.12118	-0.15894	-0.0716205	-0.19523
yp|MMP1:299	93	8.6	3.2	2.2	1.1	5.4	7.5	1.1	14	7.5	2.2	4.3	4.3	2.2	4.3	11.8	6.5	9.7	1.1	3.2	2.2	3.91821	-0.30442	-0.15894	-0.12118	-0.0716205	-0.227416	-0.280295	-0.0716205	-0.397124	-0.280295	-0.12118	-0.19523	-0.19523	-0.12118	-0.19523	-0.363827	-0.256347	-0.326509	-0.0716205	-0.15894
yp|YLR278C:899	93	0	1.1	5.4	4.3	0	2.2	2.2	4.3	0	2.2	47.3	1.1	3.2	4.3	8.6	4.3	7.5	0	2.2	0.66	2.8915	-0.000166096	-0.0716205	-0.227416	-0.19523	-0.000166096	-0.12118	-0.12118	-0.19523	-0.000166096	-0.12118	-0.510878	-0.0716205	-0.15894	-0.19523	-0.30442	-0.19523	-0.280295	-0.000166096	-0.12118
yp|CAC2:135	93	10.8	2.2	7.5	1.1	2.2	11.8	3.2	5.4	9.7	2.2	4.3	2.2	4.3	5.4	9.7	2.2	10.8	2.2	3.2	2.2	3.95261	-0.346795	-0.12118	-0.280295	-0.0716205	-0.12118	-0.363827	-0.15894	-0.227416	-0.326509	-0.12118	-0.19523	-0.12118	-0.19523	-0.227416	-0.326509	-0.12118	-0.346795	-0.12118	-0.15894
yp|MSN2:223	93	0	0	12.9	0	3.2	1.1	2.2	4.3	11.8	2.2	18.3	2.2	2.2	5.4	22.6	5.4	2.2	1.1	3.2	1.1	3.39585	-0.000166096	-0.000166096	-0.381153	-0.000166096	-0.15894	-0.0716205	-0.12118	-0.19523	-0.363827	-0.12118	-0.448376	-0.12118	-0.12118	-0.227416	-0.484914	-0.227416	-0.12118	-0.0716205	-0.15894
yp|HXT14:405	93	4.3	4.3	1.1	2.2	11.8	4.3	0	10.8	12.9	5.4	4.3	3.2	0	3.2	6.5	12.9	7.5	2.2	3.2	2.2	3.80904	-0.19523	-0.19523	-0.0716205	-0.12118	-0.363827	-0.19523	-0.000166096	-0.346795	-0.381153	-0.227416	-0.19523	-0.15894	-0.000166096	-0.15894	-0.256347	-0.381153	-0.280295	-0.12118	-0.15894
yp|MSB1:1019	93	10.8	0	0	4.3	2.2	6.5	2.2	1.1	1.1	6.5	7.5	18.3	11.8	6.5	5.4	1.1	7.5	0	7.5	1.1	3.64929	-0.346795	-0.000166096	-0.000166096	-0.19523	-0.12118	-0.256347	-0.12118	-0.0716205	-0.0716205	-0.256347	-0.280295	-0.448376	-0.363827	-0.256347	-0.227416	-0.0716205	-0.280295	-0.000166096	-0.280295
yp|YPK9:188	93	3.2	0	6.5	10.8	2.2	6.5	6.5	3.2	6.5	0	4.3	2.2	3.2	10.8	22.6	6.5	2.2	0	3.2	2.2	3.65527	-0.15894	-0.000166096	-0.256347	-0.346795	-0.12118	-0.256347	-0.256347	-0.15894	-0.256347	-0.000166096	-0.19523	-0.12118	-0.15894	-0.346795	-0.484914	-0.256347	-0.12118	-0.000166096	-0.15894
yp|LDB19:370	93	5.4	0	6.5	11.8	1.1	8.6	1.1	2.2	9.7	2.2	6.5	9.7	14	7.5	7.5	1.1	4.3	0	1.1	1.1	3.74349	-0.227416	-0.000166096	-0.256347	-0.363827	-0.0716205	-0.30442	-0.0716205	-0.12118	-0.326509	-0.12118	-0.256347	-0.326509	-0.397124	-0.280295	-0.280295	-0.0716205	-0.19523	-0.000166096	-0.0716205
yp|FRE5:198	93	6.5	0	3.2	2.2	10.8	8.6	6.5	4.3	19.4	1.1	3.2	3.2	1.1	6.5	7.5	2.2	9.7	1.1	3.2	1.76	3.77443	-0.256347	-0.000166096	-0.15894	-0.12118	-0.346795	-0.30442	-0.256347	-0.19523	-0.458988	-0.0716205	-0.15894	-0.15894	-0.0716205	-0.256347	-0.280295	-0.12118	-0.326509	-0.0716205	-0.15894
yp|YPL162C:169	93	3.2	3.2	6.5	7.5	11.8	1.1	1.1	6.5	14	1.1	10.8	4.3	2.2	1.1	6.5	4.3	8.6	3.2	3.2	1.76	3.89539	-0.15894	-0.15894	-0.256347	-0.280295	-0.363827	-0.0716205	-0.0716205	-0.256347	-0.397124	-0.0716205	-0.346795	-0.19523	-0.12118	-0.0716205	-0.256347	-0.19523	-0.30442	-0.15894	-0.15894
yp|CMR3:72	93	2.2	0	2.2	3.2	2.2	0	2.2	7.5	5.4	5.4	8.6	17.2	8.6	1.1	11.8	6.5	9.7	0	6.5	1.76	3.69959	-0.12118	-0.000166096	-0.12118	-0.15894	-0.12118	-0.000166096	-0.12118	-0.280295	-0.227416	-0.227416	-0.30442	-0.436808	-0.30442	-0.0716205	-0.363827	-0.256347	-0.326509	-0.000166096	-0.256347
yp|COB:6	93	5.4	1.1	2.2	2.2	6.5	5.4	5.4	9.7	9.7	8.6	7.5	2.2	2.2	2.2	12.9	1.1	7.5	2.2	6.5	2.2	3.96445	-0.227416	-0.0716205	-0.12118	-0.12118	-0.256347	-0.227416	-0.227416	-0.326509	-0.326509	-0.30442	-0.280295	-0.12118	-0.12118	-0.12118	-0.381153	-0.0716205	-0.280295	-0.12118	-0.256347
yp|BI2:6	93	5.4	1.1	2.2	2.2	6.5	5.4	5.4	9.7	9.7	8.6	7.5	2.2	2.2	2.2	12.9	1.1	7.5	2.2	6.5	2.2	3.96445	-0.227416	-0.0716205	-0.12118	-0.12118	-0.256347	-0.227416	-0.227416	-0.326509	-0.326509	-0.30442	-0.280295	-0.12118	-0.12118	-0.12118	-0.381153	-0.0716205	-0.280295	-0.12118	-0.256347
yp|BI3:6	93	5.4	1.1	2.2	2.2	6.5	5.4	5.4	9.7	9.7	8.6	7.5	2.2	2.2	2.2	12.9	1.1	7.5	2.2	6.5	2.2	3.96445	-0.227416	-0.0716205	-0.12118	-0.12118	-0.256347	-0.227416	-0.227416	-0.326509	-0.326509	-0.30442	-0.280295	-0.12118	-0.12118	-0.12118	-0.381153	-0.0716205	-0.280295	-0.12118	-0.256347
yp|BI4:6	93	5.4	1.1	2.2	2.2	6.5	5.4	5.4	9.7	9.7	8.6	7.5	2.2	2.2	2.2	12.9	1.1	7.5	2.2	6.5	2.2	3.96445	-0.227416	-0.0716205	-0.12118	-0.12118	-0.256347	-0.227416	-0.227416	-0.326509	-0.326509	-0.30442	-0.280295	-0.12118	-0.12118	-0.12118	-0.381153	-0.0716205	-0.280295	-0.12118	-0.256347
ypdub|YER137W_A:1	93	2.2	7.5	4.3	1.1	9.7	0	1.1	8.6	8.6	4.3	10.8	6.5	0	5.4	17.2	6.5	3.2	0	3.2	1.1	3.71262	-0.12118	-0.280295	-0.19523	-0.0716205	-0.326509	-0.000166096	-0.0716205	-0.30442	-0.30442	-0.19523	-0.346795	-0.256347	-0.000166096	-0.227416	-0.436808	-0.256347	-0.15894	-0.000166096	-0.15894
ypdub|YGL152C:133	93	5.4	5.4	1.1	2.2	9.7	0	0	8.6	16.1	2.2	6.5	1.1	0	2.2	25.8	6.5	6.5	1.1	0	0.66	3.36238	-0.227416	-0.227416	-0.0716205	-0.12118	-0.326509	-0.000166096	-0.000166096	-0.30442	-0.424226	-0.12118	-0.256347	-0.0716205	-0.000166096	-0.12118	-0.504281	-0.256347	-0.256347	-0.0716205	-0.000166096
ypdub|YGL165C:26	93	4.3	6.5	4.3	6.5	3.2	5.4	1.1	6.5	10.8	5.4	5.4	2.2	3.2	4.3	14	3.2	6.5	0	7.5	3.2	3.98733	-0.19523	-0.256347	-0.19523	-0.256347	-0.15894	-0.227416	-0.0716205	-0.256347	-0.346795	-0.227416	-0.227416	-0.12118	-0.15894	-0.19523	-0.397124	-0.15894	-0.256347	-0.000166096	-0.280295
ypdub|YJL202C:4	93	5.4	5.4	3.2	1.1	9.7	1.1	1.1	8.6	19.4	0	7.5	6.5	2.2	4.3	10.8	5.4	4.3	1.1	3.2	1.1	3.77177	-0.227416	-0.227416	-0.15894	-0.0716205	-0.326509	-0.0716205	-0.0716205	-0.30442	-0.458988	-0.000166096	-0.280295	-0.256347	-0.12118	-0.19523	-0.346795	-0.227416	-0.19523	-0.0716205	-0.15894
yp|PTC3:203	92	2.2	8.7	9.8	5.4	1.1	7.6	3.3	10.9	8.7	2.2	4.3	3.3	3.3	1.1	9.8	5.4	9.8	1.1	2.2	2.2	3.94521	-0.12118	-0.306508	-0.328424	-0.227416	-0.0716205	-0.28258	-0.162441	-0.348556	-0.306508	-0.12118	-0.19523	-0.162441	-0.162441	-0.0716205	-0.328424	-0.227416	-0.328424	-0.0716205	-0.12118
yp|QDR3:140	92	10.9	1.1	3.3	3.3	5.4	8.7	0	7.6	13	2.2	3.3	2.2	1.1	4.3	14.1	5.4	8.7	2.2	3.3	2.2	3.8321	-0.348556	-0.0716205	-0.162441	-0.162441	-0.227416	-0.306508	-0.000166096	-0.28258	-0.382659	-0.12118	-0.162441	-0.12118	-0.0716205	-0.19523	-0.398513	-0.227416	-0.306508	-0.12118	-0.162441
yp|IRA1:510	92	3.3	0	6.5	5.4	2.2	2.2	3.3	2.2	13	5.4	14.1	0	4.3	2.2	18.5	6.5	4.3	1.1	5.4	2.2	3.6985	-0.162441	-0.000166096	-0.256347	-0.227416	-0.12118	-0.12118	-0.162441	-0.12118	-0.382659	-0.227416	-0.398513	-0.000166096	-0.19523	-0.12118	-0.450374	-0.256347	-0.19523	-0.0716205	-0.227416
yp|THI3:353	92	7.6	1.1	1.1	6.5	4.3	9.8	1.1	6.5	6.5	3.3	5.4	7.6	7.6	3.3	7.6	5.4	7.6	4.3	3.3	3.3	4.05784	-0.28258	-0.0716205	-0.0716205	-0.256347	-0.19523	-0.328424	-0.0716205	-0.256347	-0.256347	-0.162441	-0.227416	-0.28258	-0.28258	-0.162441	-0.28258	-0.227416	-0.28258	-0.19523	-0.162441
yp|RGT2:354	92	9.8	0	2.2	1.1	8.7	10.9	0	14.1	6.5	2.2	7.6	2.2	4.3	4.3	6.5	2.2	12	0	5.4	1.76	3.71908	-0.328424	-0.000166096	-0.12118	-0.0716205	-0.306508	-0.348556	-0.000166096	-0.398513	-0.256347	-0.12118	-0.28258	-0.12118	-0.19523	-0.19523	-0.256347	-0.12118	-0.367083	-0.000166096	-0.227416
yp|DOA4:505	92	3.3	4.3	7.6	2.2	3.3	4.3	4.3	6.5	12	3.3	10.9	3.3	5.4	1.1	14.1	8.7	2.2	0	3.3	2.86	3.89904	-0.162441	-0.19523	-0.28258	-0.12118	-0.162441	-0.19523	-0.19523	-0.256347	-0.367083	-0.162441	-0.348556	-0.162441	-0.227416	-0.0716205	-0.398513	-0.306508	-0.12118	-0.000166096	-0.162441
yp|YCF1:525	92	5.4	3.3	3.3	4.3	13	2.2	0	5.4	14.1	3.3	4.3	6.5	3.3	3.3	7.6	8.7	9.8	0	2.2	2.86	3.85522	-0.227416	-0.162441	-0.162441	-0.19523	-0.382659	-0.12118	-0.000166096	-0.227416	-0.398513	-0.162441	-0.19523	-0.256347	-0.162441	-0.162441	-0.28258	-0.306508	-0.328424	-0.000166096	-0.12118
yp|SSD1:57	92	4.3	0	1.1	1.1	1.1	9.8	6.5	0	4.3	2.2	17.4	6.5	16.3	4.3	15.2	3.3	1.1	0	5.4	1.1	3.50353	-0.19523	-0.000166096	-0.0716205	-0.0716205	-0.0716205	-0.328424	-0.256347	-0.000166096	-0.19523	-0.12118	-0.438985	-0.256347	-0.426592	-0.19523	-0.413127	-0.162441	-0.0716205	-0.000166096	-0.227416
yp|YND1:131	92	7.6	1.1	9.8	6.5	7.6	10.9	5.4	6.5	7.6	2.2	4.3	3.3	4.3	3.3	5.4	4.3	4.3	1.1	4.3	3.3	4.0577	-0.28258	-0.0716205	-0.328424	-0.256347	-0.28258	-0.348556	-0.227416	-0.256347	-0.28258	-0.12118	-0.19523	-0.162441	-0.19523	-0.162441	-0.227416	-0.19523	-0.19523	-0.0716205	-0.19523
yp|ARB1:485	92	5.4	0	7.6	5.4	5.4	9.8	1.1	4.3	14.1	1.1	5.4	3.3	7.6	5.4	6.5	5.4	8.7	1.1	2.2	1.76	3.91333	-0.227416	-0.000166096	-0.28258	-0.227416	-0.227416	-0.328424	-0.0716205	-0.19523	-0.398513	-0.0716205	-0.227416	-0.162441	-0.28258	-0.227416	-0.256347	-0.227416	-0.306508	-0.0716205	-0.12118
yp|ICL1:217	92	10.9	3.3	7.6	6.5	2.2	5.4	4.3	10.9	5.4	4.3	4.3	3.3	3.3	5.4	6.5	6.5	8.7	0	1.1	3.3	4.00347	-0.348556	-0.162441	-0.28258	-0.256347	-0.12118	-0.227416	-0.19523	-0.348556	-0.227416	-0.19523	-0.19523	-0.162441	-0.162441	-0.227416	-0.256347	-0.256347	-0.306508	-0.000166096	-0.0716205
yp|ERG4:136	92	4.3	2.2	4.3	0	9.8	5.4	4.3	9.8	15.2	4.3	4.3	3.3	1.1	5.4	3.3	8.7	4.3	3.3	6.5	3.3	3.93933	-0.19523	-0.12118	-0.19523	-0.000166096	-0.328424	-0.227416	-0.19523	-0.328424	-0.413127	-0.19523	-0.19523	-0.162441	-0.0716205	-0.227416	-0.162441	-0.306508	-0.19523	-0.162441	-0.256347
yp|MCM6:1	92	4.3	0	5.4	2.2	6.5	8.7	2.2	2.2	3.3	2.2	6.5	12	6.5	4.3	26.1	5.4	2.2	0	0	2.2	3.56256	-0.19523	-0.000166096	-0.227416	-0.12118	-0.256347	-0.306508	-0.12118	-0.12118	-0.162441	-0.12118	-0.256347	-0.367083	-0.256347	-0.19523	-0.505791	-0.227416	-0.12118	-0.000166096	-0.000166096
yp|SEC9:137	92	4.3	0	3.3	1.1	0	10.9	1.1	0	6.5	1.1	18.5	7.6	5.4	5.4	17.4	6.5	4.3	1.1	5.4	1.1	3.55532	-0.19523	-0.000166096	-0.162441	-0.0716205	-0.000166096	-0.348556	-0.0716205	-0.000166096	-0.256347	-0.0716205	-0.450374	-0.28258	-0.227416	-0.227416	-0.438985	-0.256347	-0.19523	-0.0716205	-0.227416
yp|YGR079W:98	92	7.6	1.1	14.1	8.7	3.3	4.3	3.3	4.3	6.5	1.1	7.6	6.5	2.2	1.1	13	12	1.1	0	2.2	1.1	3.77697	-0.28258	-0.0716205	-0.398513	-0.306508	-0.162441	-0.19523	-0.162441	-0.19523	-0.256347	-0.0716205	-0.28258	-0.256347	-0.12118	-0.0716205	-0.382659	-0.367083	-0.0716205	-0.000166096	-0.12118
yp|NNF2:604	92	3.3	4.3	6.5	6.5	2.2	6.5	4.3	13	9.8	0	9.8	1.1	1.1	3.3	7.6	3.3	13	1.1	3.3	1.76	3.85022	-0.162441	-0.19523	-0.256347	-0.256347	-0.12118	-0.256347	-0.19523	-0.382659	-0.328424	-0.000166096	-0.328424	-0.0716205	-0.0716205	-0.162441	-0.28258	-0.162441	-0.382659	-0.0716205	-0.162441
yp|NPR3:685	92	4.3	2.2	14.1	4.3	3.3	5.4	1.1	8.7	9.8	0	16.3	1.1	5.4	3.3	9.8	4.3	1.1	0	5.4	1.1	3.71766	-0.19523	-0.12118	-0.398513	-0.19523	-0.162441	-0.227416	-0.0716205	-0.306508	-0.328424	-0.000166096	-0.426592	-0.0716205	-0.227416	-0.162441	-0.328424	-0.19523	-0.0716205	-0.000166096	-0.227416
yp|WSC4:10	92	5.4	10.9	5.4	2.2	3.3	9.8	1.1	3.3	2.2	1.1	6.5	2.2	7.6	2.2	15.2	7.6	8.7	3.3	2.2	2.2	3.90942	-0.227416	-0.348556	-0.227416	-0.12118	-0.162441	-0.328424	-0.0716205	-0.162441	-0.12118	-0.0716205	-0.256347	-0.12118	-0.28258	-0.12118	-0.413127	-0.28258	-0.306508	-0.162441	-0.12118
yp|ARN1:426	92	9.8	2.2	0	1.1	4.3	12	3.3	5.4	8.7	4.3	2.2	2.2	3.3	2.2	9.8	9.8	10.9	3.3	5.4	2.2	3.89654	-0.328424	-0.12118	-0.000166096	-0.0716205	-0.19523	-0.367083	-0.162441	-0.227416	-0.306508	-0.19523	-0.12118	-0.12118	-0.162441	-0.12118	-0.328424	-0.328424	-0.348556	-0.162441	-0.227416
yp|ICE2:150	92	4.3	1.1	1.1	2.2	4.3	8.7	0	9.8	16.3	1.1	4.3	3.3	3.3	2.2	13	9.8	6.5	3.3	5.4	1.76	3.78677	-0.19523	-0.0716205	-0.0716205	-0.12118	-0.19523	-0.306508	-0.000166096	-0.328424	-0.426592	-0.0716205	-0.19523	-0.162441	-0.162441	-0.12118	-0.382659	-0.328424	-0.256347	-0.162441	-0.227416
yp|SLN1:128	92	4.3	0	8.7	3.3	3.3	5.4	0	9.8	14.1	3.3	6.5	7.6	0	1.1	13	9.8	5.4	0	4.3	0.66	3.68836	-0.19523	-0.000166096	-0.306508	-0.162441	-0.162441	-0.227416	-0.000166096	-0.328424	-0.398513	-0.162441	-0.256347	-0.28258	-0.000166096	-0.0716205	-0.382659	-0.328424	-0.227416	-0.000166096	-0.19523
yp|ATG36:202	92	2.2	0	9.8	6.5	9.8	2.2	2.2	4.3	9.8	1.1	3.3	4.3	2.2	10.9	16.3	7.6	1.1	3.3	3.3	2.2	3.80526	-0.12118	-0.000166096	-0.328424	-0.256347	-0.328424	-0.12118	-0.12118	-0.19523	-0.328424	-0.0716205	-0.162441	-0.19523	-0.12118	-0.348556	-0.426592	-0.28258	-0.0716205	-0.162441	-0.162441
yp|FAS1:1531	92	9.8	1.1	4.3	3.3	3.3	4.3	3.3	5.4	7.6	2.2	7.6	7.6	1.1	5.4	12	6.5	9.8	1.1	4.3	2.86	3.99191	-0.328424	-0.0716205	-0.19523	-0.162441	-0.162441	-0.19523	-0.162441	-0.227416	-0.28258	-0.12118	-0.28258	-0.28258	-0.0716205	-0.227416	-0.367083	-0.256347	-0.328424	-0.0716205	-0.19523
yp|PUF3:263	92	7.6	0	3.3	2.2	6.5	6.5	2.2	5.4	2.2	2.2	18.5	14.1	7.6	2.2	6.5	3.3	5.4	1.1	3.3	2.2	3.80293	-0.28258	-0.000166096	-0.162441	-0.12118	-0.256347	-0.256347	-0.12118	-0.227416	-0.12118	-0.12118	-0.450374	-0.398513	-0.28258	-0.12118	-0.256347	-0.162441	-0.227416	-0.0716205	-0.162441
yp|YCT1:126	92	10.9	2.2	1.1	2.2	12	8.7	1.1	9.8	12	3.3	2.2	5.4	1.1	2.2	7.6	8.7	5.4	2.2	2.2	2.2	3.86596	-0.348556	-0.12118	-0.0716205	-0.12118	-0.367083	-0.306508	-0.0716205	-0.328424	-0.367083	-0.162441	-0.12118	-0.227416	-0.0716205	-0.12118	-0.28258	-0.306508	-0.227416	-0.12118	-0.12118
yp|NHA1:873	92	7.6	0	15.2	15.2	1.1	7.6	0	0	8.7	2.2	4.3	9.8	4.3	5.4	6.5	6.5	2.2	0	3.3	0.66	3.634	-0.28258	-0.000166096	-0.413127	-0.413127	-0.0716205	-0.28258	-0.000166096	-0.000166096	-0.306508	-0.12118	-0.19523	-0.328424	-0.19523	-0.227416	-0.256347	-0.256347	-0.12118	-0.000166096	-0.162441
yp|CLB4:93	92	3.3	0	19.6	15.2	3.3	2.2	1.1	7.6	5.4	1.1	4.3	2.2	9.8	5.4	8.7	2.2	6.5	0	2.2	1.76	3.65104	-0.162441	-0.000166096	-0.46082	-0.413127	-0.162441	-0.12118	-0.0716205	-0.28258	-0.227416	-0.0716205	-0.19523	-0.12118	-0.328424	-0.227416	-0.306508	-0.12118	-0.256347	-0.000166096	-0.12118
yp|IFH1:299	92	2.2	0	16.3	19.6	3.3	6.5	2.2	7.6	7.6	1.1	8.7	3.3	3.3	1.1	8.7	2.2	4.3	0	2.2	1.76	3.63278	-0.12118	-0.000166096	-0.426592	-0.46082	-0.162441	-0.256347	-0.12118	-0.28258	-0.28258	-0.0716205	-0.306508	-0.162441	-0.162441	-0.0716205	-0.306508	-0.12118	-0.19523	-0.000166096	-0.12118
yp|ECM7:239	92	6.5	3.3	3.3	4.3	5.4	10.9	2.2	9.8	14.1	0	4.3	0	1.1	2.2	13	4.3	6.5	5.4	3.3	2.2	3.813	-0.256347	-0.162441	-0.162441	-0.19523	-0.227416	-0.348556	-0.12118	-0.328424	-0.398513	-0.000166096	-0.19523	-0.000166096	-0.0716205	-0.12118	-0.382659	-0.19523	-0.256347	-0.227416	-0.162441
yp|DAT1:43	92	9.8	0	7.6	4.3	1.1	1.1	5.4	1.1	7.6	2.2	1.1	8.7	20.7	4.3	15.2	4.3	4.3	0	1.1	1.1	3.57155	-0.328424	-0.000166096	-0.28258	-0.19523	-0.0716205	-0.0716205	-0.227416	-0.0716205	-0.28258	-0.12118	-0.0716205	-0.306508	-0.470374	-0.19523	-0.413127	-0.19523	-0.19523	-0.000166096	-0.0716205
yp|SLM2:41	92	6.5	0	6.5	0	1.1	3.3	2.2	8.7	7.6	1.1	18.5	10.9	5.4	2.2	12	7.6	4.3	0	2.2	1.1	3.64274	-0.256347	-0.000166096	-0.256347	-0.000166096	-0.0716205	-0.162441	-0.12118	-0.306508	-0.28258	-0.0716205	-0.450374	-0.348556	-0.227416	-0.12118	-0.367083	-0.28258	-0.19523	-0.000166096	-0.12118
yp|SKO1:119	92	2.2	0	1.1	0	2.2	6.5	1.1	3.3	10.9	1.1	13	10.9	4.3	3.3	26.1	7.6	4.3	0	2.2	1.1	3.41873	-0.12118	-0.000166096	-0.0716205	-0.000166096	-0.12118	-0.256347	-0.0716205	-0.162441	-0.348556	-0.0716205	-0.382659	-0.348556	-0.19523	-0.162441	-0.505791	-0.28258	-0.19523	-0.000166096	-0.12118
yp|TDA7:545	92	2.2	0	4.3	3.3	6.5	9.8	1.1	4.3	5.4	3.3	12	6.5	5.4	8.7	16.3	5.4	3.3	0	2.2	2.2	3.81565	-0.12118	-0.000166096	-0.19523	-0.162441	-0.256347	-0.328424	-0.0716205	-0.19523	-0.227416	-0.162441	-0.367083	-0.256347	-0.227416	-0.306508	-0.426592	-0.227416	-0.162441	-0.000166096	-0.12118
yp|YNL194C:79	92	12	2.2	1.1	0	7.6	4.3	0	6.5	15.2	4.3	5.4	4.3	1.1	6.5	9.8	7.6	3.3	2.2	6.5	1.76	3.80432	-0.367083	-0.12118	-0.0716205	-0.000166096	-0.28258	-0.19523	-0.000166096	-0.256347	-0.413127	-0.19523	-0.227416	-0.19523	-0.0716205	-0.256347	-0.328424	-0.28258	-0.162441	-0.12118	-0.256347
yp|YIF1:1	92	6.5	0	3.3	2.2	8.7	10.9	1.1	2.2	1.1	4.3	15.2	7.6	13	4.3	7.6	4.3	4.3	0	3.3	1.76	3.76409	-0.256347	-0.000166096	-0.162441	-0.12118	-0.306508	-0.348556	-0.0716205	-0.12118	-0.0716205	-0.19523	-0.413127	-0.28258	-0.382659	-0.19523	-0.28258	-0.19523	-0.19523	-0.000166096	-0.162441
yp|ABZ1:10	92	4.3	0	7.6	3.3	5.4	7.6	3.3	6.5	9.8	2.2	7.6	6.5	10.9	1.1	6.5	5.4	9.8	0	2.2	2.2	3.91144	-0.19523	-0.000166096	-0.28258	-0.162441	-0.227416	-0.28258	-0.162441	-0.256347	-0.328424	-0.12118	-0.28258	-0.256347	-0.348556	-0.0716205	-0.256347	-0.227416	-0.328424	-0.000166096	-0.12118
yp|SPR2:145	92	3.3	0	1.1	4.3	3.3	6.5	1.1	10.9	13	4.3	5.4	5.4	0	0	17.4	15.2	3.3	0	5.4	0.66	3.54361	-0.162441	-0.000166096	-0.0716205	-0.19523	-0.162441	-0.256347	-0.0716205	-0.348556	-0.382659	-0.19523	-0.227416	-0.227416	-0.000166096	-0.000166096	-0.438985	-0.413127	-0.162441	-0.000166096	-0.227416
yp|PIP2:365	92	7.6	4.3	5.4	8.7	5.4	3.3	2.2	10.9	12	1.1	5.4	6.5	5.4	1.1	8.7	3.3	4.3	2.2	2.2	2.2	3.99937	-0.28258	-0.19523	-0.227416	-0.306508	-0.227416	-0.162441	-0.12118	-0.348556	-0.367083	-0.0716205	-0.227416	-0.256347	-0.227416	-0.0716205	-0.306508	-0.162441	-0.19523	-0.12118	-0.12118
yp|SEC23:447	92	18.5	0	2.2	2.2	5.4	3.3	4.3	6.5	5.4	4.3	5.4	6.5	4.3	4.3	9.8	8.7	4.3	0	4.3	2.86	3.85676	-0.450374	-0.000166096	-0.12118	-0.12118	-0.227416	-0.162441	-0.19523	-0.256347	-0.227416	-0.19523	-0.227416	-0.256347	-0.19523	-0.19523	-0.328424	-0.306508	-0.19523	-0.000166096	-0.19523
ypdub|YOL099C:67	92	2.2	3.3	8.7	6.5	9.8	6.5	0	6.5	26.1	1.1	4.3	1.1	0	3.3	7.6	2.2	8.7	2.2	0	1.1	3.52624	-0.12118	-0.162441	-0.306508	-0.256347	-0.328424	-0.256347	-0.000166096	-0.256347	-0.505791	-0.0716205	-0.19523	-0.0716205	-0.000166096	-0.162441	-0.28258	-0.12118	-0.306508	-0.12118	-0.000166096
ypdub|YPR146C:1	92	6.5	3.3	3.3	2.2	4.3	2.2	2.2	9.8	12	10.9	6.5	0	3.3	3.3	16.3	4.3	6.5	0	3.3	2.2	3.80623	-0.256347	-0.162441	-0.162441	-0.12118	-0.19523	-0.12118	-0.12118	-0.328424	-0.367083	-0.348556	-0.256347	-0.000166096	-0.162441	-0.162441	-0.426592	-0.19523	-0.256347	-0.000166096	-0.162441
yp|ECM21:99	91	5.5	0	9.9	3.3	1.1	4.4	2.2	4.4	5.5	0	4.4	5.5	4.4	9.9	22	12.1	4.4	0	1.1	1.1	3.61935	-0.230171	-0.000166096	-0.330325	-0.162441	-0.0716205	-0.19831	-0.12118	-0.19831	-0.230171	-0.000166096	-0.19831	-0.230171	-0.19831	-0.330325	-0.480581	-0.368693	-0.19831	-0.000166096	-0.0716205
yp|LSB5:262	91	5.5	0	14.3	11	2.2	5.5	3.3	4.4	8.8	0	5.5	2.2	4.4	3.3	16.5	3.3	3.3	0	6.6	2.2	3.72766	-0.230171	-0.000166096	-0.401259	-0.350304	-0.12118	-0.230171	-0.162441	-0.19831	-0.30858	-0.000166096	-0.230171	-0.12118	-0.19831	-0.162441	-0.428923	-0.162441	-0.162441	-0.000166096	-0.258837
yp|STE7:83	91	5.5	2.2	2.2	5.5	1.1	2.2	1.1	6.6	11	0	7.7	12.1	5.5	0	23.1	6.6	6.6	0	1.1	1.1	3.53811	-0.230171	-0.12118	-0.12118	-0.230171	-0.0716205	-0.12118	-0.0716205	-0.258837	-0.350304	-0.000166096	-0.284845	-0.368693	-0.230171	-0.000166096	-0.488349	-0.258837	-0.258837	-0.000166096	-0.0716205
yp|DHH1:416	91	5.5	0	1.1	4.4	4.4	2.2	5.5	3.3	2.2	4.4	1.1	20.9	27.5	0	6.6	1.1	4.4	0	5.5	1.1	3.34696	-0.230171	-0.000166096	-0.0716205	-0.19831	-0.19831	-0.12118	-0.230171	-0.162441	-0.12118	-0.19831	-0.0716205	-0.472019	-0.512191	-0.000166096	-0.258837	-0.0716205	-0.19831	-0.000166096	-0.230171
yp|REG1:600	91	5.5	1.1	13.2	6.6	3.3	7.7	1.1	3.3	5.5	1.1	12.1	3.3	1.1	1.1	11	6.6	7.7	0	8.8	1.1	3.80651	-0.230171	-0.0716205	-0.385638	-0.258837	-0.162441	-0.284845	-0.0716205	-0.162441	-0.230171	-0.0716205	-0.368693	-0.162441	-0.0716205	-0.0716205	-0.350304	-0.258837	-0.284845	-0.000166096	-0.30858
yp|CHO1:110	91	12.1	2.2	5.5	1.1	12.1	6.6	2.2	4.4	14.3	3.3	2.2	3.3	4.4	7.7	5.5	3.3	8.8	0	1.1	2.2	3.84214	-0.368693	-0.12118	-0.230171	-0.0716205	-0.368693	-0.258837	-0.12118	-0.19831	-0.401259	-0.162441	-0.12118	-0.162441	-0.19831	-0.284845	-0.230171	-0.162441	-0.30858	-0.000166096	-0.0716205
yp|NIC96:618	91	8.8	0	11	6.6	2.2	3.3	2.2	8.8	13.2	1.1	4.4	3.3	4.4	6.6	8.8	5.5	5.5	0	4.4	2.2	3.87382	-0.30858	-0.000166096	-0.350304	-0.258837	-0.12118	-0.162441	-0.12118	-0.30858	-0.385638	-0.0716205	-0.19831	-0.162441	-0.19831	-0.258837	-0.30858	-0.230171	-0.230171	-0.000166096	-0.19831
yp|BUD9:415	91	0	2.2	4.4	4.4	8.8	4.4	1.1	14.3	7.7	5.5	5.5	5.5	5.5	8.8	11	3.3	3.3	0	4.4	2.86	3.88551	-0.000166096	-0.12118	-0.19831	-0.19831	-0.30858	-0.19831	-0.0716205	-0.401259	-0.284845	-0.230171	-0.230171	-0.230171	-0.230171	-0.30858	-0.350304	-0.162441	-0.162441	-0.000166096	-0.19831
yp|YHL026C:3	91	11	1.1	4.4	4.4	8.8	7.7	2.2	13.2	8.8	1.1	1.1	4.4	2.2	2.2	9.9	5.5	4.4	3.3	4.4	2.2	3.93084	-0.350304	-0.0716205	-0.19831	-0.19831	-0.30858	-0.284845	-0.12118	-0.385638	-0.30858	-0.0716205	-0.0716205	-0.19831	-0.12118	-0.12118	-0.330325	-0.230171	-0.19831	-0.162441	-0.19831
yp|UBA4:157	91	4.4	5.5	3.3	3.3	2.2	12.1	0	6.6	9.9	2.2	6.6	8.8	2.2	2.2	5.5	9.9	9.9	0	5.5	2.2	3.88468	-0.19831	-0.230171	-0.162441	-0.162441	-0.12118	-0.368693	-0.000166096	-0.258837	-0.330325	-0.12118	-0.258837	-0.30858	-0.12118	-0.12118	-0.230171	-0.330325	-0.330325	-0.000166096	-0.230171
yp|SYG1:732	91	8.8	0	6.6	4.4	6.6	3.3	2.2	11	9.9	2.2	2.2	4.4	4.4	5.5	6.6	3.3	11	3.3	4.4	2.86	3.99046	-0.30858	-0.000166096	-0.258837	-0.19831	-0.258837	-0.162441	-0.12118	-0.350304	-0.330325	-0.12118	-0.12118	-0.19831	-0.19831	-0.230171	-0.258837	-0.162441	-0.350304	-0.162441	-0.19831
yp|TAO3:25	91	4.4	0	7.7	8.8	2.2	6.6	1.1	7.7	8.8	1.1	8.8	8.8	13.2	1.1	9.9	6.6	3.3	0	0	1.1	3.73494	-0.19831	-0.000166096	-0.284845	-0.30858	-0.12118	-0.258837	-0.0716205	-0.284845	-0.30858	-0.0716205	-0.30858	-0.30858	-0.385638	-0.0716205	-0.330325	-0.258837	-0.162441	-0.000166096	-0.000166096
yp|DAL7:65	91	5.5	0	7.7	7.7	4.4	5.5	0	7.7	7.7	3.3	8.8	7.7	4.4	5.5	6.6	7.7	3.3	2.2	4.4	3.3	4.00833	-0.230171	-0.000166096	-0.284845	-0.284845	-0.19831	-0.230171	-0.000166096	-0.284845	-0.284845	-0.162441	-0.30858	-0.284845	-0.19831	-0.230171	-0.258837	-0.284845	-0.162441	-0.12118	-0.19831
yp|YJL070C:623	91	3.3	3.3	3.3	2.2	5.5	3.3	0	4.4	19.8	1.1	7.7	4.4	8.8	3.3	11	6.6	6.6	1.1	4.4	2.86	3.82592	-0.162441	-0.162441	-0.162441	-0.12118	-0.230171	-0.162441	-0.000166096	-0.19831	-0.462622	-0.0716205	-0.284845	-0.19831	-0.30858	-0.162441	-0.350304	-0.258837	-0.258837	-0.0716205	-0.19831
yp|YJR015W:378	91	6.6	0	2.2	1.1	9.9	8.8	1.1	7.7	9.9	5.5	7.7	4.4	1.1	5.5	4.4	3.3	11	3.3	6.6	1.76	3.92495	-0.258837	-0.000166096	-0.12118	-0.0716205	-0.330325	-0.30858	-0.0716205	-0.284845	-0.330325	-0.230171	-0.284845	-0.19831	-0.0716205	-0.230171	-0.19831	-0.162441	-0.350304	-0.162441	-0.258837
yp|UTP21:542	91	8.8	1.1	11	1.1	3.3	5.5	2.2	9.9	8.8	1.1	3.3	3.3	2.2	6.6	8.8	7.7	11	3.3	1.1	1.76	3.90913	-0.30858	-0.0716205	-0.350304	-0.0716205	-0.162441	-0.230171	-0.12118	-0.330325	-0.30858	-0.0716205	-0.162441	-0.162441	-0.12118	-0.258837	-0.30858	-0.284845	-0.350304	-0.162441	-0.0716205
yp|SRC1:310	91	1.1	0	4.4	15.4	1.1	4.4	1.1	4.4	7.7	2.2	4.4	13.2	5.5	2.2	14.3	9.9	8.8	0	0	1.1	3.60744	-0.0716205	-0.000166096	-0.19831	-0.415658	-0.0716205	-0.19831	-0.0716205	-0.19831	-0.284845	-0.12118	-0.19831	-0.385638	-0.230171	-0.12118	-0.401259	-0.330325	-0.30858	-0.000166096	-0.000166096
yp|ATR1:229	91	8.8	0	1.1	1.1	8.8	4.4	2.2	20.9	7.7	1.1	5.5	4.4	3.3	1.1	7.7	2.2	8.8	5.5	5.5	1.1	3.74603	-0.30858	-0.000166096	-0.0716205	-0.0716205	-0.30858	-0.19831	-0.12118	-0.472019	-0.284845	-0.0716205	-0.230171	-0.19831	-0.162441	-0.0716205	-0.284845	-0.12118	-0.30858	-0.230171	-0.230171
yp|NAR1:270	91	6.6	1.1	5.5	4.4	2.2	9.9	3.3	5.5	11	1.1	4.4	4.4	4.4	8.8	8.8	4.4	6.6	2.2	5.5	2.86	4.04557	-0.258837	-0.0716205	-0.230171	-0.19831	-0.12118	-0.330325	-0.162441	-0.230171	-0.350304	-0.0716205	-0.19831	-0.19831	-0.19831	-0.30858	-0.30858	-0.19831	-0.258837	-0.12118	-0.230171
yp|SLA2:570	91	5.5	1.1	5.5	6.6	4.4	4.4	2.2	6.6	13.2	2.2	7.7	5.5	2.2	0	14.3	11	5.5	1.1	1.1	1.76	3.83559	-0.230171	-0.0716205	-0.230171	-0.258837	-0.19831	-0.19831	-0.12118	-0.258837	-0.385638	-0.12118	-0.284845	-0.230171	-0.12118	-0.000166096	-0.401259	-0.350304	-0.230171	-0.0716205	-0.0716205
yp|ARP8:461	91	9.9	3.3	6.6	6.6	5.5	6.6	2.2	8.8	12.1	0	1.1	1.1	5.5	3.3	6.6	9.9	7.7	1.1	2.2	1.76	3.90073	-0.330325	-0.162441	-0.258837	-0.258837	-0.230171	-0.258837	-0.12118	-0.30858	-0.368693	-0.000166096	-0.0716205	-0.0716205	-0.230171	-0.162441	-0.258837	-0.330325	-0.284845	-0.0716205	-0.12118
yp|MCH5:106	91	6.6	4.4	2.2	2.2	11	9.9	2.2	7.7	11	1.1	4.4	0	2.2	2.2	12.1	8.8	8.8	2.2	1.1	2.2	3.82758	-0.258837	-0.19831	-0.12118	-0.12118	-0.350304	-0.330325	-0.12118	-0.284845	-0.350304	-0.0716205	-0.19831	-0.000166096	-0.12118	-0.12118	-0.368693	-0.30858	-0.30858	-0.12118	-0.0716205
yp|VTS1:39	91	7.7	0	3.3	0	1.1	5.5	1.1	2.2	7.7	5.5	9.9	6.6	20.9	1.1	17.6	5.5	4.4	0	0	0.66	3.45997	-0.284845	-0.000166096	-0.162441	-0.000166096	-0.0716205	-0.230171	-0.0716205	-0.12118	-0.284845	-0.230171	-0.330325	-0.258837	-0.472019	-0.0716205	-0.441129	-0.230171	-0.19831	-0.000166096	-0.000166096
yp|LEE1:211	91	3.3	1.1	2.2	8.8	3.3	2.2	2.2	6.6	5.5	0	13.2	6.6	5.5	3.3	20.9	4.4	2.2	1.1	7.7	2.2	3.74286	-0.162441	-0.0716205	-0.12118	-0.30858	-0.162441	-0.12118	-0.12118	-0.258837	-0.230171	-0.000166096	-0.385638	-0.258837	-0.230171	-0.162441	-0.472019	-0.19831	-0.12118	-0.0716205	-0.284845
yp|FUI1:362	90	10	1.1	4.4	0	4.4	7.8	0	10	15.6	0	6.7	4.4	2.2	2.2	12.2	4.4	5.6	1.1	7.8	1.1	3.7006	-0.332212	-0.0716205	-0.19831	-0.000166096	-0.19831	-0.287092	-0.000166096	-0.332212	-0.418152	-0.000166096	-0.261304	-0.19831	-0.12118	-0.12118	-0.370292	-0.19831	-0.232899	-0.0716205	-0.287092
yp|ELO2:1	90	5.6	0	3.3	5.6	10	4.4	2.2	5.6	13.3	1.1	3.3	8.9	3.3	5.6	5.6	6.7	7.8	1.1	6.7	2.86	3.95437	-0.232899	-0.000166096	-0.162441	-0.232899	-0.332212	-0.19831	-0.12118	-0.232899	-0.387111	-0.0716205	-0.162441	-0.310635	-0.162441	-0.232899	-0.232899	-0.261304	-0.287092	-0.0716205	-0.261304
yp|YCR061W:63	90	8.9	2.2	0	2.2	4.4	2.2	3.3	5.6	18.9	1.1	4.4	5.6	2.2	5.6	10	7.8	6.7	2.2	6.7	2.2	3.84227	-0.310635	-0.12118	-0.000166096	-0.12118	-0.19831	-0.12118	-0.162441	-0.232899	-0.454279	-0.0716205	-0.19831	-0.232899	-0.12118	-0.232899	-0.332212	-0.287092	-0.261304	-0.12118	-0.261304
yp|GYP7:455	90	3.3	1.1	10	4.4	1.1	4.4	2.2	7.8	10	2.2	12.2	8.9	5.6	4.4	5.6	5.6	5.6	0	5.6	2.2	3.94008	-0.162441	-0.0716205	-0.332212	-0.19831	-0.0716205	-0.19831	-0.12118	-0.287092	-0.332212	-0.12118	-0.370292	-0.310635	-0.232899	-0.19831	-0.232899	-0.232899	-0.232899	-0.000166096	-0.232899
yp|MOT2:271	90	11.1	0	1.1	1.1	2.2	8.9	4.4	3.3	5.6	1.1	8.9	8.9	7.8	2.2	13.3	14.4	4.4	1.1	0	1.1	3.6819	-0.352039	-0.000166096	-0.0716205	-0.0716205	-0.12118	-0.310635	-0.19831	-0.162441	-0.232899	-0.0716205	-0.310635	-0.310635	-0.287092	-0.12118	-0.387111	-0.402617	-0.19831	-0.0716205	-0.000166096
yp|RAD51:215	90	13.3	1.1	8.9	3.3	4.4	4.4	2.2	3.3	12.2	4.4	3.3	2.2	4.4	10	7.8	3.3	6.7	0	4.4	2.86	3.90411	-0.387111	-0.0716205	-0.310635	-0.162441	-0.19831	-0.19831	-0.12118	-0.162441	-0.370292	-0.19831	-0.162441	-0.12118	-0.19831	-0.332212	-0.287092	-0.162441	-0.261304	-0.000166096	-0.19831
yp|PMD1:488	90	3.3	0	3.3	4.4	2.2	4.4	4.4	5.6	8.9	2.2	10	6.7	2.2	3.3	14.4	12.2	4.4	0	7.8	2.2	3.84149	-0.162441	-0.000166096	-0.162441	-0.19831	-0.12118	-0.19831	-0.19831	-0.232899	-0.310635	-0.12118	-0.332212	-0.261304	-0.12118	-0.162441	-0.402617	-0.370292	-0.19831	-0.000166096	-0.287092
yp|FET5:433	90	5.6	1.1	6.7	11.1	5.6	4.4	5.6	1.1	7.8	2.2	2.2	10	5.6	5.6	5.6	2.2	12.2	2.2	3.3	2.2	3.98905	-0.232899	-0.0716205	-0.261304	-0.352039	-0.232899	-0.19831	-0.232899	-0.0716205	-0.287092	-0.12118	-0.12118	-0.332212	-0.232899	-0.232899	-0.232899	-0.12118	-0.370292	-0.12118	-0.162441
yp|NUT1:446	90	2.2	0	6.7	6.7	4.4	3.3	3.3	10	13.3	2.2	8.9	3.3	5.6	3.3	11.1	7.8	6.7	0	1.1	2.2	3.84829	-0.12118	-0.000166096	-0.261304	-0.261304	-0.19831	-0.162441	-0.162441	-0.332212	-0.387111	-0.12118	-0.310635	-0.162441	-0.232899	-0.162441	-0.352039	-0.287092	-0.261304	-0.000166096	-0.0716205
yp|CLG1:312	90	0	0	2.2	3.3	6.7	1.1	1.1	2.2	4.4	4.4	13.3	8.9	13.3	2.2	17.8	4.4	1.1	0	13.3	1.1	3.51279	-0.000166096	-0.000166096	-0.12118	-0.162441	-0.261304	-0.0716205	-0.0716205	-0.12118	-0.19831	-0.19831	-0.387111	-0.310635	-0.387111	-0.12118	-0.44324	-0.19831	-0.0716205	-0.000166096	-0.387111
yp|CCH1:1700	90	2.2	3.3	4.4	4.4	5.6	7.8	0	10	6.7	5.6	6.7	1.1	0	4.4	16.7	4.4	5.6	2.2	8.9	2.2	3.85246	-0.12118	-0.162441	-0.19831	-0.19831	-0.232899	-0.287092	-0.000166096	-0.332212	-0.261304	-0.232899	-0.261304	-0.0716205	-0.000166096	-0.19831	-0.431219	-0.19831	-0.232899	-0.12118	-0.310635
yp|SDA1:23	90	7.8	2.2	4.4	7.8	5.6	10	1.1	2.2	8.9	3.3	5.6	3.3	5.6	3.3	12.2	8.9	4.4	0	3.3	2.86	3.95719	-0.287092	-0.12118	-0.19831	-0.287092	-0.232899	-0.332212	-0.0716205	-0.12118	-0.310635	-0.162441	-0.232899	-0.162441	-0.232899	-0.162441	-0.370292	-0.310635	-0.19831	-0.000166096	-0.162441
yp|RIM4:617	90	4.4	0	4.4	2.2	2.2	8.9	10	4.4	2.2	7.8	7.8	16.7	4.4	0	10	2.2	3.3	0	8.9	2.2	3.732	-0.19831	-0.000166096	-0.19831	-0.12118	-0.12118	-0.310635	-0.332212	-0.19831	-0.12118	-0.287092	-0.287092	-0.431219	-0.19831	-0.000166096	-0.332212	-0.12118	-0.162441	-0.000166096	-0.310635
yp|SET1:1	90	4.4	0	3.3	1.1	0	5.6	6.7	0	0	1.1	12.2	4.4	12.2	13.3	16.7	3.3	1.1	0	14.4	0	3.39293	-0.19831	-0.000166096	-0.162441	-0.0716205	-0.000166096	-0.232899	-0.261304	-0.000166096	-0.000166096	-0.0716205	-0.370292	-0.19831	-0.370292	-0.387111	-0.431219	-0.162441	-0.0716205	-0.000166096	-0.402617
yp|YAP1801:548	90	5.6	0	1.1	2.2	3.3	4.4	2.2	2.2	4.4	2.2	8.9	10	35.6	0	1.1	6.7	4.4	0	5.6	1.1	3.28624	-0.232899	-0.000166096	-0.0716205	-0.12118	-0.162441	-0.19831	-0.12118	-0.12118	-0.19831	-0.12118	-0.310635	-0.332212	-0.530459	-0.000166096	-0.0716205	-0.261304	-0.19831	-0.000166096	-0.232899
yp|SGA1:96	90	7.8	0	4.4	2.2	3.3	7.8	3.3	10	7.8	0	6.7	7.8	4.4	2.2	12.2	6.7	6.7	1.1	5.6	2.2	3.9035	-0.287092	-0.000166096	-0.19831	-0.12118	-0.162441	-0.287092	-0.162441	-0.332212	-0.287092	-0.000166096	-0.261304	-0.287092	-0.19831	-0.12118	-0.370292	-0.261304	-0.261304	-0.0716205	-0.232899
yp|ASG1:719	90	5.6	0	12.2	5.6	4.4	3.3	0	6.7	5.6	2.2	16.7	4.4	6.7	3.3	12.2	6.7	2.2	0	2.2	2.2	3.73995	-0.232899	-0.000166096	-0.370292	-0.232899	-0.19831	-0.162441	-0.000166096	-0.261304	-0.232899	-0.12118	-0.431219	-0.19831	-0.261304	-0.162441	-0.370292	-0.261304	-0.12118	-0.000166096	-0.12118
yp|UTR1:295	90	10	2.2	3.3	3.3	2.2	7.8	3.3	8.9	14.4	2.2	3.3	8.9	1.1	2.2	11.1	8.9	4.4	0	2.2	2.2	3.83163	-0.332212	-0.12118	-0.162441	-0.162441	-0.12118	-0.287092	-0.162441	-0.310635	-0.402617	-0.12118	-0.162441	-0.310635	-0.0716205	-0.12118	-0.352039	-0.310635	-0.19831	-0.000166096	-0.12118
yp|JSN1:714	90	10	1.1	2.2	4.4	6.7	3.3	2.2	8.9	10	1.1	6.7	4.4	3.3	5.6	7.8	6.7	8.9	3.3	3.3	2.86	4.02158	-0.332212	-0.0716205	-0.12118	-0.19831	-0.261304	-0.162441	-0.12118	-0.310635	-0.332212	-0.0716205	-0.261304	-0.19831	-0.162441	-0.232899	-0.287092	-0.261304	-0.310635	-0.162441	-0.162441
yp|SFK1:6	90	6.7	2.2	1.1	2.2	8.9	8.9	2.2	11.1	10	3.3	2.2	7.8	5.6	2.2	6.7	2.2	4.4	6.7	5.6	2.2	4.00178	-0.261304	-0.12118	-0.0716205	-0.12118	-0.310635	-0.310635	-0.12118	-0.352039	-0.332212	-0.162441	-0.12118	-0.287092	-0.232899	-0.12118	-0.261304	-0.12118	-0.19831	-0.261304	-0.232899
yp|SED5:220	90	4.4	0	5.6	11.1	2.2	5.6	0	6.7	11.1	3.3	12.2	1.1	13.3	4.4	8.9	2.2	6.7	0	1.1	1.1	3.70568	-0.19831	-0.000166096	-0.232899	-0.352039	-0.12118	-0.232899	-0.000166096	-0.261304	-0.352039	-0.162441	-0.370292	-0.0716205	-0.387111	-0.19831	-0.310635	-0.12118	-0.261304	-0.000166096	-0.0716205
yp|YLR278C:1040	90	3.3	0	1.1	3.3	3.3	1.1	4.4	6.7	4.4	3.3	10	12.2	14.4	3.3	18.9	7.8	1.1	0	1.1	1.1	3.60343	-0.162441	-0.000166096	-0.0716205	-0.162441	-0.162441	-0.0716205	-0.19831	-0.261304	-0.19831	-0.162441	-0.332212	-0.370292	-0.402617	-0.162441	-0.454279	-0.287092	-0.0716205	-0.000166096	-0.0716205
yp|ROM2:481	90	2.2	0	5.6	3.3	4.4	5.6	6.7	0	10	3.3	7.8	5.6	3.3	4.4	22.2	7.8	4.4	0	3.3	2.86	3.71482	-0.12118	-0.000166096	-0.232899	-0.162441	-0.19831	-0.232899	-0.261304	-0.000166096	-0.332212	-0.162441	-0.287092	-0.232899	-0.162441	-0.19831	-0.482051	-0.287092	-0.19831	-0.000166096	-0.162441
yp|ASI3:205	90	6.7	2.2	2.2	3.3	11.1	8.9	5.6	12.2	14.4	1.1	5.6	2.2	2.2	4.4	2.2	4.4	6.7	0	4.4	2.2	3.85905	-0.261304	-0.12118	-0.12118	-0.162441	-0.352039	-0.310635	-0.232899	-0.370292	-0.402617	-0.0716205	-0.232899	-0.12118	-0.12118	-0.19831	-0.12118	-0.19831	-0.261304	-0.000166096	-0.19831
yp|AQR1:130	90	6.7	3.3	3.3	1.1	5.6	11.1	0	14.4	8.9	2.2	3.3	4.4	3.3	3.3	8.9	4.4	12.2	0	3.3	2.86	3.80482	-0.261304	-0.162441	-0.162441	-0.0716205	-0.232899	-0.352039	-0.000166096	-0.402617	-0.310635	-0.12118	-0.162441	-0.19831	-0.162441	-0.162441	-0.310635	-0.19831	-0.370292	-0.000166096	-0.162441
yp|CBK1:187	90	1.1	0	1.1	3.3	3.3	2.2	1.1	2.2	5.6	2.2	5.6	2.2	48.9	4.4	7.8	2.2	3.3	0	3.3	1.1	2.92675	-0.0716205	-0.000166096	-0.0716205	-0.162441	-0.162441	-0.12118	-0.0716205	-0.12118	-0.232899	-0.12118	-0.232899	-0.12118	-0.50469	-0.19831	-0.287092	-0.12118	-0.162441	-0.000166096	-0.162441
yp|PIK1:58	90	7.8	0	4.4	5.6	6.7	2.2	2.2	1.1	20	2.2	5.6	4.4	7.8	4.4	7.8	8.9	5.6	1.1	2.2	2.2	3.81937	-0.287092	-0.000166096	-0.19831	-0.232899	-0.261304	-0.12118	-0.12118	-0.0716205	-0.464394	-0.12118	-0.232899	-0.19831	-0.287092	-0.19831	-0.287092	-0.310635	-0.232899	-0.0716205	-0.12118
yp|BXI1:54	90	6.7	4.4	1.1	6.7	3.3	1.1	1.1	4.4	14.4	2.2	1.1	6.7	4.4	3.3	17.8	2.2	8.9	3.3	6.7	1.76	3.8128	-0.261304	-0.19831	-0.0716205	-0.261304	-0.162441	-0.0716205	-0.0716205	-0.19831	-0.402617	-0.12118	-0.0716205	-0.261304	-0.19831	-0.162441	-0.44324	-0.12118	-0.310635	-0.162441	-0.261304
yp|ATO2:86	90	12.2	2.2	1.1	2.2	11.1	14.4	0	8.9	11.1	2.2	4.4	4.4	2.2	1.1	4.4	5.6	5.6	3.3	3.3	2.2	3.80136	-0.370292	-0.12118	-0.0716205	-0.12118	-0.352039	-0.402617	-0.000166096	-0.310635	-0.352039	-0.12118	-0.19831	-0.19831	-0.12118	-0.0716205	-0.19831	-0.232899	-0.232899	-0.162441	-0.162441
yp|AGA1:37	90	7.8	3.3	1.1	3.3	1.1	2.2	1.1	3.3	8.9	0	2.2	5.6	1.1	1.1	20	25.6	8.9	1.1	2.2	1.1	3.38965	-0.287092	-0.162441	-0.0716205	-0.162441	-0.0716205	-0.12118	-0.0716205	-0.162441	-0.310635	-0.000166096	-0.12118	-0.232899	-0.0716205	-0.0716205	-0.464394	-0.503246	-0.310635	-0.0716205	-0.12118
yp|LAG2:308	90	2.2	0	21.1	8.9	2.2	7.8	1.1	4.4	11.1	2.2	8.9	2.2	4.4	3.3	10	4.4	2.2	0	3.3	2.2	3.66392	-0.12118	-0.000166096	-0.473637	-0.310635	-0.12118	-0.287092	-0.0716205	-0.19831	-0.352039	-0.12118	-0.310635	-0.12118	-0.19831	-0.162441	-0.332212	-0.19831	-0.12118	-0.000166096	-0.162441
yp|SPT20:1	90	5.6	0	1.1	3.3	1.1	5.6	2.2	2.2	7.8	4.4	13.3	12.2	11.1	7.8	7.8	6.7	7.8	0	0	1.1	3.73176	-0.232899	-0.000166096	-0.0716205	-0.162441	-0.0716205	-0.232899	-0.12118	-0.12118	-0.287092	-0.19831	-0.387111	-0.370292	-0.352039	-0.287092	-0.287092	-0.261304	-0.287092	-0.000166096	-0.000166096
yp|PIP2:865	90	4.4	0	3.3	6.7	1.1	3.3	1.1	5.6	5.6	2.2	26.7	8.9	1.1	1.1	16.7	4.4	4.4	0	3.3	1.1	3.46787	-0.19831	-0.000166096	-0.162441	-0.261304	-0.0716205	-0.162441	-0.0716205	-0.232899	-0.232899	-0.12118	-0.508663	-0.310635	-0.0716205	-0.0716205	-0.431219	-0.19831	-0.19831	-0.000166096	-0.162441
ypdub|YNL324W:36	90	2.2	3.3	2.2	1.1	5.6	1.1	0	8.9	16.7	1.1	5.6	7.8	0	7.8	13.3	5.6	12.2	0	5.6	1.1	3.6252	-0.12118	-0.162441	-0.12118	-0.0716205	-0.232899	-0.0716205	-0.000166096	-0.310635	-0.431219	-0.0716205	-0.232899	-0.287092	-0.000166096	-0.287092	-0.387111	-0.232899	-0.370292	-0.000166096	-0.232899
yp|GPI18:151	89	5.6	3.4	2.2	3.4	14.6	4.5	0	9	13.5	1.1	2.2	3.4	1.1	3.4	14.6	5.6	4.5	3.4	4.5	2.2	3.79843	-0.232899	-0.165897	-0.12118	-0.165897	-0.405303	-0.201357	-0.000166096	-0.312674	-0.390025	-0.0716205	-0.12118	-0.165897	-0.0716205	-0.165897	-0.405303	-0.232899	-0.201357	-0.165897	-0.201357
yp|YBR238C:34	89	9	0	0	2.2	4.5	4.5	16.9	3.4	2.2	1.1	30.3	5.6	3.4	2.2	4.5	4.5	2.2	0	3.4	1.76	3.36097	-0.312674	-0.000166096	-0.000166096	-0.12118	-0.201357	-0.201357	-0.43348	-0.165897	-0.12118	-0.0716205	-0.521954	-0.232899	-0.165897	-0.12118	-0.201357	-0.201357	-0.12118	-0.000166096	-0.165897
yp|UBX7:340	89	4.5	1.1	3.4	6.7	4.5	3.4	4.5	0	4.5	1.1	11.2	10.1	4.5	5.6	15.7	9	7.9	0	2.2	1.76	3.80676	-0.201357	-0.0716205	-0.165897	-0.261304	-0.201357	-0.165897	-0.201357	-0.000166096	-0.201357	-0.0716205	-0.353761	-0.334084	-0.201357	-0.232899	-0.419385	-0.312674	-0.28932	-0.000166096	-0.12118
yp|YBR284W:561	89	6.7	2.2	1.1	3.4	6.7	2.2	3.4	4.5	14.6	2.2	12.4	5.6	4.5	3.4	11.2	7.9	4.5	1.1	2.2	2.2	3.90707	-0.261304	-0.12118	-0.0716205	-0.165897	-0.261304	-0.12118	-0.165897	-0.201357	-0.405303	-0.12118	-0.373453	-0.232899	-0.201357	-0.165897	-0.353761	-0.28932	-0.201357	-0.0716205	-0.12118
yp|FYV5:64	89	6.7	3.4	1.1	1.1	14.6	3.4	2.2	7.9	22.5	1.1	3.4	5.6	0	1.1	11.2	5.6	7.9	0	1.1	1.1	3.52632	-0.261304	-0.165897	-0.0716205	-0.0716205	-0.405303	-0.165897	-0.12118	-0.28932	-0.484208	-0.0716205	-0.165897	-0.232899	-0.000166096	-0.0716205	-0.353761	-0.232899	-0.28932	-0.000166096	-0.0716205
yp|YIH1:80	89	6.7	1.1	9	11.2	9	4.5	3.4	2.2	10.1	3.4	0	5.6	5.6	2.2	6.7	7.9	7.9	1.1	2.2	2.2	3.92034	-0.261304	-0.0716205	-0.312674	-0.353761	-0.312674	-0.201357	-0.165897	-0.12118	-0.334084	-0.165897	-0.000166096	-0.232899	-0.232899	-0.12118	-0.261304	-0.28932	-0.28932	-0.0716205	-0.12118
yp|FIG2:468	89	7.9	0	1.1	1.1	1.1	4.5	0	4.5	4.5	0	5.6	4.5	6.7	0	32.6	13.5	7.9	2.2	2.2	0.66	3.25335	-0.28932	-0.000166096	-0.0716205	-0.0716205	-0.0716205	-0.201357	-0.000166096	-0.201357	-0.201357	-0.000166096	-0.232899	-0.201357	-0.261304	-0.000166096	-0.527162	-0.390025	-0.28932	-0.12118	-0.12118
yp|BRE4:839	89	9	0	6.7	4.5	3.4	3.4	2.2	9	14.6	1.1	1.1	3.4	3.4	9	9	7.9	5.6	3.4	3.4	2.92	3.90085	-0.312674	-0.000166096	-0.261304	-0.201357	-0.165897	-0.165897	-0.12118	-0.312674	-0.405303	-0.0716205	-0.0716205	-0.165897	-0.165897	-0.312674	-0.312674	-0.28932	-0.232899	-0.165897	-0.165897
yp|CDC34:62	89	6.7	1.1	9	5.6	5.6	2.2	2.2	6.7	5.6	2.2	4.5	12.4	4.5	5.6	9	4.5	7.9	1.1	3.4	2.2	4.01908	-0.261304	-0.0716205	-0.312674	-0.232899	-0.232899	-0.12118	-0.12118	-0.261304	-0.232899	-0.12118	-0.201357	-0.373453	-0.201357	-0.232899	-0.312674	-0.201357	-0.28932	-0.0716205	-0.165897
yp|SSY1:306	89	9	1.1	1.1	2.2	10.1	10.1	0	6.7	13.5	2.2	3.4	3.4	1.1	1.1	15.7	7.9	4.5	2.2	4.5	1.1	3.72557	-0.312674	-0.0716205	-0.0716205	-0.12118	-0.334084	-0.334084	-0.000166096	-0.261304	-0.390025	-0.12118	-0.165897	-0.165897	-0.0716205	-0.0716205	-0.419385	-0.28932	-0.201357	-0.12118	-0.201357
yp|GCN2:526	89	4.5	0	3.4	4.5	6.7	9	0	6.7	6.7	0	9	2.2	3.4	11.2	15.7	7.9	7.9	0	1.1	0.66	3.68902	-0.201357	-0.000166096	-0.165897	-0.201357	-0.261304	-0.312674	-0.000166096	-0.261304	-0.261304	-0.000166096	-0.312674	-0.12118	-0.165897	-0.353761	-0.419385	-0.28932	-0.28932	-0.000166096	-0.0716205
yp|PMT7:280	89	5.6	0	6.7	7.9	4.5	4.5	4.5	5.6	12.4	1.1	2.2	5.6	5.6	3.4	12.4	3.4	6.7	1.1	6.7	2.92	3.95219	-0.232899	-0.000166096	-0.261304	-0.28932	-0.201357	-0.201357	-0.201357	-0.232899	-0.373453	-0.0716205	-0.12118	-0.232899	-0.232899	-0.165897	-0.373453	-0.165897	-0.261304	-0.0716205	-0.261304
yp|KAP123:308	89	11.2	1.1	6.7	12.4	3.4	2.2	1.1	7.9	9	1.1	5.6	5.6	3.4	3.4	12.4	3.4	9	0	1.1	1.1	3.81386	-0.353761	-0.0716205	-0.261304	-0.373453	-0.165897	-0.12118	-0.0716205	-0.28932	-0.312674	-0.0716205	-0.232899	-0.232899	-0.165897	-0.165897	-0.373453	-0.165897	-0.312674	-0.000166096	-0.0716205
yp|MDJ1:118	89	10.1	0	4.5	2.2	12.4	29.2	2.2	3.4	1.1	1.1	1.1	4.5	5.6	5.6	12.4	1.1	1.1	0	2.2	1.1	3.35596	-0.334084	-0.000166096	-0.201357	-0.12118	-0.373453	-0.518584	-0.12118	-0.165897	-0.0716205	-0.0716205	-0.0716205	-0.201357	-0.232899	-0.232899	-0.373453	-0.0716205	-0.0716205	-0.000166096	-0.12118
yp|FET5:269	89	5.6	1.1	11.2	6.7	1.1	3.4	3.4	5.6	12.4	9	5.6	5.6	5.6	6.7	1.1	4.5	6.7	0	4.5	2.48	3.93783	-0.232899	-0.0716205	-0.353761	-0.261304	-0.0716205	-0.165897	-0.165897	-0.232899	-0.373453	-0.312674	-0.232899	-0.232899	-0.232899	-0.261304	-0.0716205	-0.201357	-0.261304	-0.000166096	-0.201357
yp|IGD1:56	89	6.7	1.1	6.7	5.6	2.2	6.7	4.5	6.7	2.2	5.6	6.7	6.7	3.4	12.4	12.4	5.6	2.2	0	2.2	2.2	3.93719	-0.261304	-0.0716205	-0.261304	-0.232899	-0.12118	-0.261304	-0.201357	-0.261304	-0.12118	-0.232899	-0.261304	-0.261304	-0.165897	-0.373453	-0.373453	-0.232899	-0.12118	-0.000166096	-0.12118
yp|PYC1:756	89	14.6	2.2	7.9	5.6	1.1	5.6	4.5	5.6	11.2	3.4	4.5	3.4	1.1	2.2	9	5.6	7.9	1.1	3.4	2.2	3.93961	-0.405303	-0.12118	-0.28932	-0.232899	-0.0716205	-0.232899	-0.201357	-0.232899	-0.353761	-0.165897	-0.201357	-0.165897	-0.0716205	-0.12118	-0.312674	-0.232899	-0.28932	-0.0716205	-0.165897
yp|GSC2:807	89	4.5	0	6.7	10.1	10.1	0	1.1	5.6	11.2	1.1	3.4	9	3.4	10.1	7.9	9	4.5	0	2.2	1.1	3.76431	-0.201357	-0.000166096	-0.261304	-0.334084	-0.334084	-0.000166096	-0.0716205	-0.232899	-0.353761	-0.0716205	-0.165897	-0.312674	-0.165897	-0.334084	-0.28932	-0.312674	-0.201357	-0.000166096	-0.12118
yp|YHL050C:211	89	14.6	0	0	3.4	0	1.1	0	2.2	1.1	0	13.5	1.1	0	3.4	18	37.1	4.5	0	0	0	2.64189	-0.405303	-0.000166096	-0.000166096	-0.165897	-0.000166096	-0.0716205	-0.000166096	-0.12118	-0.0716205	-0.000166096	-0.390025	-0.0716205	-0.000166096	-0.165897	-0.445318	-0.530719	-0.201357	-0.000166096	-0.000166096
yp|MSR1:503	89	4.5	0	5.6	7.9	6.7	2.2	2.2	3.4	13.5	2.2	6.7	4.5	4.5	9	6.7	9	4.5	1.1	5.6	2.2	3.96106	-0.201357	-0.000166096	-0.232899	-0.28932	-0.261304	-0.12118	-0.12118	-0.165897	-0.390025	-0.12118	-0.261304	-0.201357	-0.201357	-0.312674	-0.261304	-0.312674	-0.201357	-0.0716205	-0.232899
yp|MAM33:160	89	11.2	0	3.4	16.9	5.6	3.4	1.1	2.2	11.2	1.1	4.5	5.6	3.4	2.2	14.6	2.2	5.6	0	5.6	1.76	3.68407	-0.353761	-0.000166096	-0.165897	-0.43348	-0.232899	-0.165897	-0.0716205	-0.12118	-0.353761	-0.0716205	-0.201357	-0.232899	-0.165897	-0.12118	-0.405303	-0.12118	-0.232899	-0.000166096	-0.232899
yp|QDR1:100	89	14.6	4.5	2.2	2.2	5.6	9	1.1	13.5	9	2.2	4.5	3.4	3.4	3.4	3.4	5.6	7.9	1.1	3.4	2.2	3.91478	-0.405303	-0.201357	-0.12118	-0.12118	-0.232899	-0.312674	-0.0716205	-0.390025	-0.312674	-0.12118	-0.201357	-0.165897	-0.165897	-0.165897	-0.165897	-0.232899	-0.28932	-0.0716205	-0.165897
yp|RRN7:1	89	2.2	3.4	7.9	3.4	3.4	10.1	2.2	5.6	9	2.2	6.7	2.2	10.1	9	7.9	9	3.4	1.1	1.1	2.2	3.97059	-0.12118	-0.165897	-0.28932	-0.165897	-0.165897	-0.334084	-0.12118	-0.232899	-0.312674	-0.12118	-0.261304	-0.12118	-0.334084	-0.312674	-0.28932	-0.312674	-0.165897	-0.0716205	-0.0716205
yp|ALY2:920	89	7.9	0	10.1	5.6	4.5	3.4	2.2	3.4	9	0	15.7	5.6	4.5	2.2	13.5	5.6	3.4	1.1	2.2	2.2	3.78009	-0.28932	-0.000166096	-0.334084	-0.232899	-0.201357	-0.165897	-0.12118	-0.165897	-0.312674	-0.000166096	-0.419385	-0.232899	-0.201357	-0.12118	-0.390025	-0.232899	-0.165897	-0.0716205	-0.12118
yp|YJL144W:16	89	0	1.1	6.7	5.6	2.2	11.2	3.4	4.5	5.6	1.1	14.6	3.4	5.6	6.7	14.6	4.5	5.6	0	3.4	1.76	3.78373	-0.000166096	-0.0716205	-0.261304	-0.232899	-0.12118	-0.353761	-0.165897	-0.201357	-0.232899	-0.0716205	-0.405303	-0.165897	-0.232899	-0.261304	-0.405303	-0.201357	-0.232899	-0.000166096	-0.165897
yp|SSY5:16	89	7.9	0	6.7	7.9	2.2	7.9	3.4	3.4	1.1	3.4	11.2	3.4	2.2	4.5	23.6	9	1.1	0	1.1	1.1	3.60983	-0.28932	-0.000166096	-0.261304	-0.28932	-0.12118	-0.28932	-0.165897	-0.165897	-0.0716205	-0.165897	-0.353761	-0.165897	-0.12118	-0.201357	-0.491628	-0.312674	-0.0716205	-0.000166096	-0.0716205
yp|RRN3:237	89	2.2	1.1	29.2	15.7	0	7.9	0	6.7	9	2.2	5.6	0	3.4	1.1	7.9	2.2	4.5	0	1.1	0.66	3.26981	-0.12118	-0.0716205	-0.518584	-0.419385	-0.000166096	-0.28932	-0.000166096	-0.261304	-0.312674	-0.12118	-0.232899	-0.000166096	-0.165897	-0.0716205	-0.28932	-0.12118	-0.201357	-0.000166096	-0.0716205
yp|TGL4:240	89	5.6	0	5.6	5.6	3.4	11.2	3.4	7.9	19.1	3.4	1.1	1.1	2.2	5.6	11.2	4.5	5.6	0	3.4	1.76	3.74722	-0.232899	-0.000166096	-0.232899	-0.232899	-0.165897	-0.353761	-0.165897	-0.28932	-0.456185	-0.165897	-0.0716205	-0.0716205	-0.12118	-0.232899	-0.353761	-0.201357	-0.232899	-0.000166096	-0.165897
yp|TPO1:482	89	14.6	2.2	0	1.1	11.2	13.5	1.1	7.9	15.7	6.7	2.2	5.6	0	2.2	3.4	2.2	4.5	2.2	3.4	1.76	3.63463	-0.405303	-0.12118	-0.000166096	-0.0716205	-0.353761	-0.390025	-0.0716205	-0.28932	-0.419385	-0.261304	-0.12118	-0.232899	-0.000166096	-0.12118	-0.165897	-0.12118	-0.201357	-0.12118	-0.165897
yp|ACF2:508	89	3.4	1.1	11.2	2.2	6.7	6.7	5.6	6.7	4.5	0	9	2.2	2.2	3.4	15.7	2.2	5.6	4.5	6.7	2.2	3.88785	-0.165897	-0.0716205	-0.353761	-0.12118	-0.261304	-0.261304	-0.232899	-0.261304	-0.201357	-0.000166096	-0.312674	-0.12118	-0.12118	-0.165897	-0.419385	-0.12118	-0.232899	-0.201357	-0.261304
yp|FKS1:788	89	4.5	0	6.7	10.1	10.1	0	1.1	5.6	11.2	1.1	3.4	9	3.4	10.1	7.9	9	4.5	0	2.2	1.1	3.76431	-0.201357	-0.000166096	-0.261304	-0.334084	-0.334084	-0.000166096	-0.0716205	-0.232899	-0.353761	-0.0716205	-0.165897	-0.312674	-0.165897	-0.334084	-0.28932	-0.312674	-0.201357	-0.000166096	-0.12118
yp|STP3:26	89	10.1	0	1.1	4.5	1.1	5.6	2.2	3.4	6.7	2.2	6.7	7.9	4.5	3.4	31.5	4.5	2.2	0	2.2	1.76	3.46805	-0.334084	-0.000166096	-0.0716205	-0.201357	-0.0716205	-0.232899	-0.12118	-0.165897	-0.261304	-0.12118	-0.261304	-0.28932	-0.201357	-0.165897	-0.524974	-0.201357	-0.12118	-0.000166096	-0.12118
yp|SEN1:2111	89	9	0	4.5	5.6	1.1	9	5.6	1.1	6.7	0	9	10.1	7.9	3.4	13.5	5.6	3.4	0	4.5	1.1	3.7897	-0.312674	-0.000166096	-0.201357	-0.232899	-0.0716205	-0.312674	-0.232899	-0.0716205	-0.261304	-0.000166096	-0.312674	-0.334084	-0.28932	-0.165897	-0.390025	-0.232899	-0.165897	-0.000166096	-0.201357
yp|ARP5:559	89	2.2	1.1	6.7	13.5	3.4	4.5	6.7	7.9	13.5	2.2	4.5	5.6	6.7	6.7	3.4	4.5	4.5	1.1	1.1	2.2	3.94193	-0.12118	-0.0716205	-0.261304	-0.390025	-0.165897	-0.201357	-0.261304	-0.28932	-0.390025	-0.12118	-0.201357	-0.232899	-0.261304	-0.261304	-0.165897	-0.201357	-0.201357	-0.0716205	-0.0716205
yp|YTP1:57	89	9	4.5	2.2	2.2	10.1	11.2	1.1	2.2	18	0	2.2	1.1	2.2	4.5	5.6	10.1	7.9	3.4	2.2	2.2	3.74124	-0.312674	-0.201357	-0.12118	-0.12118	-0.334084	-0.353761	-0.0716205	-0.12118	-0.445318	-0.000166096	-0.12118	-0.0716205	-0.12118	-0.201357	-0.232899	-0.334084	-0.28932	-0.165897	-0.12118
yp|HRD1:178	89	0	1.1	15.7	7.9	5.6	3.4	2.2	4.5	13.5	2.2	7.9	2.2	7.9	2.2	9	6.7	4.5	1.1	2.2	2.2	3.80217	-0.000166096	-0.0716205	-0.419385	-0.28932	-0.232899	-0.165897	-0.12118	-0.201357	-0.390025	-0.12118	-0.28932	-0.12118	-0.28932	-0.12118	-0.312674	-0.261304	-0.201357	-0.0716205	-0.12118
yp|DIS3:785	89	10.1	3.4	9	2.2	4.5	4.5	4.5	4.5	7.9	3.4	1.1	5.6	2.2	9	6.7	5.6	5.6	0	10.1	2.92	3.99421	-0.334084	-0.165897	-0.312674	-0.12118	-0.201357	-0.201357	-0.201357	-0.201357	-0.28932	-0.165897	-0.0716205	-0.232899	-0.12118	-0.312674	-0.261304	-0.232899	-0.232899	-0.000166096	-0.334084
yp|RRT8:109	89	5.6	2.2	3.4	2.2	6.7	3.4	3.4	11.2	21.3	0	3.4	2.2	5.6	1.1	1.1	9	13.5	2.2	2.2	2.2	3.67169	-0.232899	-0.12118	-0.165897	-0.12118	-0.261304	-0.165897	-0.165897	-0.353761	-0.475227	-0.000166096	-0.165897	-0.12118	-0.232899	-0.0716205	-0.0716205	-0.312674	-0.390025	-0.12118	-0.12118
yp|RAX1:275	89	2.2	3.4	1.1	0	6.7	10.1	4.5	10.1	9	1.1	2.2	2.2	3.4	9	10.1	5.6	10.1	3.4	5.6	2.2	3.89478	-0.12118	-0.165897	-0.0716205	-0.000166096	-0.261304	-0.334084	-0.201357	-0.334084	-0.312674	-0.0716205	-0.12118	-0.12118	-0.165897	-0.312674	-0.334084	-0.232899	-0.334084	-0.165897	-0.232899
yp|PXA1:508	89	4.5	0	5.6	3.4	3.4	5.6	2.2	12.4	10.1	0	10.1	3.4	3.4	9	11.2	7.9	5.6	0	2.2	2.2	3.80388	-0.201357	-0.000166096	-0.232899	-0.165897	-0.165897	-0.232899	-0.12118	-0.373453	-0.334084	-0.000166096	-0.334084	-0.165897	-0.165897	-0.312674	-0.353761	-0.28932	-0.232899	-0.000166096	-0.12118
ypdub|YDL221W:50	89	14.6	5.6	0	2.2	9	5.6	1.1	3.4	6.7	1.1	2.2	6.7	1.1	10.1	13.5	6.7	4.5	2.2	3.4	1.76	3.80352	-0.405303	-0.232899	-0.000166096	-0.12118	-0.312674	-0.232899	-0.0716205	-0.165897	-0.261304	-0.0716205	-0.12118	-0.261304	-0.0716205	-0.334084	-0.390025	-0.261304	-0.201357	-0.12118	-0.165897
ypdub|YDR209C:49	89	5.6	2.2	7.9	2.2	3.4	5.6	1.1	5.6	15.7	0	13.5	5.6	0	4.5	5.6	2.2	18	0	1.1	1.1	3.58308	-0.232899	-0.12118	-0.28932	-0.12118	-0.165897	-0.232899	-0.0716205	-0.232899	-0.419385	-0.000166096	-0.390025	-0.232899	-0.000166096	-0.201357	-0.232899	-0.12118	-0.445318	-0.000166096	-0.0716205
ypdub|YNR042W:43	89	4.5	0	5.6	10.1	6.7	6.7	2.2	3.4	11.2	2.2	5.6	9	0	3.4	14.6	6.7	4.5	0	3.4	2.2	3.7988	-0.201357	-0.000166096	-0.232899	-0.334084	-0.261304	-0.261304	-0.12118	-0.165897	-0.353761	-0.12118	-0.232899	-0.312674	-0.000166096	-0.165897	-0.405303	-0.261304	-0.201357	-0.000166096	-0.165897
ypdub|YOR139C:42	89	14.6	3.4	2.2	2.2	6.7	7.9	0	5.6	7.9	2.2	2.2	12.4	0	1.1	19.1	4.5	3.4	2.2	2.2	2.2	3.63997	-0.405303	-0.165897	-0.12118	-0.12118	-0.261304	-0.28932	-0.000166096	-0.232899	-0.28932	-0.12118	-0.12118	-0.373453	-0.000166096	-0.0716205	-0.456185	-0.201357	-0.165897	-0.12118	-0.12118
ypdub|YPR136C:80	89	4.5	3.4	5.6	2.2	12.4	4.5	0	4.5	12.4	1.1	2.2	2.2	0	3.4	31.5	4.5	3.4	1.1	1.1	1.1	3.38663	-0.201357	-0.165897	-0.232899	-0.12118	-0.373453	-0.201357	-0.000166096	-0.201357	-0.373453	-0.0716205	-0.12118	-0.12118	-0.000166096	-0.165897	-0.524974	-0.201357	-0.165897	-0.0716205	-0.0716205
yp|PIN4:363	88	11.4	0	1.1	0	0	5.7	4.5	5.7	6.8	2.3	20.5	3.4	10.2	1.1	18.2	5.7	2.3	0	1.1	0.66	3.41293	-0.357167	-0.000166096	-0.0716205	-0.000166096	-0.000166096	-0.235602	-0.201357	-0.235602	-0.26375	-0.125211	-0.468701	-0.165897	-0.335941	-0.0716205	-0.447364	-0.235602	-0.125211	-0.000166096	-0.0716205
yp|VPS15:1200	88	3.4	4.5	5.7	5.7	4.5	5.7	3.4	15.9	10.2	0	3.4	2.3	2.3	8	8	5.7	8	2.3	1.1	2.3	3.92259	-0.165897	-0.201357	-0.235602	-0.235602	-0.201357	-0.235602	-0.165897	-0.421823	-0.335941	-0.000166096	-0.165897	-0.125211	-0.125211	-0.291531	-0.291531	-0.235602	-0.291531	-0.125211	-0.0716205
yp|YBR139W:303	88	3.4	5.7	10.2	4.5	4.5	10.2	1.1	3.4	8	2.3	6.8	4.5	2.3	2.3	8	8	6.8	0	8	2.3	3.98439	-0.165897	-0.235602	-0.335941	-0.201357	-0.201357	-0.335941	-0.0716205	-0.165897	-0.291531	-0.125211	-0.26375	-0.201357	-0.125211	-0.125211	-0.291531	-0.291531	-0.26375	-0.000166096	-0.291531
yp|VBA3:1	88	8	4.5	0	1.1	5.7	12.5	1.1	12.5	10.2	4.5	2.3	3.4	1.1	4.5	5.7	6.8	11.4	2.3	2.3	1.82	3.83025	-0.291531	-0.201357	-0.000166096	-0.0716205	-0.235602	-0.375016	-0.0716205	-0.375016	-0.335941	-0.201357	-0.125211	-0.165897	-0.0716205	-0.201357	-0.235602	-0.26375	-0.357167	-0.125211	-0.125211
yp|SED4:978	88	9.1	0	5.7	6.8	0	3.4	1.1	5.7	8	2.3	13.6	6.8	2.3	1.1	10.2	10.2	12.5	0	1.1	1.1	3.67498	-0.314697	-0.000166096	-0.235602	-0.26375	-0.000166096	-0.165897	-0.0716205	-0.235602	-0.291531	-0.125211	-0.391466	-0.26375	-0.125211	-0.0716205	-0.335941	-0.335941	-0.375016	-0.000166096	-0.0716205
yp|ASM4:1	88	3.4	0	1.1	0	5.7	8	1.1	4.5	5.7	2.3	19.3	5.7	18.2	2.3	14.8	5.7	1.1	0	1.1	1.1	3.45197	-0.165897	-0.000166096	-0.0716205	-0.000166096	-0.235602	-0.291531	-0.0716205	-0.201357	-0.235602	-0.125211	-0.458061	-0.235602	-0.447364	-0.125211	-0.40795	-0.235602	-0.0716205	-0.000166096	-0.0716205
yp|CTA1:9	88	4.5	1.1	8	6.8	5.7	8	4.5	6.8	5.7	1.1	10.2	5.7	3.4	5.7	6.8	5.7	6.8	0	3.4	3.4	4.02993	-0.201357	-0.0716205	-0.291531	-0.26375	-0.235602	-0.291531	-0.201357	-0.26375	-0.235602	-0.0716205	-0.335941	-0.235602	-0.165897	-0.235602	-0.26375	-0.235602	-0.26375	-0.000166096	-0.165897
yp|VPS60:133	88	9.1	0	15.9	13.6	2.3	4.5	0	3.4	15.9	4.5	8	5.7	5.7	0	5.7	3.4	1.1	0	1.1	0.66	3.55177	-0.314697	-0.000166096	-0.421823	-0.391466	-0.125211	-0.201357	-0.000166096	-0.165897	-0.421823	-0.201357	-0.291531	-0.235602	-0.235602	-0.000166096	-0.235602	-0.165897	-0.0716205	-0.000166096	-0.0716205
yp|KAP123:119	88	8	0	6.8	6.8	5.7	2.3	2.3	9.1	13.6	0	4.5	4.5	9.1	2.3	12.5	6.8	4.5	1.1	0	1.82	3.76608	-0.291531	-0.000166096	-0.26375	-0.26375	-0.235602	-0.125211	-0.125211	-0.314697	-0.391466	-0.000166096	-0.201357	-0.201357	-0.314697	-0.125211	-0.375016	-0.26375	-0.201357	-0.0716205	-0.000166096
yp|PRP43:472	88	6.8	2.3	8	6.8	6.8	4.5	1.1	5.7	15.9	6.8	3.4	9.1	3.4	3.4	4.5	4.5	5.7	0	1.1	2.96	3.92464	-0.26375	-0.125211	-0.291531	-0.26375	-0.26375	-0.201357	-0.0716205	-0.235602	-0.421823	-0.26375	-0.165897	-0.314697	-0.165897	-0.165897	-0.201357	-0.201357	-0.235602	-0.000166096	-0.0716205
yp|TDA3:169	88	4.5	0	9.1	8	0	3.4	5.7	3.4	10.2	1.1	8	5.7	2.3	5.7	17	6.8	5.7	2.3	1.1	1.82	3.8016	-0.201357	-0.000166096	-0.314697	-0.291531	-0.000166096	-0.165897	-0.235602	-0.165897	-0.335941	-0.0716205	-0.291531	-0.235602	-0.125211	-0.235602	-0.434598	-0.26375	-0.235602	-0.125211	-0.0716205
yp|YHR177W:270	88	2.3	2.3	1.1	2.3	1.1	4.5	2.3	5.7	5.7	2.3	8	17	9.1	5.7	11.4	5.7	4.5	0	9.1	2.3	3.82727	-0.125211	-0.125211	-0.0716205	-0.125211	-0.0716205	-0.201357	-0.125211	-0.235602	-0.235602	-0.125211	-0.291531	-0.434598	-0.314697	-0.235602	-0.357167	-0.235602	-0.201357	-0.000166096	-0.314697
yp|SKN7:287	88	6.8	1.1	2.3	2.3	2.3	4.5	0	4.5	10.2	0	25	8	4.5	2.3	6.8	15.9	3.4	0	0	0.66	3.4199	-0.26375	-0.0716205	-0.125211	-0.125211	-0.125211	-0.201357	-0.000166096	-0.201357	-0.335941	-0.000166096	-0.500006	-0.291531	-0.201357	-0.125211	-0.26375	-0.421823	-0.165897	-0.000166096	-0.000166096
yp|BAR1:11	88	6.8	1.1	5.7	6.8	5.7	5.7	2.3	5.7	11.4	2.3	8	3.4	2.3	0	11.4	12.5	3.4	1.1	4.5	2.3	3.90298	-0.26375	-0.0716205	-0.235602	-0.26375	-0.235602	-0.235602	-0.125211	-0.235602	-0.357167	-0.125211	-0.291531	-0.165897	-0.125211	-0.000166096	-0.357167	-0.375016	-0.165897	-0.0716205	-0.201357
yp|YIL055C:201	88	8	0	0	1.1	3.4	6.8	4.5	1.1	6.8	4.5	4.5	23.9	6.8	3.4	5.7	10.2	5.7	0	3.4	1.1	3.62895	-0.291531	-0.000166096	-0.000166096	-0.0716205	-0.165897	-0.26375	-0.201357	-0.0716205	-0.26375	-0.201357	-0.201357	-0.493521	-0.26375	-0.165897	-0.235602	-0.335941	-0.235602	-0.000166096	-0.165897
yp|IML2:232	88	6.8	1.1	8	2.3	4.5	9.1	4.5	8	12.5	2.3	2.3	4.5	4.5	5.7	10.2	5.7	5.7	0	2.3	2.3	3.95733	-0.26375	-0.0716205	-0.291531	-0.125211	-0.201357	-0.314697	-0.201357	-0.291531	-0.375016	-0.125211	-0.125211	-0.201357	-0.201357	-0.235602	-0.335941	-0.235602	-0.235602	-0.000166096	-0.125211
yp|GRR1:686	88	2.3	5.7	4.5	4.5	4.5	3.4	2.3	4.5	13.6	4.5	4.5	6.8	3.4	8	11.4	6.8	4.5	0	4.5	3.4	3.99651	-0.125211	-0.235602	-0.201357	-0.201357	-0.201357	-0.165897	-0.125211	-0.201357	-0.391466	-0.201357	-0.201357	-0.26375	-0.165897	-0.291531	-0.357167	-0.26375	-0.201357	-0.000166096	-0.201357
yp|CPA2:914	88	8	0	3.4	5.7	6.8	10.2	1.1	6.8	6.8	2.3	2.3	5.7	3.4	4.5	9.1	11.4	6.8	1.1	4.5	2.3	3.95388	-0.291531	-0.000166096	-0.165897	-0.235602	-0.26375	-0.335941	-0.0716205	-0.26375	-0.26375	-0.125211	-0.125211	-0.235602	-0.165897	-0.201357	-0.314697	-0.357167	-0.26375	-0.0716205	-0.201357
yp|FAT3:322	88	6.8	0	4.5	3.4	2.3	4.5	0	4.5	13.6	2.3	6.8	2.3	8	0	20.5	11.4	6.8	0	2.3	1.38	3.57159	-0.26375	-0.000166096	-0.201357	-0.165897	-0.125211	-0.201357	-0.000166096	-0.201357	-0.391466	-0.125211	-0.26375	-0.125211	-0.291531	-0.000166096	-0.468701	-0.357167	-0.26375	-0.000166096	-0.125211
yp|LAM6:288	88	4.5	1.1	4.5	4.5	2.3	3.4	0	5.7	3.4	3.4	5.7	5.7	0	5.7	28.4	11.4	3.4	0	6.8	1.82	3.54407	-0.201357	-0.0716205	-0.201357	-0.201357	-0.125211	-0.165897	-0.000166096	-0.235602	-0.165897	-0.165897	-0.235602	-0.235602	-0.000166096	-0.235602	-0.515758	-0.357167	-0.165897	-0.000166096	-0.26375
yp|VAC14:345	88	4.5	0	5.7	11.4	3.4	2.3	2.3	10.2	13.6	0	8	5.7	6.8	2.3	10.2	5.7	5.7	1.1	1.1	1.82	3.80466	-0.201357	-0.000166096	-0.235602	-0.357167	-0.165897	-0.125211	-0.125211	-0.335941	-0.391466	-0.000166096	-0.291531	-0.235602	-0.26375	-0.125211	-0.335941	-0.235602	-0.235602	-0.0716205	-0.0716205
yp|YLR419W:359	88	5.7	2.3	3.4	17	1.1	3.4	0	6.8	12.5	3.4	9.1	3.4	3.4	3.4	9.1	8	5.7	1.1	1.1	1.82	3.80111	-0.235602	-0.125211	-0.165897	-0.434598	-0.0716205	-0.165897	-0.000166096	-0.26375	-0.375016	-0.165897	-0.314697	-0.165897	-0.165897	-0.165897	-0.314697	-0.291531	-0.235602	-0.0716205	-0.0716205
yp|YML053C:125	88	8	0	4.5	5.7	2.3	5.7	5.7	9.1	5.7	5.7	9.1	4.5	4.5	2.3	11.4	9.1	1.1	0	5.7	2.3	3.93285	-0.291531	-0.000166096	-0.201357	-0.235602	-0.125211	-0.235602	-0.235602	-0.314697	-0.235602	-0.235602	-0.314697	-0.201357	-0.201357	-0.125211	-0.357167	-0.314697	-0.0716205	-0.000166096	-0.235602
yp|CAC2:344	88	9.1	2.3	9.1	8	3.4	4.5	2.3	6.8	9.1	1.1	2.3	5.7	1.1	1.1	10.2	10.2	9.1	1.1	3.4	1.82	3.91682	-0.314697	-0.125211	-0.314697	-0.291531	-0.165897	-0.201357	-0.125211	-0.26375	-0.314697	-0.0716205	-0.125211	-0.235602	-0.0716205	-0.0716205	-0.335941	-0.335941	-0.314697	-0.0716205	-0.165897
yp|STV1:160	88	4.5	0	11.4	11.4	5.7	6.8	1.1	6.8	5.7	2.3	4.5	4.5	5.7	9.1	6.8	8	3.4	0	2.3	2.3	3.91096	-0.201357	-0.000166096	-0.357167	-0.357167	-0.235602	-0.26375	-0.0716205	-0.26375	-0.235602	-0.125211	-0.201357	-0.201357	-0.235602	-0.314697	-0.26375	-0.291531	-0.165897	-0.000166096	-0.125211
yp|GAT2:1	88	6.8	0	3.4	0	3.4	3.4	8	4.5	5.7	1.1	18.2	13.6	6.8	1.1	6.8	5.7	3.4	0	8	1.1	3.69303	-0.26375	-0.000166096	-0.165897	-0.000166096	-0.165897	-0.165897	-0.291531	-0.201357	-0.235602	-0.0716205	-0.447364	-0.391466	-0.26375	-0.0716205	-0.26375	-0.235602	-0.165897	-0.000166096	-0.291531
yp|CLN1:128	88	1.1	3.4	6.8	6.8	3.4	8	3.4	10.2	9.1	3.4	9.1	5.7	2.3	5.7	4.5	3.4	4.5	2.3	6.8	3.4	4.07356	-0.0716205	-0.165897	-0.26375	-0.26375	-0.165897	-0.291531	-0.165897	-0.335941	-0.314697	-0.165897	-0.314697	-0.235602	-0.125211	-0.235602	-0.201357	-0.165897	-0.201357	-0.125211	-0.26375
yp|ZRC1:259	88	9.1	1.1	5.7	3.4	2.3	1.1	3.4	17	8	0	1.1	5.7	4.5	5.7	12.5	5.7	6.8	2.3	4.5	1.82	3.82196	-0.314697	-0.0716205	-0.235602	-0.165897	-0.125211	-0.0716205	-0.165897	-0.434598	-0.291531	-0.000166096	-0.0716205	-0.235602	-0.201357	-0.235602	-0.375016	-0.235602	-0.26375	-0.125211	-0.201357
yp|LYP1:346	88	11.4	0	2.3	0	6.8	4.5	0	9.1	10.2	1.1	6.8	4.5	1.1	4.5	13.6	3.4	14.8	0	5.7	0.66	3.60941	-0.357167	-0.000166096	-0.125211	-0.000166096	-0.26375	-0.201357	-0.000166096	-0.314697	-0.335941	-0.0716205	-0.26375	-0.201357	-0.0716205	-0.201357	-0.391466	-0.165897	-0.40795	-0.000166096	-0.235602
yp|SDD3:264	88	4.5	2.3	12.5	9.1	6.8	3.4	0	5.7	10.2	2.3	2.3	4.5	2.3	4.5	6.8	9.1	9.1	1.1	3.4	2.3	3.92665	-0.201357	-0.125211	-0.375016	-0.314697	-0.26375	-0.165897	-0.000166096	-0.235602	-0.335941	-0.125211	-0.125211	-0.201357	-0.125211	-0.201357	-0.26375	-0.314697	-0.314697	-0.0716205	-0.165897
yp|SMF1:340	88	11.4	2.3	2.3	4.5	4.5	8	2.3	6.8	15.9	3.4	4.5	2.3	2.3	1.1	10.2	6.8	8	1.1	2.3	2.3	3.88997	-0.357167	-0.125211	-0.125211	-0.201357	-0.201357	-0.291531	-0.125211	-0.26375	-0.421823	-0.165897	-0.201357	-0.125211	-0.125211	-0.0716205	-0.335941	-0.26375	-0.291531	-0.0716205	-0.125211
yp|PIN2:43	88	5.7	6.8	2.3	2.3	3.4	10.2	0	12.5	5.7	2.3	8	5.7	5.7	5.7	4.5	4.5	9.1	2.3	3.4	2.3	3.99446	-0.235602	-0.26375	-0.125211	-0.125211	-0.165897	-0.335941	-0.000166096	-0.375016	-0.235602	-0.125211	-0.291531	-0.235602	-0.235602	-0.235602	-0.201357	-0.201357	-0.314697	-0.125211	-0.165897
yp|CIP1:283	88	6.8	0	1.1	4.5	3.4	1.1	0	6.8	11.4	0	13.6	8	4.5	5.7	20.5	9.1	2.3	0	1.1	0.66	3.49601	-0.26375	-0.000166096	-0.0716205	-0.201357	-0.165897	-0.0716205	-0.000166096	-0.26375	-0.357167	-0.000166096	-0.391466	-0.291531	-0.201357	-0.235602	-0.468701	-0.314697	-0.125211	-0.000166096	-0.0716205
yp|SYH1:154	88	5.7	1.1	4.5	3.4	8	8	0	6.8	8	1.1	9.1	8	5.7	4.5	5.7	8	6.8	1.1	4.5	2.48	3.99165	-0.235602	-0.0716205	-0.201357	-0.165897	-0.291531	-0.291531	-0.000166096	-0.26375	-0.291531	-0.0716205	-0.314697	-0.291531	-0.235602	-0.201357	-0.235602	-0.291531	-0.26375	-0.0716205	-0.201357
yp|IQG1:858	88	2.3	1.1	8	8	10.2	1.1	0	5.7	6.8	3.4	6.8	5.7	5.7	8	9.1	4.5	8	1.1	4.5	1.82	3.95992	-0.125211	-0.0716205	-0.291531	-0.291531	-0.335941	-0.0716205	-0.000166096	-0.235602	-0.26375	-0.165897	-0.26375	-0.235602	-0.235602	-0.291531	-0.314697	-0.201357	-0.291531	-0.0716205	-0.201357
yp|YME1:127	88	9.1	1.1	1.1	5.7	2.3	6.8	2.3	2.3	10.2	3.4	5.7	6.8	5.7	5.7	18.2	2.3	4.5	0	6.8	2.3	3.84317	-0.314697	-0.0716205	-0.0716205	-0.235602	-0.125211	-0.26375	-0.125211	-0.125211	-0.335941	-0.165897	-0.235602	-0.26375	-0.235602	-0.235602	-0.447364	-0.125211	-0.201357	-0.000166096	-0.26375
yp|COX1:320	88	11.4	0	2.3	1.1	9.1	10.2	4.5	6.8	13.6	3.4	3.4	2.3	1.1	1.1	6.8	5.7	5.7	2.3	9.1	1.82	3.83649	-0.357167	-0.000166096	-0.125211	-0.0716205	-0.314697	-0.335941	-0.201357	-0.26375	-0.391466	-0.165897	-0.165897	-0.125211	-0.0716205	-0.0716205	-0.26375	-0.235602	-0.235602	-0.125211	-0.314697
ypdub|YKL118W:1	88	4.5	4.5	3.4	1.1	13.6	0	1.1	9.1	14.8	2.3	6.8	1.1	3.4	4.5	20.5	4.5	3.4	0	1.1	1.1	3.56171	-0.201357	-0.201357	-0.165897	-0.0716205	-0.391466	-0.000166096	-0.0716205	-0.314697	-0.40795	-0.125211	-0.26375	-0.0716205	-0.165897	-0.201357	-0.468701	-0.201357	-0.165897	-0.000166096	-0.0716205
ypdub|YLR236C:20	88	22.7	4.5	1.1	5.7	4.5	3.4	4.5	1.1	6.8	3.4	4.5	2.3	4.5	6.8	10.2	4.5	5.7	2.3	1.1	2.3	3.82548	-0.485613	-0.201357	-0.0716205	-0.235602	-0.201357	-0.165897	-0.201357	-0.0716205	-0.26375	-0.165897	-0.201357	-0.125211	-0.201357	-0.26375	-0.335941	-0.201357	-0.235602	-0.125211	-0.0716205
ypdub|YML101C_A:12	88	8	3.4	3.4	4.5	5.7	8	1.1	6.8	10.2	2.3	2.3	5.7	2.3	3.4	18.2	5.7	6.8	1.1	1.1	2.3	3.89022	-0.291531	-0.165897	-0.165897	-0.201357	-0.235602	-0.291531	-0.0716205	-0.26375	-0.335941	-0.125211	-0.125211	-0.235602	-0.125211	-0.165897	-0.447364	-0.235602	-0.26375	-0.0716205	-0.0716205
ypdub|YPR050C:9	88	6.8	4.5	1.1	1.1	6.8	4.5	2.3	6.8	11.4	8	2.3	6.8	2.3	2.3	17	6.8	4.5	1.1	3.4	2.3	3.88772	-0.26375	-0.201357	-0.0716205	-0.0716205	-0.26375	-0.201357	-0.125211	-0.26375	-0.357167	-0.291531	-0.125211	-0.26375	-0.125211	-0.125211	-0.434598	-0.26375	-0.201357	-0.0716205	-0.165897
yp|OAF1:436	87	4.6	4.6	6.9	5.7	8	2.3	2.3	10.3	11.5	2.3	4.6	8	2.3	2.3	14.9	3.4	1.1	2.3	2.3	2.3	3.91784	-0.204372	-0.204372	-0.266175	-0.235602	-0.291531	-0.125211	-0.125211	-0.337785	-0.358851	-0.125211	-0.204372	-0.291531	-0.125211	-0.125211	-0.409259	-0.165897	-0.0716205	-0.125211	-0.125211
yp|FLO1:1314	87	9.2	3.4	1.1	6.9	0	2.3	0	4.6	1.1	0	3.4	5.7	3.4	2.3	14.9	24.1	12.6	2.3	2.3	1.1	3.44571	-0.316704	-0.165897	-0.0716205	-0.266175	-0.000166096	-0.125211	-0.000166096	-0.204372	-0.0716205	-0.000166096	-0.165897	-0.235602	-0.165897	-0.125211	-0.409259	-0.494754	-0.376567	-0.125211	-0.125211
yp|EDE1:190	87	6.9	1.1	2.3	3.4	3.4	2.3	3.4	4.6	10.3	4.6	5.7	8	3.4	4.6	17.2	9.2	5.7	2.3	1.1	2.3	3.91579	-0.266175	-0.0716205	-0.125211	-0.165897	-0.165897	-0.125211	-0.165897	-0.204372	-0.337785	-0.204372	-0.235602	-0.291531	-0.165897	-0.204372	-0.436808	-0.316704	-0.235602	-0.125211	-0.0716205
yp|SEA4:719	87	4.6	0	10.3	6.9	4.6	5.7	0	9.2	16.1	1.1	5.7	3.4	1.1	5.7	6.9	8	4.6	2.3	3.4	1.82	3.8231	-0.204372	-0.000166096	-0.337785	-0.266175	-0.204372	-0.235602	-0.000166096	-0.316704	-0.424226	-0.0716205	-0.235602	-0.165897	-0.0716205	-0.235602	-0.266175	-0.291531	-0.204372	-0.125211	-0.165897
yp|YRO2:199	87	5.7	1.1	5.7	5.7	8	8	1.1	12.6	13.8	3.4	3.4	6.9	1.1	1.1	4.6	4.6	8	1.1	3.4	1.1	3.88299	-0.235602	-0.0716205	-0.235602	-0.235602	-0.291531	-0.291531	-0.0716205	-0.376567	-0.394316	-0.165897	-0.165897	-0.266175	-0.0716205	-0.0716205	-0.204372	-0.204372	-0.291531	-0.0716205	-0.165897
yp|ARC40:202	87	4.6	3.4	4.6	8	3.4	8	4.6	5.7	5.7	1.1	3.4	5.7	4.6	4.6	9.2	1.1	10.3	4.6	6.9	3.4	4.0777	-0.204372	-0.165897	-0.204372	-0.291531	-0.165897	-0.291531	-0.204372	-0.235602	-0.235602	-0.0716205	-0.165897	-0.235602	-0.204372	-0.204372	-0.316704	-0.0716205	-0.337785	-0.204372	-0.266175
yp|BSC1:160	87	1.1	0	0	0	0	0	0	2.3	0	0	0	0	0	0	55.2	41.4	0	0	0	0	1.19925	-0.0716205	-0.000166096	-0.000166096	-0.000166096	-0.000166096	-0.000166096	-0.000166096	-0.125211	-0.000166096	-0.000166096	-0.000166096	-0.000166096	-0.000166096	-0.000166096	-0.473202	-0.526729	-0.000166096	-0.000166096	-0.000166096
yp|VCX1:315	87	9.2	0	4.6	4.6	9.2	5.7	0	6.9	14.9	8	3.4	3.4	1.1	0	6.9	5.7	9.2	2.3	4.6	1.82	3.7967	-0.316704	-0.000166096	-0.204372	-0.204372	-0.316704	-0.235602	-0.000166096	-0.266175	-0.409259	-0.291531	-0.165897	-0.165897	-0.0716205	-0.000166096	-0.266175	-0.235602	-0.316704	-0.125211	-0.204372
yp|GLT1:1123	87	10.3	3.4	4.6	3.4	2.3	8	2.3	3.4	16.1	2.3	3.4	3.4	4.6	6.9	3.4	8	10.3	1.1	2.3	2.3	3.92562	-0.337785	-0.165897	-0.204372	-0.165897	-0.125211	-0.291531	-0.125211	-0.165897	-0.424226	-0.125211	-0.165897	-0.165897	-0.204372	-0.266175	-0.165897	-0.291531	-0.337785	-0.0716205	-0.125211
yp|PRR2:183	87	5.7	2.3	5.7	11.5	1.1	1.1	5.7	5.7	3.4	1.1	9.2	2.3	1.1	4.6	11.5	16.1	6.9	0	4.6	1.1	3.77893	-0.235602	-0.125211	-0.235602	-0.358851	-0.0716205	-0.0716205	-0.235602	-0.235602	-0.165897	-0.0716205	-0.316704	-0.125211	-0.0716205	-0.204372	-0.358851	-0.424226	-0.266175	-0.000166096	-0.204372
yp|RLI1:273	87	8	2.3	8	5.7	5.7	4.6	2.3	8	10.3	0	3.4	4.6	2.3	5.7	9.2	3.4	10.3	0	5.7	2.3	3.92578	-0.291531	-0.125211	-0.291531	-0.235602	-0.235602	-0.204372	-0.125211	-0.291531	-0.337785	-0.000166096	-0.165897	-0.204372	-0.125211	-0.235602	-0.316704	-0.165897	-0.337785	-0.000166096	-0.235602
yp|RKM2:257	87	1.1	3.4	8	8	6.9	8	4.6	8	10.3	1.1	10.3	4.6	3.4	2.3	6.9	2.3	4.6	0	5.7	2.3	3.94838	-0.0716205	-0.165897	-0.291531	-0.291531	-0.266175	-0.291531	-0.204372	-0.291531	-0.337785	-0.0716205	-0.337785	-0.204372	-0.165897	-0.125211	-0.266175	-0.125211	-0.204372	-0.000166096	-0.235602
yp|ADR1:1177	87	3.4	0	8	6.9	8	6.9	3.4	5.7	11.5	2.3	12.6	2.3	1.1	4.6	11.5	5.7	4.6	0	1.1	1.82	3.81542	-0.165897	-0.000166096	-0.291531	-0.266175	-0.291531	-0.266175	-0.165897	-0.235602	-0.358851	-0.125211	-0.376567	-0.125211	-0.0716205	-0.204372	-0.358851	-0.235602	-0.204372	-0.000166096	-0.0716205
yp|INM2:189	87	11.5	8	3.4	8	2.3	16.1	1.1	5.7	6.9	4.6	4.6	1.1	1.1	4.6	6.9	0	4.6	5.7	3.4	1.82	3.85921	-0.358851	-0.291531	-0.165897	-0.291531	-0.125211	-0.424226	-0.0716205	-0.235602	-0.266175	-0.204372	-0.204372	-0.0716205	-0.0716205	-0.204372	-0.266175	-0.000166096	-0.204372	-0.235602	-0.165897
yp|MRP1:92	87	5.7	2.3	3.4	6.9	5.7	6.9	0	5.7	14.9	2.3	5.7	6.9	4.6	8	10.3	8	1.1	1.1	0	1.82	3.8353	-0.235602	-0.125211	-0.165897	-0.266175	-0.235602	-0.266175	-0.000166096	-0.235602	-0.409259	-0.125211	-0.235602	-0.266175	-0.204372	-0.291531	-0.337785	-0.291531	-0.0716205	-0.0716205	-0.000166096
yp|YPS7:100	87	2.3	1.1	8	2.3	6.9	3.4	1.1	6.9	5.7	3.4	10.3	3.4	3.4	2.3	19.5	8	9.2	0	2.3	2.3	3.77325	-0.125211	-0.0716205	-0.291531	-0.125211	-0.266175	-0.165897	-0.0716205	-0.266175	-0.235602	-0.165897	-0.337785	-0.165897	-0.165897	-0.125211	-0.459908	-0.291531	-0.316704	-0.000166096	-0.125211
yp|TFC6:504	87	11.5	1.1	2.3	1.1	2.3	6.9	3.4	8	9.2	1.1	2.3	5.7	1.1	9.2	12.6	6.9	10.3	0	4.6	1.1	3.79864	-0.358851	-0.0716205	-0.125211	-0.0716205	-0.125211	-0.266175	-0.165897	-0.291531	-0.316704	-0.0716205	-0.125211	-0.235602	-0.0716205	-0.316704	-0.376567	-0.266175	-0.337785	-0.000166096	-0.204372
yp|KAP122:211	87	5.7	1.1	4.6	6.9	3.4	3.4	4.6	9.2	9.2	4.6	6.9	1.1	4.6	3.4	12.6	6.9	5.7	1.1	4.6	3.4	4.01412	-0.235602	-0.0716205	-0.204372	-0.266175	-0.165897	-0.165897	-0.204372	-0.316704	-0.316704	-0.204372	-0.266175	-0.0716205	-0.204372	-0.165897	-0.376567	-0.266175	-0.235602	-0.0716205	-0.204372
yp|VEL1:95	87	10.3	2.3	4.6	2.3	8	5.7	0	8	4.6	1.1	12.6	5.7	3.4	0	9.2	10.3	6.9	1.1	3.4	1.82	3.82381	-0.337785	-0.125211	-0.204372	-0.125211	-0.291531	-0.235602	-0.000166096	-0.291531	-0.204372	-0.0716205	-0.376567	-0.235602	-0.165897	-0.000166096	-0.316704	-0.337785	-0.266175	-0.0716205	-0.165897
yp|RME1:39	87	5.7	2.3	8	9.2	1.1	4.6	1.1	5.7	11.5	0	3.4	6.9	4.6	4.6	16.1	9.2	2.3	0	3.4	1.82	3.7843	-0.235602	-0.125211	-0.291531	-0.316704	-0.0716205	-0.204372	-0.0716205	-0.235602	-0.358851	-0.000166096	-0.165897	-0.266175	-0.204372	-0.204372	-0.424226	-0.316704	-0.125211	-0.000166096	-0.165897
yp|GCD2:134	87	20.7	0	1.1	1.1	0	4.6	0	3.4	6.9	2.3	4.6	6.9	2.3	1.1	23	13.8	8	0	0	0	3.217	-0.470374	-0.000166096	-0.0716205	-0.0716205	-0.000166096	-0.204372	-0.000166096	-0.165897	-0.266175	-0.125211	-0.204372	-0.266175	-0.125211	-0.0716205	-0.487674	-0.394316	-0.291531	-0.000166096	-0.000166096
yp|SPS100:24	87	2.3	1.1	0	2.3	4.6	8	0	10.3	5.7	0	8	2.3	8	2.3	16.1	17.2	9.2	1.1	1.1	1.1	3.54629	-0.125211	-0.0716205	-0.000166096	-0.125211	-0.204372	-0.291531	-0.000166096	-0.337785	-0.235602	-0.000166096	-0.291531	-0.125211	-0.291531	-0.125211	-0.424226	-0.436808	-0.316704	-0.0716205	-0.0716205
yp|PRY1:6	87	20.7	0	1.1	4.6	0	2.3	2.3	1.1	9.2	0	2.3	6.9	2.3	1.1	12.6	16.1	14.9	0	2.3	0.66	3.30926	-0.470374	-0.000166096	-0.0716205	-0.204372	-0.000166096	-0.125211	-0.125211	-0.0716205	-0.316704	-0.000166096	-0.125211	-0.266175	-0.125211	-0.0716205	-0.376567	-0.424226	-0.409259	-0.000166096	-0.125211
yp|KRE9:95	87	8	0	2.3	2.3	4.6	6.9	1.1	4.6	2.3	1.1	3.4	4.6	9.2	2.3	8	23	5.7	0	10.3	1.82	3.65043	-0.291531	-0.000166096	-0.125211	-0.125211	-0.204372	-0.266175	-0.0716205	-0.204372	-0.125211	-0.0716205	-0.165897	-0.204372	-0.316704	-0.125211	-0.291531	-0.487674	-0.235602	-0.000166096	-0.337785
yp|DAN4:864	87	4.6	5.7	2.3	10.3	0	4.6	0	8	6.9	1.1	3.4	3.4	0	0	9.2	34.5	5.7	0	0	0	3.15146	-0.204372	-0.235602	-0.125211	-0.337785	-0.000166096	-0.204372	-0.000166096	-0.291531	-0.266175	-0.0716205	-0.165897	-0.165897	-0.000166096	-0.000166096	-0.316704	-0.52969	-0.235602	-0.000166096	-0.000166096
yp|PHD1:72	87	5.7	1.1	2.3	2.3	5.7	2.3	2.3	3.4	5.7	2.3	8	17.2	9.2	2.3	8	6.9	6.9	0	8	2.3	3.85621	-0.235602	-0.0716205	-0.125211	-0.125211	-0.235602	-0.125211	-0.125211	-0.165897	-0.235602	-0.125211	-0.291531	-0.436808	-0.316704	-0.125211	-0.291531	-0.266175	-0.266175	-0.000166096	-0.291531
yp|TOR2:148	87	5.7	1.1	5.7	5.7	3.4	5.7	0	6.9	14.9	1.1	5.7	3.4	1.1	5.7	11.5	11.5	6.9	1.1	2.3	1.1	3.81658	-0.235602	-0.0716205	-0.235602	-0.235602	-0.165897	-0.235602	-0.000166096	-0.266175	-0.409259	-0.0716205	-0.235602	-0.165897	-0.0716205	-0.235602	-0.358851	-0.358851	-0.266175	-0.0716205	-0.125211
yp|RIX7:607	87	5.7	1.1	9.2	5.7	4.6	5.7	0	5.7	10.3	2.3	3.4	5.7	1.1	13.8	9.2	5.7	9.2	0	1.1	1.1	3.8065	-0.235602	-0.0716205	-0.316704	-0.235602	-0.204372	-0.235602	-0.000166096	-0.235602	-0.337785	-0.125211	-0.165897	-0.235602	-0.0716205	-0.394316	-0.316704	-0.235602	-0.316704	-0.000166096	-0.0716205
yp|BRE2:42	87	2.3	3.4	8	4.6	5.7	8	2.3	4.6	4.6	2.3	3.4	5.7	2.3	9.2	12.6	5.7	8	1.1	5.7	2.3	4.02765	-0.125211	-0.165897	-0.291531	-0.204372	-0.235602	-0.291531	-0.125211	-0.204372	-0.204372	-0.125211	-0.165897	-0.235602	-0.125211	-0.316704	-0.376567	-0.235602	-0.291531	-0.0716205	-0.235602
yp|ATG39:29	87	4.6	0	10.3	10.3	5.7	8	1.1	4.6	5.7	2.3	6.9	2.3	2.3	2.3	19.5	6.9	5.7	0	1.1	1.82	3.71933	-0.204372	-0.000166096	-0.337785	-0.337785	-0.235602	-0.291531	-0.0716205	-0.204372	-0.235602	-0.125211	-0.266175	-0.125211	-0.125211	-0.125211	-0.459908	-0.266175	-0.235602	-0.000166096	-0.0716205
yp|GIS4:549	87	4.6	0	12.6	8	2.3	4.6	2.3	4.6	4.6	2.3	9.2	5.7	5.7	4.6	10.3	8	3.4	1.1	5.7	2.3	3.9561	-0.204372	-0.000166096	-0.376567	-0.291531	-0.125211	-0.204372	-0.125211	-0.204372	-0.204372	-0.125211	-0.316704	-0.235602	-0.235602	-0.204372	-0.337785	-0.291531	-0.165897	-0.0716205	-0.235602
yp|TDA9:1159	87	6.9	1.1	6.9	3.4	3.4	3.4	3.4	8	14.9	0	6.9	3.4	3.4	8	10.3	8	4.6	1.1	2.3	2.96	3.88853	-0.266175	-0.0716205	-0.266175	-0.165897	-0.165897	-0.165897	-0.165897	-0.291531	-0.409259	-0.000166096	-0.266175	-0.165897	-0.165897	-0.291531	-0.337785	-0.291531	-0.204372	-0.0716205	-0.125211
yp|ERB1:440	87	4.6	1.1	9.2	9.2	1.1	9.2	2.3	11.5	8	0	8	5.7	0	4.6	3.4	6.9	8	3.4	3.4	1.82	3.86055	-0.204372	-0.0716205	-0.316704	-0.316704	-0.0716205	-0.316704	-0.125211	-0.358851	-0.291531	-0.000166096	-0.291531	-0.235602	-0.000166096	-0.204372	-0.165897	-0.266175	-0.291531	-0.165897	-0.165897
yp|RIM13:627	87	2.3	5.7	2.3	11.5	3.4	4.6	0	8	10.3	2.3	2.3	6.9	3.4	8	11.5	3.4	11.5	0	2.3	2.3	3.82763	-0.125211	-0.235602	-0.125211	-0.358851	-0.165897	-0.204372	-0.000166096	-0.291531	-0.337785	-0.125211	-0.125211	-0.266175	-0.165897	-0.291531	-0.358851	-0.165897	-0.358851	-0.000166096	-0.125211
yp|YNL115C:170	87	2.3	0	4.6	5.7	8	5.7	2.3	6.9	6.9	0	10.3	3.4	4.6	8	10.3	10.3	2.3	2.3	5.7	2.3	3.91139	-0.125211	-0.000166096	-0.204372	-0.235602	-0.291531	-0.235602	-0.125211	-0.266175	-0.266175	-0.000166096	-0.337785	-0.165897	-0.204372	-0.291531	-0.337785	-0.337785	-0.125211	-0.125211	-0.235602
yp|LAG2:31	87	5.7	1.1	6.9	8	2.3	1.1	1.1	9.2	20.7	3.4	6.9	5.7	5.7	2.3	6.9	1.1	10.3	1.1	0	1.1	3.69631	-0.235602	-0.0716205	-0.266175	-0.291531	-0.125211	-0.0716205	-0.0716205	-0.316704	-0.470374	-0.165897	-0.266175	-0.235602	-0.235602	-0.125211	-0.266175	-0.0716205	-0.337785	-0.0716205	-0.000166096
yp|GAL11:230	87	8	1.1	0	4.6	1.1	2.3	0	6.9	6.9	1.1	21.8	8	24.1	2.3	6.9	2.3	2.3	0	0	0.66	3.27617	-0.291531	-0.0716205	-0.000166096	-0.204372	-0.0716205	-0.125211	-0.000166096	-0.266175	-0.266175	-0.0716205	-0.479084	-0.291531	-0.494754	-0.125211	-0.266175	-0.125211	-0.125211	-0.000166096	-0.000166096
yp|RSB1:1	87	5.7	2.3	2.3	1.1	6.9	6.9	2.3	13.8	12.6	6.9	4.6	2.3	3.4	3.4	3.4	6.9	8	3.4	3.4	2.3	3.96904	-0.235602	-0.125211	-0.125211	-0.0716205	-0.266175	-0.266175	-0.125211	-0.394316	-0.376567	-0.266175	-0.204372	-0.125211	-0.165897	-0.165897	-0.165897	-0.266175	-0.291531	-0.165897	-0.165897
yp|LGE1:132	87	3.4	0	1.1	1.1	0	5.7	5.7	1.1	1.1	2.3	10.3	13.8	3.4	6.9	25.3	6.9	2.3	0	9.2	1.1	3.42321	-0.165897	-0.000166096	-0.0716205	-0.0716205	-0.000166096	-0.235602	-0.235602	-0.0716205	-0.0716205	-0.125211	-0.337785	-0.394316	-0.165897	-0.266175	-0.501651	-0.266175	-0.125211	-0.000166096	-0.316704
yp|PDR12:652	87	10.3	3.4	2.3	5.7	4.6	10.3	6.9	5.7	10.3	3.4	2.3	4.6	1.1	2.3	6.9	2.3	10.3	3.4	3.4	2.3	3.99949	-0.337785	-0.165897	-0.125211	-0.235602	-0.204372	-0.337785	-0.266175	-0.235602	-0.337785	-0.165897	-0.125211	-0.204372	-0.0716205	-0.125211	-0.266175	-0.125211	-0.337785	-0.165897	-0.165897
ypdub|YDL068W:23	87	2.3	0	1.1	0	10.3	4.6	1.1	11.5	12.6	3.4	3.4	4.6	0	6.9	13.8	8	12.6	0	3.4	0.66	3.57734	-0.125211	-0.000166096	-0.0716205	-0.000166096	-0.337785	-0.204372	-0.0716205	-0.358851	-0.376567	-0.165897	-0.165897	-0.204372	-0.000166096	-0.266175	-0.394316	-0.291531	-0.376567	-0.000166096	-0.165897
ypdub|YLR279W:43	87	13.8	3.4	1.1	2.3	10.3	5.7	4.6	2.3	11.5	0	0	9.2	1.1	11.5	6.9	8	6.9	1.1	0	1.1	3.66204	-0.394316	-0.165897	-0.0716205	-0.125211	-0.337785	-0.235602	-0.204372	-0.125211	-0.358851	-0.000166096	-0.000166096	-0.316704	-0.0716205	-0.358851	-0.266175	-0.291531	-0.266175	-0.0716205	-0.000166096
yp|CDC24:93	86	5.8	2.3	5.8	2.3	3.5	4.7	0	5.8	11.6	5.8	7	7	4.7	2.3	17.4	10.5	2.3	0	1.2	2.3	3.79303	-0.238279	-0.125211	-0.238279	-0.125211	-0.169311	-0.207356	-0.000166096	-0.238279	-0.360522	-0.238279	-0.268579	-0.268579	-0.207356	-0.125211	-0.438985	-0.34143	-0.125211	-0.000166096	-0.0766192
yp|MCM2:634	86	9.3	2.3	8.1	10.5	2.3	4.7	2.3	5.8	10.5	0	5.8	4.7	2.3	8.1	7	5.8	9.3	0	1.2	2.3	3.88362	-0.318696	-0.125211	-0.293723	-0.34143	-0.125211	-0.207356	-0.125211	-0.238279	-0.34143	-0.000166096	-0.238279	-0.207356	-0.125211	-0.293723	-0.268579	-0.238279	-0.318696	-0.000166096	-0.0766192
yp|SWD3:21	86	5.8	2.3	5.8	2.3	5.8	5.8	4.7	11.6	10.5	0	3.5	4.7	4.7	4.7	10.5	9.3	4.7	1.2	2.3	2.3	3.9737	-0.238279	-0.125211	-0.238279	-0.125211	-0.238279	-0.238279	-0.207356	-0.360522	-0.34143	-0.000166096	-0.169311	-0.207356	-0.207356	-0.207356	-0.34143	-0.318696	-0.207356	-0.0766192	-0.125211
yp|PCS60:1	86	10.5	0	7	2.3	8.1	4.7	2.3	3.5	4.7	5.8	5.8	3.5	3.5	3.5	8.1	12.8	11.6	0	2.3	2.3	3.88209	-0.34143	-0.000166096	-0.268579	-0.125211	-0.293723	-0.207356	-0.125211	-0.169311	-0.207356	-0.238279	-0.238279	-0.169311	-0.169311	-0.169311	-0.293723	-0.379636	-0.360522	-0.000166096	-0.125211
yp|SNF5:675	86	7	0	3.5	3.5	1.2	10.5	1.2	3.5	8.1	3.5	7	9.3	1.2	9.3	11.6	10.5	7	0	2.3	1.2	3.81288	-0.268579	-0.000166096	-0.169311	-0.169311	-0.0766192	-0.34143	-0.0766192	-0.169311	-0.293723	-0.169311	-0.268579	-0.318696	-0.0766192	-0.318696	-0.360522	-0.34143	-0.268579	-0.000166096	-0.125211
yp|PHO87:195	86	3.5	0	10.5	12.8	5.8	2.3	2.3	8.1	7	1.2	10.5	4.7	2.3	4.7	10.5	8.1	3.5	0	2.3	2.3	3.82936	-0.169311	-0.000166096	-0.34143	-0.379636	-0.238279	-0.125211	-0.125211	-0.293723	-0.268579	-0.0766192	-0.34143	-0.207356	-0.125211	-0.207356	-0.34143	-0.293723	-0.169311	-0.000166096	-0.125211
yp|ARP2:130	86	8.1	0	8.1	2.3	3.5	9.3	3.5	4.7	10.5	0	1.2	1.2	3.5	9.3	7	5.8	16.3	0	5.8	1.2	3.73223	-0.293723	-0.000166096	-0.293723	-0.125211	-0.169311	-0.318696	-0.169311	-0.207356	-0.34143	-0.000166096	-0.0766192	-0.0766192	-0.169311	-0.318696	-0.268579	-0.238279	-0.426592	-0.000166096	-0.238279
yp|YDL180W:129	86	4.7	5.8	7	5.8	4.7	5.8	3.5	11.6	3.5	1.2	11.6	3.5	3.5	3.5	9.3	5.8	2.3	2.3	4.7	3.5	4.0571	-0.207356	-0.238279	-0.268579	-0.238279	-0.207356	-0.238279	-0.169311	-0.360522	-0.169311	-0.0766192	-0.360522	-0.169311	-0.169311	-0.169311	-0.318696	-0.238279	-0.125211	-0.125211	-0.207356
yp|GLE1:408	86	9.3	1.2	3.5	3.5	5.8	4.7	3.5	10.5	11.6	1.2	5.8	4.7	5.8	3.5	7	9.3	2.3	4.7	2.3	3.02	4.02573	-0.318696	-0.0766192	-0.169311	-0.169311	-0.238279	-0.207356	-0.169311	-0.34143	-0.360522	-0.0766192	-0.238279	-0.207356	-0.238279	-0.169311	-0.268579	-0.318696	-0.125211	-0.207356	-0.125211
yp|TVP15:58	86	5.8	0	9.3	2.3	12.8	9.3	1.2	11.6	10.5	2.3	3.5	3.5	1.2	3.5	11.6	1.2	4.7	0	5.8	1.2	3.75196	-0.238279	-0.000166096	-0.318696	-0.125211	-0.379636	-0.318696	-0.0766192	-0.360522	-0.34143	-0.125211	-0.169311	-0.169311	-0.0766192	-0.169311	-0.360522	-0.0766192	-0.207356	-0.000166096	-0.238279
yp|DOP1:95	86	2.3	1.2	4.7	7	2.3	3.5	2.3	11.6	22.1	2.3	3.5	7	1.2	3.5	7	9.3	2.3	1.2	5.8	2.3	3.77576	-0.125211	-0.0766192	-0.207356	-0.268579	-0.125211	-0.169311	-0.125211	-0.360522	-0.481319	-0.125211	-0.169311	-0.268579	-0.0766192	-0.169311	-0.268579	-0.318696	-0.125211	-0.0766192	-0.238279
yp|EBS1:733	86	8.1	1.2	1.2	2.3	2.3	5.8	1.2	1.2	5.8	5.8	8.1	10.5	16.3	1.2	16.3	0	4.7	1.2	7	1.2	3.68313	-0.293723	-0.0766192	-0.0766192	-0.125211	-0.125211	-0.238279	-0.0766192	-0.0766192	-0.238279	-0.238279	-0.293723	-0.34143	-0.426592	-0.0766192	-0.426592	-0.000166096	-0.207356	-0.0766192	-0.268579
yp|ATO3:117	86	5.8	3.5	4.7	1.2	14	12.8	0	4.7	14	5.8	3.5	1.2	0	0	4.7	10.5	5.8	3.5	4.7	1.2	3.72125	-0.238279	-0.169311	-0.207356	-0.0766192	-0.397124	-0.379636	-0.000166096	-0.207356	-0.397124	-0.238279	-0.169311	-0.0766192	-0.000166096	-0.000166096	-0.207356	-0.34143	-0.238279	-0.169311	-0.207356
yp|SXM1:639	86	8.1	0	7	5.8	8.1	1.2	3.5	10.5	14	2.3	1.2	4.7	7	0	7	7	5.8	1.2	5.8	1.2	3.84722	-0.293723	-0.000166096	-0.268579	-0.238279	-0.293723	-0.0766192	-0.169311	-0.34143	-0.397124	-0.125211	-0.0766192	-0.207356	-0.268579	-0.000166096	-0.268579	-0.268579	-0.238279	-0.0766192	-0.238279
yp|YER010C:7	86	5.8	1.2	5.8	1.2	5.8	4.7	2.3	9.3	10.5	0	7	12.8	4.7	2.3	9.3	5.8	7	0	4.7	1.86	3.87479	-0.238279	-0.0766192	-0.238279	-0.0766192	-0.238279	-0.207356	-0.125211	-0.318696	-0.34143	-0.000166096	-0.268579	-0.379636	-0.207356	-0.125211	-0.318696	-0.238279	-0.268579	-0.000166096	-0.207356
yp|TMN3:234	86	2.3	0	5.8	11.6	5.8	2.3	2.3	9.3	8.1	2.3	5.8	2.3	3.5	3.5	8.1	4.7	8.1	4.7	9.3	2.3	3.97348	-0.125211	-0.000166096	-0.238279	-0.360522	-0.238279	-0.125211	-0.125211	-0.318696	-0.293723	-0.125211	-0.238279	-0.125211	-0.169311	-0.169311	-0.293723	-0.207356	-0.293723	-0.207356	-0.318696
yp|INO80:1351	86	7	0	10.5	4.7	3.5	5.8	2.3	5.8	10.5	2.3	3.5	2.3	4.7	12.8	3.5	9.3	7	2.3	2.3	2.3	3.94378	-0.268579	-0.000166096	-0.34143	-0.207356	-0.169311	-0.238279	-0.125211	-0.238279	-0.34143	-0.125211	-0.169311	-0.125211	-0.207356	-0.379636	-0.169311	-0.318696	-0.268579	-0.125211	-0.125211
yp|SPT16:936	86	4.7	0	20.9	24.4	4.7	8.1	0	1.2	4.7	0	1.2	1.2	2.3	0	15.1	2.3	3.5	2.3	3.5	0.72	3.24099	-0.207356	-0.000166096	-0.472019	-0.496557	-0.207356	-0.293723	-0.000166096	-0.0766192	-0.207356	-0.000166096	-0.0766192	-0.0766192	-0.125211	-0.000166096	-0.411847	-0.125211	-0.169311	-0.125211	-0.169311
yp|MDM34:207	86	1.2	1.2	2.3	3.5	3.5	2.3	4.7	5.8	11.6	4.7	7	5.8	7	8.1	19.8	4.7	3.5	0	3.5	2.3	3.83372	-0.0766192	-0.0766192	-0.125211	-0.169311	-0.169311	-0.125211	-0.207356	-0.238279	-0.360522	-0.207356	-0.268579	-0.238279	-0.268579	-0.293723	-0.462622	-0.207356	-0.169311	-0.000166096	-0.169311
yp|COX18:166	86	5.8	0	1.2	3.5	5.8	5.8	0	5.8	18.6	4.7	3.5	7	3.5	2.3	15.1	5.8	8.1	2.3	1.2	1.86	3.73619	-0.238279	-0.000166096	-0.0766192	-0.169311	-0.238279	-0.238279	-0.000166096	-0.238279	-0.451362	-0.207356	-0.169311	-0.268579	-0.169311	-0.125211	-0.411847	-0.238279	-0.293723	-0.125211	-0.0766192
yp|YGR130C:157	86	8.1	0	9.3	10.5	0	1.2	1.2	0	0	0	2.3	0	0	0	32.6	31.4	3.5	0	0	0	2.45518	-0.293723	-0.000166096	-0.318696	-0.34143	-0.000166096	-0.0766192	-0.0766192	-0.000166096	-0.000166096	-0.000166096	-0.125211	-0.000166096	-0.000166096	-0.000166096	-0.527162	-0.524748	-0.169311	-0.000166096	-0.000166096
yp|CAF130:643	86	8.1	0	7	8.1	5.8	4.7	4.7	1.2	2.3	2.3	10.5	5.8	0	5.8	12.8	7	8.1	1.2	4.7	1.86	3.88029	-0.293723	-0.000166096	-0.268579	-0.293723	-0.238279	-0.207356	-0.207356	-0.0766192	-0.125211	-0.125211	-0.34143	-0.238279	-0.000166096	-0.238279	-0.379636	-0.268579	-0.293723	-0.0766192	-0.207356
yp|NSR1:324	86	8.1	0	4.7	1.2	5.8	30.2	0	1.2	4.7	0	7	5.8	1.2	16.3	9.3	2.3	1.2	0	1.2	0.72	3.2295	-0.293723	-0.000166096	-0.207356	-0.0766192	-0.238279	-0.521671	-0.000166096	-0.0766192	-0.207356	-0.000166096	-0.268579	-0.238279	-0.0766192	-0.426592	-0.318696	-0.125211	-0.0766192	-0.000166096	-0.0766192
yp|BAR1:303	86	4.7	2.3	9.3	7	7	7	0	4.7	9.3	2.3	4.7	4.7	2.3	0	14	2.3	11.6	0	7	2.3	3.80012	-0.207356	-0.125211	-0.318696	-0.268579	-0.268579	-0.268579	-0.000166096	-0.207356	-0.318696	-0.125211	-0.207356	-0.207356	-0.125211	-0.000166096	-0.397124	-0.125211	-0.360522	-0.000166096	-0.268579
yp|YIL108W:262	86	3.5	5.8	2.3	8.1	4.7	9.3	4.7	3.5	12.8	2.3	3.5	3.5	2.3	3.5	8.1	11.6	3.5	2.3	4.7	3.02	4.02336	-0.169311	-0.238279	-0.125211	-0.293723	-0.207356	-0.318696	-0.207356	-0.169311	-0.379636	-0.125211	-0.169311	-0.169311	-0.125211	-0.169311	-0.293723	-0.360522	-0.169311	-0.125211	-0.207356
yp|SEC24:751	86	7	0	10.5	5.8	5.8	10.5	1.2	8.1	10.5	2.3	4.7	7	3.5	1.2	3.5	5.8	7	1.2	4.7	1.86	3.94716	-0.268579	-0.000166096	-0.34143	-0.238279	-0.238279	-0.34143	-0.0766192	-0.293723	-0.34143	-0.125211	-0.207356	-0.268579	-0.169311	-0.0766192	-0.169311	-0.238279	-0.268579	-0.0766192	-0.207356
yp|NUP192:366	86	4.7	1.2	5.8	2.3	5.8	4.7	0	4.7	8.1	4.7	9.3	4.7	4.7	2.3	12.8	15.1	3.5	1.2	4.7	2.3	3.90509	-0.207356	-0.0766192	-0.238279	-0.125211	-0.238279	-0.207356	-0.000166096	-0.207356	-0.293723	-0.207356	-0.318696	-0.207356	-0.207356	-0.125211	-0.379636	-0.411847	-0.169311	-0.0766192	-0.207356
yp|YJL043W:145	86	4.7	1.2	9.3	8.1	2.3	2.3	3.5	8.1	8.1	4.7	1.2	5.8	4.7	7	10.5	5.8	3.5	4.7	4.7	3.02	4.06549	-0.207356	-0.0766192	-0.318696	-0.293723	-0.125211	-0.125211	-0.169311	-0.293723	-0.293723	-0.207356	-0.0766192	-0.238279	-0.207356	-0.268579	-0.34143	-0.238279	-0.169311	-0.207356	-0.207356
yp|AIM25:242	86	4.7	1.2	9.3	3.5	8.1	9.3	1.2	3.5	8.1	3.5	3.5	1.2	4.7	8.1	9.3	5.8	9.3	1.2	4.7	2.58	4.00002	-0.207356	-0.0766192	-0.318696	-0.169311	-0.293723	-0.318696	-0.0766192	-0.169311	-0.293723	-0.169311	-0.169311	-0.0766192	-0.207356	-0.293723	-0.318696	-0.238279	-0.318696	-0.0766192	-0.207356
yp|AUR1:120	86	11.6	0	3.5	1.2	11.6	8.1	1.2	5.8	12.8	2.3	4.7	9.3	2.3	0	3.5	4.7	9.3	2.3	5.8	1.86	3.79089	-0.360522	-0.000166096	-0.169311	-0.0766192	-0.360522	-0.293723	-0.0766192	-0.238279	-0.379636	-0.125211	-0.207356	-0.318696	-0.125211	-0.000166096	-0.169311	-0.207356	-0.318696	-0.125211	-0.238279
yp|RGT1:320	86	8.1	0	1.2	2.3	7	7	1.2	1.2	3.5	2.3	7	8.1	18.6	2.3	17.4	4.7	4.7	0	3.5	1.2	3.64269	-0.293723	-0.000166096	-0.0766192	-0.125211	-0.268579	-0.268579	-0.0766192	-0.0766192	-0.169311	-0.125211	-0.268579	-0.293723	-0.451362	-0.125211	-0.438985	-0.207356	-0.207356	-0.000166096	-0.169311
yp|MCH2:81	86	9.3	1.2	1.2	1.2	12.8	10.5	1.2	14	17.4	0	1.2	3.5	3.5	1.2	5.8	4.7	4.7	3.5	3.5	1.2	3.66599	-0.318696	-0.0766192	-0.0766192	-0.0766192	-0.379636	-0.34143	-0.0766192	-0.397124	-0.438985	-0.000166096	-0.0766192	-0.169311	-0.169311	-0.0766192	-0.238279	-0.207356	-0.207356	-0.169311	-0.169311
yp|FRE6:229	86	5.8	0	2.3	3.5	12.8	4.7	1.2	14	15.1	1.2	7	3.5	2.3	3.5	8.1	7	3.5	1.2	3.5	1.86	3.79213	-0.238279	-0.000166096	-0.125211	-0.169311	-0.379636	-0.207356	-0.0766192	-0.397124	-0.411847	-0.0766192	-0.268579	-0.169311	-0.125211	-0.169311	-0.293723	-0.268579	-0.169311	-0.0766192	-0.169311
yp|CBF5:181	86	4.7	2.3	5.8	5.8	1.2	9.3	3.5	2.3	14	5.8	4.7	1.2	3.5	8.1	5.8	5.8	9.3	2.3	4.7	2.3	4.0092	-0.207356	-0.125211	-0.238279	-0.238279	-0.0766192	-0.318696	-0.169311	-0.125211	-0.397124	-0.238279	-0.207356	-0.0766192	-0.169311	-0.293723	-0.238279	-0.238279	-0.318696	-0.125211	-0.207356
yp|YLR358C:60	86	0	3.5	1.2	1.2	10.5	4.7	3.5	5.8	14	1.2	4.7	7	0	5.8	22.1	4.7	8.1	1.2	1.2	1.2	3.60285	-0.000166096	-0.169311	-0.0766192	-0.0766192	-0.34143	-0.207356	-0.169311	-0.238279	-0.397124	-0.0766192	-0.207356	-0.268579	-0.000166096	-0.238279	-0.481319	-0.207356	-0.293723	-0.0766192	-0.0766192
yp|HMG2:936	86	11.6	2.3	3.5	5.8	0	12.8	4.7	5.8	12.8	3.5	2.3	5.8	3.5	5.8	7	4.7	8.1	0	0	2.3	3.80878	-0.360522	-0.125211	-0.169311	-0.238279	-0.000166096	-0.379636	-0.207356	-0.238279	-0.379636	-0.169311	-0.125211	-0.238279	-0.169311	-0.238279	-0.268579	-0.207356	-0.293723	-0.000166096	-0.000166096
yp|HMG1:940	86	14	2.3	3.5	4.7	0	12.8	4.7	4.7	12.8	3.5	2.3	4.7	3.5	5.8	5.8	5.8	9.3	0	0	2.3	3.77821	-0.397124	-0.125211	-0.169311	-0.207356	-0.000166096	-0.379636	-0.207356	-0.207356	-0.379636	-0.169311	-0.125211	-0.207356	-0.169311	-0.238279	-0.238279	-0.238279	-0.318696	-0.000166096	-0.000166096
yp|YGP1:38	86	5.8	0	1.2	3.5	1.2	4.7	1.2	7	7	0	16.3	2.3	4.7	2.3	14	17.4	7	1.2	3.5	1.2	3.61728	-0.238279	-0.000166096	-0.0766192	-0.169311	-0.0766192	-0.207356	-0.0766192	-0.268579	-0.268579	-0.000166096	-0.426592	-0.125211	-0.207356	-0.125211	-0.397124	-0.438985	-0.268579	-0.0766192	-0.169311
yp|TPO4:157	86	7	0	3.5	1.2	9.3	9.3	1.2	5.8	14	5.8	1.2	8.1	1.2	2.3	11.6	4.7	11.6	0	2.3	1.2	3.72832	-0.268579	-0.000166096	-0.169311	-0.0766192	-0.318696	-0.318696	-0.0766192	-0.238279	-0.397124	-0.238279	-0.0766192	-0.293723	-0.0766192	-0.125211	-0.360522	-0.207356	-0.360522	-0.000166096	-0.125211
ypdub|YER087C_A:35	86	2.3	8.1	1.2	1.2	11.6	3.5	7	8.1	10.5	3.5	4.7	8.1	1.2	3.5	15.1	5.8	2.3	2.3	0	1.86	3.82277	-0.125211	-0.293723	-0.0766192	-0.0766192	-0.360522	-0.169311	-0.268579	-0.293723	-0.34143	-0.169311	-0.207356	-0.293723	-0.0766192	-0.169311	-0.411847	-0.238279	-0.125211	-0.125211	-0.000166096
ypdub|YGR242W:1	86	7	3.5	5.8	3.5	3.5	4.7	0	9.3	10.5	2.3	5.8	3.5	2.3	5.8	9.3	4.7	11.6	1.2	5.8	3.02	3.9802	-0.268579	-0.169311	-0.238279	-0.169311	-0.169311	-0.207356	-0.000166096	-0.318696	-0.34143	-0.125211	-0.238279	-0.169311	-0.125211	-0.238279	-0.318696	-0.207356	-0.360522	-0.0766192	-0.238279
ypdub|YKL111C:26	86	2.3	2.3	4.7	2.3	1.2	4.7	12.8	1.2	19.8	1.2	1.2	8.1	2.3	7	7	4.7	10.5	0	7	1.2	3.7127	-0.125211	-0.125211	-0.207356	-0.125211	-0.0766192	-0.207356	-0.379636	-0.0766192	-0.462622	-0.0766192	-0.0766192	-0.293723	-0.125211	-0.268579	-0.268579	-0.207356	-0.34143	-0.000166096	-0.268579
yp|LDS1:241	85	9.4	0	3.5	7.1	5.9	5.9	2.4	9.4	10.6	1.2	9.4	5.9	9.4	3.5	4.7	3.5	5.9	0	2.4	2.4	3.91121	-0.320672	-0.000166096	-0.169311	-0.270962	-0.240932	-0.240932	-0.129179	-0.320672	-0.343232	-0.0766192	-0.320672	-0.240932	-0.320672	-0.169311	-0.207356	-0.169311	-0.240932	-0.000166096	-0.129179
yp|LTE1:858	85	1.2	0	3.5	9.4	2.4	3.5	2.4	9.4	7.1	0	8.2	5.9	7.1	8.2	12.9	11.8	5.9	0	1.2	1.2	3.75262	-0.0766192	-0.000166096	-0.169311	-0.320672	-0.129179	-0.169311	-0.129179	-0.320672	-0.270962	-0.000166096	-0.295897	-0.240932	-0.270962	-0.295897	-0.381153	-0.363827	-0.240932	-0.000166096	-0.0766192
yp|SEO1:258	85	5.9	1.2	5.9	3.5	4.7	11.8	1.2	10.6	9.4	1.2	4.7	2.4	2.4	5.9	9.4	1.2	8.2	2.4	8.2	1.92	3.94103	-0.240932	-0.0766192	-0.240932	-0.169311	-0.207356	-0.363827	-0.0766192	-0.343232	-0.320672	-0.0766192	-0.207356	-0.129179	-0.129179	-0.240932	-0.320672	-0.0766192	-0.295897	-0.129179	-0.295897
yp|RRN6:124	85	5.9	1.2	14.1	2.4	4.7	4.7	0	4.7	7.1	2.4	7.1	4.7	5.9	5.9	10.6	7.1	5.9	1.2	4.7	2.4	3.9669	-0.240932	-0.0766192	-0.398513	-0.129179	-0.207356	-0.207356	-0.000166096	-0.207356	-0.270962	-0.129179	-0.270962	-0.207356	-0.240932	-0.240932	-0.343232	-0.270962	-0.240932	-0.0766192	-0.207356
yp|TEL1:889	85	3.5	2.4	5.9	3.5	2.4	4.7	3.5	7.1	17.6	2.4	8.2	4.7	4.7	3.5	14.1	3.5	2.4	2.4	3.5	2.4	3.93126	-0.169311	-0.129179	-0.240932	-0.169311	-0.129179	-0.207356	-0.169311	-0.270962	-0.441129	-0.129179	-0.295897	-0.207356	-0.207356	-0.169311	-0.398513	-0.169311	-0.129179	-0.129179	-0.169311
yp|RXT2:258	85	9.4	0	1.2	12.9	3.5	4.7	1.2	5.9	12.9	1.2	11.8	3.5	8.2	3.5	15.3	3.5	1.2	0	0	1.2	3.58961	-0.320672	-0.000166096	-0.0766192	-0.381153	-0.169311	-0.207356	-0.0766192	-0.240932	-0.381153	-0.0766192	-0.363827	-0.169311	-0.295897	-0.169311	-0.414397	-0.169311	-0.0766192	-0.000166096	-0.000166096
yp|NPP1:199	85	1.2	0	8.2	4.7	8.2	7.1	4.7	7.1	3.5	2.4	8.2	11.8	3.5	1.2	4.7	9.4	7.1	4.7	2.4	2.4	3.96489	-0.0766192	-0.000166096	-0.295897	-0.207356	-0.295897	-0.270962	-0.207356	-0.270962	-0.169311	-0.129179	-0.295897	-0.363827	-0.169311	-0.0766192	-0.207356	-0.320672	-0.270962	-0.207356	-0.129179
yp|BSC1:65	85	3.5	3.5	8.2	1.2	8.2	7.1	1.2	2.4	3.5	1.2	4.7	4.7	11.8	0	7.1	14.1	2.4	5.9	9.4	1.92	3.86869	-0.169311	-0.169311	-0.295897	-0.0766192	-0.295897	-0.270962	-0.0766192	-0.129179	-0.169311	-0.0766192	-0.207356	-0.207356	-0.363827	-0.000166096	-0.270962	-0.398513	-0.129179	-0.240932	-0.320672
yp|SPO71:241	85	3.5	0	8.2	5.9	4.7	4.7	1.2	5.9	4.7	0	12.9	7.1	1.2	7.1	17.6	7.1	4.7	0	3.5	1.2	3.73471	-0.169311	-0.000166096	-0.295897	-0.240932	-0.207356	-0.207356	-0.0766192	-0.240932	-0.207356	-0.000166096	-0.381153	-0.270962	-0.0766192	-0.270962	-0.441129	-0.270962	-0.207356	-0.000166096	-0.169311
yp|YCG1:713	85	9.4	3.5	9.4	4.7	8.2	0	2.4	4.7	14.1	2.4	2.4	4.7	4.7	4.7	9.4	3.5	8.2	1.2	2.4	2.4	3.92123	-0.320672	-0.169311	-0.320672	-0.207356	-0.295897	-0.000166096	-0.129179	-0.207356	-0.398513	-0.129179	-0.129179	-0.207356	-0.207356	-0.207356	-0.320672	-0.169311	-0.295897	-0.0766192	-0.129179
yp|MSN5:249	85	2.4	2.4	11.8	4.7	2.4	0	2.4	7.1	15.3	3.5	5.9	4.7	2.4	4.7	11.8	8.2	5.9	1.2	3.5	2.4	3.87415	-0.129179	-0.129179	-0.363827	-0.207356	-0.129179	-0.000166096	-0.129179	-0.270962	-0.414397	-0.169311	-0.240932	-0.207356	-0.129179	-0.207356	-0.363827	-0.295897	-0.240932	-0.0766192	-0.169311
yp|YDR476C:99	85	7.1	2.4	4.7	4.7	4.7	2.4	2.4	8.2	23.5	0	1.2	8.2	1.2	3.5	3.5	5.9	11.8	1.2	3.5	1.92	3.70606	-0.270962	-0.129179	-0.207356	-0.207356	-0.207356	-0.129179	-0.129179	-0.295897	-0.490984	-0.000166096	-0.0766192	-0.295897	-0.0766192	-0.169311	-0.169311	-0.240932	-0.363827	-0.0766192	-0.169311
yp|UTR2:147	85	5.9	0	8.2	8.2	4.7	8.2	3.5	3.5	8.2	0	5.9	0	1.2	1.2	7.1	12.9	8.2	3.5	9.4	1.2	3.80316	-0.240932	-0.000166096	-0.295897	-0.295897	-0.207356	-0.295897	-0.169311	-0.169311	-0.295897	-0.000166096	-0.240932	-0.000166096	-0.0766192	-0.0766192	-0.270962	-0.381153	-0.295897	-0.169311	-0.320672
yp|YEL043W:593	85	12.9	0	5.9	3.5	2.4	2.4	4.7	3.5	5.9	1.2	9.4	4.7	9.4	1.2	11.8	12.9	1.2	1.2	5.9	1.2	3.80861	-0.381153	-0.000166096	-0.240932	-0.169311	-0.129179	-0.129179	-0.207356	-0.169311	-0.240932	-0.0766192	-0.320672	-0.207356	-0.320672	-0.0766192	-0.363827	-0.381153	-0.0766192	-0.0766192	-0.240932
yp|SAH1:230	85	11.8	3.5	7.1	7.1	3.5	9.4	3.5	11.8	4.7	4.7	4.7	2.4	3.5	3.5	1.2	5.9	9.4	1.2	1.2	3.06	3.97952	-0.363827	-0.169311	-0.270962	-0.270962	-0.169311	-0.320672	-0.169311	-0.363827	-0.207356	-0.207356	-0.207356	-0.129179	-0.169311	-0.169311	-0.0766192	-0.240932	-0.320672	-0.0766192	-0.0766192
yp|SKI8:155	85	3.5	0	2.4	7.1	5.9	4.7	2.4	5.9	9.4	2.4	9.4	5.9	4.7	3.5	16.5	9.4	4.7	1.2	1.2	2.4	3.88633	-0.169311	-0.000166096	-0.129179	-0.270962	-0.240932	-0.207356	-0.129179	-0.240932	-0.320672	-0.129179	-0.320672	-0.240932	-0.207356	-0.169311	-0.428923	-0.320672	-0.207356	-0.0766192	-0.0766192
yp|YGR125W:206	85	8.2	0	1.2	3.5	7.1	9.4	3.5	14.1	10.6	4.7	1.2	7.1	1.2	0	11.8	5.9	3.5	1.2	5.9	1.2	3.76803	-0.295897	-0.000166096	-0.0766192	-0.169311	-0.270962	-0.320672	-0.169311	-0.398513	-0.343232	-0.207356	-0.0766192	-0.270962	-0.0766192	-0.000166096	-0.363827	-0.240932	-0.169311	-0.0766192	-0.240932
yp|HUA1:114	85	3.5	5.9	3.5	2.4	2.4	10.6	1.2	3.5	7.1	1.2	5.9	9.4	5.9	10.6	3.5	7.1	7.1	2.4	7.1	2.4	4.0318	-0.169311	-0.240932	-0.169311	-0.129179	-0.129179	-0.343232	-0.0766192	-0.169311	-0.270962	-0.0766192	-0.240932	-0.320672	-0.240932	-0.343232	-0.169311	-0.270962	-0.270962	-0.129179	-0.270962
yp|SLH1:1563	85	4.7	1.2	7.1	5.9	4.7	3.5	5.9	7.1	15.3	0	2.4	2.4	3.5	4.7	12.9	8.2	3.5	1.2	5.9	2.4	3.89793	-0.207356	-0.0766192	-0.270962	-0.240932	-0.207356	-0.169311	-0.240932	-0.270962	-0.414397	-0.000166096	-0.129179	-0.129179	-0.169311	-0.207356	-0.381153	-0.295897	-0.169311	-0.0766192	-0.240932
yp|CTM1:94	85	4.7	0	2.4	10.6	7.1	2.4	2.4	12.9	11.8	4.7	7.1	3.5	3.5	4.7	4.7	7.1	3.5	0	7.1	2.4	3.89729	-0.207356	-0.000166096	-0.129179	-0.343232	-0.270962	-0.129179	-0.129179	-0.381153	-0.363827	-0.207356	-0.270962	-0.169311	-0.169311	-0.207356	-0.207356	-0.270962	-0.169311	-0.000166096	-0.270962
yp|REC104:98	85	4.7	1.2	9.4	8.2	4.7	2.4	0	7.1	9.4	1.2	7.1	3.5	7.1	5.9	16.5	4.7	2.4	0	4.7	1.92	3.83065	-0.207356	-0.0766192	-0.320672	-0.295897	-0.207356	-0.129179	-0.000166096	-0.270962	-0.320672	-0.0766192	-0.270962	-0.169311	-0.270962	-0.240932	-0.428923	-0.207356	-0.129179	-0.000166096	-0.207356
yp|TDA11:102	85	5.9	0	1.2	4.7	0	5.9	1.2	4.7	9.4	3.5	5.9	7.1	5.9	5.9	20	9.4	8.2	0	1.2	1.2	3.69164	-0.240932	-0.000166096	-0.0766192	-0.207356	-0.000166096	-0.240932	-0.0766192	-0.207356	-0.320672	-0.169311	-0.240932	-0.270962	-0.240932	-0.240932	-0.464394	-0.320672	-0.295897	-0.000166096	-0.0766192
yp|PRP8:1	85	2.4	0	7.1	12.9	4.7	4.7	0	3.5	9.4	2.4	4.7	34.1	0	0	5.9	3.5	3.5	0	1.2	0	3.20882	-0.129179	-0.000166096	-0.270962	-0.381153	-0.207356	-0.207356	-0.000166096	-0.169311	-0.320672	-0.129179	-0.207356	-0.529286	-0.000166096	-0.000166096	-0.240932	-0.169311	-0.169311	-0.000166096	-0.0766192
yp|FLO5:109	85	7.1	3.5	3.5	3.5	8.2	10.6	0	7.1	4.7	2.4	4.7	5.9	4.7	0	10.6	14.1	3.5	1.2	4.7	3.06	3.87653	-0.270962	-0.169311	-0.169311	-0.169311	-0.295897	-0.343232	-0.000166096	-0.270962	-0.207356	-0.129179	-0.207356	-0.240932	-0.207356	-0.000166096	-0.343232	-0.398513	-0.169311	-0.0766192	-0.207356
yp|SNP1:196	85	12.9	0	3.5	2.4	1.2	10.6	0	0	8.2	0	4.7	8.2	0	16.5	15.3	7.1	2.4	0	7.1	0	3.41406	-0.381153	-0.000166096	-0.169311	-0.129179	-0.0766192	-0.343232	-0.000166096	-0.000166096	-0.295897	-0.000166096	-0.207356	-0.295897	-0.000166096	-0.428923	-0.414397	-0.270962	-0.129179	-0.000166096	-0.270962
yp|IRC8:708	85	4.7	1.2	4.7	9.4	2.4	7.1	1.2	1.2	7.1	0	8.2	3.5	5.9	7.1	18.8	9.4	4.7	0	3.5	1.2	3.76443	-0.207356	-0.0766192	-0.207356	-0.320672	-0.129179	-0.270962	-0.0766192	-0.0766192	-0.270962	-0.000166096	-0.295897	-0.169311	-0.240932	-0.270962	-0.453314	-0.320672	-0.207356	-0.000166096	-0.169311
yp|YJL132W:222	85	9.4	2.4	2.4	7.1	4.7	4.7	2.4	3.5	14.1	2.4	9.4	4.7	7.1	7.1	7.1	4.7	3.5	1.2	2.4	2.4	4.01427	-0.320672	-0.129179	-0.129179	-0.270962	-0.207356	-0.207356	-0.129179	-0.169311	-0.398513	-0.129179	-0.320672	-0.207356	-0.270962	-0.270962	-0.270962	-0.207356	-0.169311	-0.0766192	-0.129179
yp|PEX2:114	85	10.6	1.2	2.4	4.7	8.2	4.7	2.4	2.4	17.6	0	9.4	2.4	2.4	7.1	8.2	4.7	4.7	2.4	4.7	2.4	3.85643	-0.343232	-0.0766192	-0.129179	-0.207356	-0.295897	-0.207356	-0.129179	-0.129179	-0.441129	-0.000166096	-0.320672	-0.129179	-0.129179	-0.270962	-0.295897	-0.207356	-0.207356	-0.129179	-0.207356
yp|FIP1:242	85	3.5	0	3.5	0	4.7	5.9	1.2	2.4	4.7	10.6	24.7	18.8	5.9	0	10.6	2.4	1.2	0	0	0	3.28571	-0.169311	-0.000166096	-0.169311	-0.000166096	-0.207356	-0.240932	-0.0766192	-0.129179	-0.207356	-0.343232	-0.498308	-0.453314	-0.240932	-0.000166096	-0.343232	-0.129179	-0.0766192	-0.000166096	-0.000166096
yp|ATP2:248	85	10.6	0	4.7	7.1	5.9	9.4	0	5.9	11.8	2.4	2.4	4.7	5.9	7.1	3.5	9.4	7.1	0	2.4	2.4	3.85614	-0.343232	-0.000166096	-0.207356	-0.270962	-0.240932	-0.320672	-0.000166096	-0.240932	-0.363827	-0.129179	-0.129179	-0.207356	-0.240932	-0.270962	-0.169311	-0.320672	-0.270962	-0.000166096	-0.129179
yp|SWI6:250	85	3.5	0	4.7	8.2	4.7	3.5	3.5	3.5	15.3	1.2	12.9	5.9	9.4	2.4	10.6	4.7	4.7	1.2	0	1.92	3.7857	-0.169311	-0.000166096	-0.207356	-0.295897	-0.207356	-0.169311	-0.169311	-0.169311	-0.414397	-0.0766192	-0.381153	-0.240932	-0.320672	-0.129179	-0.343232	-0.207356	-0.207356	-0.0766192	-0.000166096
yp|ECM7:23	85	3.5	0	2.4	7.1	2.4	7.1	0	5.9	16.5	2.4	2.4	2.4	3.5	4.7	11.8	16.5	5.9	1.2	4.7	2.4	3.72164	-0.169311	-0.000166096	-0.129179	-0.270962	-0.129179	-0.270962	-0.000166096	-0.240932	-0.428923	-0.129179	-0.129179	-0.129179	-0.169311	-0.207356	-0.363827	-0.428923	-0.240932	-0.0766192	-0.207356
yp|SST2:496	85	8.2	1.2	3.5	8.2	1.2	2.4	7.1	8.2	9.4	3.5	5.9	9.4	3.5	1.2	16.5	3.5	1.2	0	5.9	1.2	3.82385	-0.295897	-0.0766192	-0.169311	-0.295897	-0.0766192	-0.129179	-0.270962	-0.295897	-0.320672	-0.169311	-0.240932	-0.320672	-0.169311	-0.0766192	-0.428923	-0.169311	-0.0766192	-0.000166096	-0.240932
yp|NMA111:195	85	12.9	1.2	5.9	4.7	4.7	9.4	0	9.4	9.4	0	5.9	3.5	3.5	4.7	10.6	5.9	3.5	0	4.7	2.58	3.82367	-0.381153	-0.0766192	-0.240932	-0.207356	-0.207356	-0.320672	-0.000166096	-0.320672	-0.320672	-0.000166096	-0.240932	-0.169311	-0.169311	-0.207356	-0.343232	-0.240932	-0.169311	-0.000166096	-0.207356
yp|YNL193W:181	85	4.7	0	10.6	10.6	1.2	3.5	1.2	3.5	10.6	2.4	5.9	4.7	9.4	3.5	8.2	8.2	8.2	1.2	2.4	1.92	3.89002	-0.207356	-0.000166096	-0.343232	-0.343232	-0.0766192	-0.169311	-0.0766192	-0.169311	-0.343232	-0.129179	-0.240932	-0.207356	-0.320672	-0.169311	-0.295897	-0.295897	-0.295897	-0.0766192	-0.129179
yp|BOR1:75	85	7.1	1.2	7.1	2.4	7.1	8.2	0	10.6	7.1	2.4	7.1	4.7	2.4	2.4	7.1	4.7	11.8	1.2	5.9	2.4	3.95449	-0.270962	-0.0766192	-0.270962	-0.129179	-0.270962	-0.295897	-0.000166096	-0.343232	-0.270962	-0.129179	-0.270962	-0.207356	-0.129179	-0.129179	-0.270962	-0.207356	-0.363827	-0.0766192	-0.240932
yp|ZRG17:399	85	5.9	0	4.7	1.2	3.5	2.4	2.4	9.4	17.6	1.2	5.9	2.4	2.4	1.2	14.1	15.3	3.5	2.4	4.7	1.92	3.68583	-0.240932	-0.000166096	-0.207356	-0.0766192	-0.169311	-0.129179	-0.129179	-0.320672	-0.441129	-0.0766192	-0.240932	-0.129179	-0.129179	-0.0766192	-0.398513	-0.414397	-0.169311	-0.129179	-0.207356
yp|HPF1:447	85	3.5	0	1.2	5.9	5.9	14.1	1.2	5.9	5.9	0	10.6	3.5	2.4	2.4	15.3	7.1	10.6	0	4.7	1.2	3.69214	-0.169311	-0.000166096	-0.0766192	-0.240932	-0.240932	-0.398513	-0.0766192	-0.240932	-0.240932	-0.000166096	-0.343232	-0.169311	-0.129179	-0.129179	-0.414397	-0.270962	-0.343232	-0.000166096	-0.207356
yp|SGO1:191	85	3.5	0	3.5	22.4	2.4	1.2	2.4	4.7	2.4	3.5	8.2	8.2	2.4	2.4	20	5.9	5.9	0	1.2	1.92	3.5363	-0.169311	-0.000166096	-0.169311	-0.483495	-0.129179	-0.0766192	-0.129179	-0.207356	-0.129179	-0.169311	-0.295897	-0.295897	-0.129179	-0.129179	-0.464394	-0.240932	-0.240932	-0.000166096	-0.0766192
yp|UBP2:406	85	4.7	0	5.9	5.9	4.7	3.5	4.7	7.1	14.1	1.2	7.1	4.7	2.4	5.9	14.1	5.9	1.2	1.2	5.9	1.92	3.90155	-0.207356	-0.000166096	-0.240932	-0.240932	-0.207356	-0.169311	-0.207356	-0.270962	-0.398513	-0.0766192	-0.270962	-0.207356	-0.129179	-0.240932	-0.398513	-0.240932	-0.0766192	-0.0766192	-0.240932
yp|MCA1:1	85	5.9	0	1.2	2.4	2.4	11.8	0	0	0	3.5	8.2	17.6	24.7	3.5	2.4	1.2	1.2	0	14.1	0	3.19545	-0.240932	-0.000166096	-0.0766192	-0.129179	-0.129179	-0.363827	-0.000166096	-0.000166096	-0.000166096	-0.169311	-0.295897	-0.441129	-0.498308	-0.169311	-0.129179	-0.0766192	-0.0766192	-0.000166096	-0.398513
yp|YPL247C:63	85	8.2	3.5	5.9	1.2	3.5	4.7	2.4	1.2	8.2	3.5	5.9	9.4	4.7	3.5	16.5	1.2	5.9	1.2	9.4	1.92	3.91247	-0.295897	-0.169311	-0.240932	-0.0766192	-0.169311	-0.207356	-0.129179	-0.0766192	-0.295897	-0.169311	-0.240932	-0.320672	-0.207356	-0.169311	-0.428923	-0.0766192	-0.240932	-0.0766192	-0.320672
yp|DIP5:88	85	12.9	1.2	2.4	1.2	5.9	15.3	1.2	8.2	14.1	4.7	0	3.5	0	2.4	5.9	8.2	4.7	0	8.2	1.2	3.63635	-0.381153	-0.0766192	-0.129179	-0.0766192	-0.240932	-0.414397	-0.0766192	-0.295897	-0.398513	-0.207356	-0.000166096	-0.169311	-0.000166096	-0.129179	-0.240932	-0.295897	-0.207356	-0.000166096	-0.295897
yp|THP3:1	85	3.5	0	2.4	3.5	4.7	7.1	1.2	1.2	10.6	2.4	15.3	12.9	8.2	3.5	9.4	5.9	3.5	1.2	3.5	1.92	3.80954	-0.169311	-0.000166096	-0.129179	-0.169311	-0.207356	-0.270962	-0.0766192	-0.0766192	-0.343232	-0.129179	-0.414397	-0.381153	-0.295897	-0.169311	-0.320672	-0.240932	-0.169311	-0.0766192	-0.169311
yp|OPT2:367	85	4.7	2.4	1.2	0	5.9	7.1	1.2	10.6	10.6	1.2	10.6	5.9	2.4	0	11.8	7.1	5.9	2.4	9.4	1.2	3.804	-0.207356	-0.129179	-0.0766192	-0.000166096	-0.240932	-0.270962	-0.0766192	-0.343232	-0.343232	-0.0766192	-0.343232	-0.240932	-0.129179	-0.000166096	-0.363827	-0.270962	-0.240932	-0.129179	-0.320672
ypdub|YER152W_A:104	85	4.7	3.5	2.4	2.4	5.9	4.7	2.4	3.5	10.6	3.5	2.4	9.4	5.9	14.1	5.9	3.5	10.6	0	4.7	2.4	3.94464	-0.207356	-0.169311	-0.129179	-0.129179	-0.240932	-0.207356	-0.129179	-0.169311	-0.343232	-0.169311	-0.129179	-0.320672	-0.240932	-0.398513	-0.240932	-0.169311	-0.343232	-0.000166096	-0.207356
ypdub|YIR017W_A:56	85	7.1	4.7	2.4	2.4	11.8	2.4	0	2.4	16.5	3.5	3.5	3.5	0	5.9	20	8.2	4.7	1.2	0	1.92	3.58142	-0.270962	-0.207356	-0.129179	-0.129179	-0.363827	-0.129179	-0.000166096	-0.129179	-0.428923	-0.169311	-0.169311	-0.169311	-0.000166096	-0.240932	-0.464394	-0.295897	-0.207356	-0.0766192	-0.000166096
ypdub|YKL053W:39	85	4.7	0	1.2	0	9.4	4.7	3.5	10.6	15.3	3.5	3.5	5.9	3.5	11.8	2.4	2.4	12.9	1.2	3.5	1.92	3.73741	-0.207356	-0.000166096	-0.0766192	-0.000166096	-0.320672	-0.207356	-0.169311	-0.343232	-0.414397	-0.169311	-0.169311	-0.240932	-0.169311	-0.363827	-0.129179	-0.129179	-0.381153	-0.0766192	-0.169311
ypdub|YOR218C:33	85	3.5	9.4	3.5	3.5	8.2	7.1	2.4	10.6	4.7	1.2	8.2	1.2	1.2	3.5	5.9	12.9	7.1	3.5	2.4	2.4	3.96184	-0.169311	-0.320672	-0.169311	-0.169311	-0.295897	-0.270962	-0.129179	-0.343232	-0.207356	-0.0766192	-0.295897	-0.0766192	-0.0766192	-0.169311	-0.240932	-0.381153	-0.270962	-0.169311	-0.129179
yp|ECM33:163	84	3.6	0	4.8	1.2	7.1	3.6	0	4.8	14.3	0	19	1.2	4.8	2.4	16.7	7.1	7.1	1.2	1.2	1.2	3.51305	-0.172684	-0.000166096	-0.210309	-0.0766192	-0.270962	-0.172684	-0.000166096	-0.210309	-0.401259	-0.000166096	-0.455236	-0.0766192	-0.210309	-0.129179	-0.431219	-0.270962	-0.270962	-0.0766192	-0.0766192
yp|CCZ1:279	84	2.4	0	4.8	17.9	1.2	3.6	3.6	4.8	6	2.4	4.8	2.4	8.3	7.1	11.9	9.5	7.1	0	2.4	2.4	3.78588	-0.129179	-0.000166096	-0.210309	-0.444283	-0.0766192	-0.172684	-0.172684	-0.210309	-0.24356	-0.129179	-0.210309	-0.129179	-0.298053	-0.270962	-0.365461	-0.322633	-0.270962	-0.000166096	-0.129179
yp|RTC2:12	84	7.1	3.6	3.6	2.4	4.8	6	0	11.9	16.7	7.1	4.8	2.4	4.8	2.4	6	2.4	6	3.6	4.8	2.4	3.94546	-0.270962	-0.172684	-0.172684	-0.129179	-0.210309	-0.24356	-0.000166096	-0.365461	-0.431219	-0.270962	-0.210309	-0.129179	-0.210309	-0.129179	-0.24356	-0.129179	-0.24356	-0.172684	-0.210309
yp|YPC1:196	84	4.8	2.4	1.2	2.4	4.8	7.1	6	10.7	16.7	2.4	2.4	2.4	1.2	4.8	8.3	2.4	7.1	7.1	6	2.4	3.93354	-0.210309	-0.129179	-0.0766192	-0.129179	-0.210309	-0.270962	-0.24356	-0.34502	-0.431219	-0.129179	-0.129179	-0.129179	-0.0766192	-0.210309	-0.298053	-0.129179	-0.270962	-0.270962	-0.24356
yp|BSD2:123	84	8.3	1.2	8.3	7.1	3.6	6	2.4	11.9	7.1	2.4	8.3	6	2.4	0	6	8.3	2.4	1.2	7.1	2.4	3.94405	-0.298053	-0.0766192	-0.298053	-0.270962	-0.172684	-0.24356	-0.129179	-0.365461	-0.270962	-0.129179	-0.298053	-0.24356	-0.129179	-0.000166096	-0.24356	-0.298053	-0.129179	-0.0766192	-0.270962
yp|NOP1:1	84	8.3	0	0	0	4.8	51.2	0	0	0	1.2	0	1.2	0	21.4	11.9	0	0	0	0	0	1.99954	-0.298053	-0.000166096	-0.000166096	-0.000166096	-0.210309	-0.494477	-0.000166096	-0.000166096	-0.000166096	-0.0766192	-0.000166096	-0.0766192	-0.000166096	-0.476012	-0.365461	-0.000166096	-0.000166096	-0.000166096	-0.000166096
yp|GYP7:65	84	1.2	3.6	2.4	3.6	9.5	6	1.2	7.1	8.3	0	6	10.7	7.1	1.2	10.7	9.5	7.1	1.2	3.6	1.2	3.88724	-0.0766192	-0.172684	-0.129179	-0.172684	-0.322633	-0.24356	-0.0766192	-0.270962	-0.298053	-0.000166096	-0.24356	-0.34502	-0.270962	-0.0766192	-0.34502	-0.322633	-0.270962	-0.0766192	-0.172684
yp|EXG2:279	84	4.8	0	7.1	4.8	6	6	9.5	8.3	6	0	11.9	1.2	7.1	1.2	7.1	7.1	4.8	1.2	6	1.2	3.90535	-0.210309	-0.000166096	-0.270962	-0.210309	-0.24356	-0.24356	-0.322633	-0.298053	-0.24356	-0.000166096	-0.365461	-0.0766192	-0.270962	-0.0766192	-0.270962	-0.270962	-0.210309	-0.0766192	-0.24356
yp|GAL83:307	84	6	0	4.8	3.6	1.2	1.2	4.8	6	11.9	2.4	13.1	10.7	9.5	0	6	8.3	4.8	1.2	4.8	1.2	3.81929	-0.24356	-0.000166096	-0.210309	-0.172684	-0.0766192	-0.0766192	-0.210309	-0.24356	-0.365461	-0.129179	-0.384154	-0.34502	-0.322633	-0.000166096	-0.24356	-0.298053	-0.210309	-0.0766192	-0.210309
yp|GLN3:95	84	9.5	0	10.7	1.2	4.8	4.8	2.4	7.1	3.6	3.6	10.7	6	7.1	0	14.3	9.5	2.4	1.2	1.2	1.2	3.77658	-0.322633	-0.000166096	-0.34502	-0.0766192	-0.210309	-0.210309	-0.129179	-0.270962	-0.172684	-0.172684	-0.34502	-0.24356	-0.270962	-0.000166096	-0.401259	-0.322633	-0.129179	-0.0766192	-0.0766192
yp|RAD51:1	84	8.3	0	7.1	13.1	1.2	14.3	1.2	3.6	6	3.6	4.8	2.4	10.7	0	13.1	2.4	6	0	2.4	1.2	3.66767	-0.298053	-0.000166096	-0.270962	-0.384154	-0.0766192	-0.401259	-0.0766192	-0.172684	-0.24356	-0.172684	-0.210309	-0.129179	-0.34502	-0.000166096	-0.384154	-0.129179	-0.24356	-0.000166096	-0.129179
yp|VTH1:1465	84	9.5	0	13.1	9.5	2.4	6	4.8	2.4	10.7	0	3.6	3.6	6	4.8	16.7	4.8	1.2	0	1.2	1.2	3.68117	-0.322633	-0.000166096	-0.384154	-0.322633	-0.129179	-0.24356	-0.210309	-0.129179	-0.34502	-0.000166096	-0.172684	-0.172684	-0.24356	-0.210309	-0.431219	-0.210309	-0.0766192	-0.000166096	-0.0766192
yp|YAK1:514	84	4.8	2.4	4.8	6	4.8	8.3	0	15.5	7.1	3.6	1.2	7.1	2.4	4.8	9.5	6	2.4	2.4	7.1	2.4	3.94502	-0.210309	-0.129179	-0.210309	-0.24356	-0.210309	-0.298053	-0.000166096	-0.41691	-0.270962	-0.172684	-0.0766192	-0.270962	-0.129179	-0.210309	-0.322633	-0.24356	-0.129179	-0.129179	-0.270962
yp|SNA3:41	84	13.1	1.2	10.7	8.3	4.8	2.4	3.6	2.4	13.1	2.4	3.6	7.1	2.4	6	6	3.6	4.8	0	4.8	2.4	3.91195	-0.384154	-0.0766192	-0.34502	-0.298053	-0.210309	-0.129179	-0.172684	-0.129179	-0.384154	-0.129179	-0.172684	-0.270962	-0.129179	-0.24356	-0.24356	-0.172684	-0.210309	-0.000166096	-0.210309
yp|VTH2:1465	84	9.5	0	13.1	9.5	2.4	6	4.8	2.4	9.5	0	3.6	3.6	6	4.8	17.9	4.8	1.2	0	1.2	1.2	3.67185	-0.322633	-0.000166096	-0.384154	-0.322633	-0.129179	-0.24356	-0.210309	-0.129179	-0.322633	-0.000166096	-0.172684	-0.172684	-0.24356	-0.210309	-0.444283	-0.210309	-0.0766192	-0.000166096	-0.0766192
yp|RSF2:412	84	4.8	1.2	4.8	0	4.8	9.5	4.8	1.2	9.5	2.4	10.7	4.8	11.9	0	16.7	7.1	3.6	0	2.4	1.2	3.69425	-0.210309	-0.0766192	-0.210309	-0.000166096	-0.210309	-0.322633	-0.210309	-0.0766192	-0.322633	-0.129179	-0.34502	-0.210309	-0.365461	-0.000166096	-0.431219	-0.270962	-0.172684	-0.000166096	-0.129179
yp|RGT1:235	84	4.8	0	3.6	1.2	1.2	13.1	3.6	2.4	9.5	0	7.1	8.3	11.9	4.8	17.9	7.1	1.2	1.2	1.2	1.2	3.6351	-0.210309	-0.000166096	-0.172684	-0.0766192	-0.0766192	-0.384154	-0.172684	-0.129179	-0.322633	-0.000166096	-0.270962	-0.298053	-0.365461	-0.210309	-0.444283	-0.270962	-0.0766192	-0.0766192	-0.0766192
yp|MSN4:360	84	9.5	0	9.5	4.8	6	1.2	2.4	6	9.5	2.4	10.7	3.6	2.4	3.6	20.2	4.8	2.4	0	1.2	1.92	3.70245	-0.322633	-0.000166096	-0.322633	-0.210309	-0.24356	-0.0766192	-0.129179	-0.24356	-0.322633	-0.129179	-0.34502	-0.172684	-0.129179	-0.172684	-0.466138	-0.210309	-0.129179	-0.000166096	-0.0766192
yp|FAS1:1796	84	14.3	0	3.6	7.1	3.6	9.5	1.2	4.8	8.3	4.8	2.4	3.6	3.6	6	8.3	2.4	11.9	0	4.8	2.4	3.85696	-0.401259	-0.000166096	-0.172684	-0.270962	-0.172684	-0.322633	-0.0766192	-0.210309	-0.298053	-0.210309	-0.129179	-0.172684	-0.172684	-0.24356	-0.298053	-0.129179	-0.365461	-0.000166096	-0.210309
yp|MCH2:371	84	11.9	1.2	4.8	4.8	8.3	8.3	1.2	8.3	10.7	1.2	4.8	2.4	2.4	6	4.8	6	6	2.4	4.8	2.4	4.00426	-0.365461	-0.0766192	-0.210309	-0.210309	-0.298053	-0.298053	-0.0766192	-0.298053	-0.34502	-0.0766192	-0.210309	-0.129179	-0.129179	-0.24356	-0.210309	-0.24356	-0.24356	-0.129179	-0.210309
yp|SHH4:36	84	4.8	2.4	3.6	3.6	3.6	10.7	3.6	8.3	10.7	1.2	1.2	7.1	2.4	3.6	11.9	7.1	8.3	1.2	4.8	2.4	3.96579	-0.210309	-0.129179	-0.172684	-0.172684	-0.172684	-0.34502	-0.172684	-0.298053	-0.34502	-0.0766192	-0.0766192	-0.270962	-0.129179	-0.172684	-0.365461	-0.270962	-0.298053	-0.0766192	-0.210309
yp|NCW2:93	84	7.1	0	2.4	3.6	0	4.8	0	2.4	3.6	0	4.8	3.6	2.4	0	23.8	27.4	7.1	4.8	2.4	0	3.21312	-0.270962	-0.000166096	-0.129179	-0.172684	-0.000166096	-0.210309	-0.000166096	-0.129179	-0.172684	-0.000166096	-0.210309	-0.172684	-0.129179	-0.000166096	-0.492896	-0.511768	-0.270962	-0.210309	-0.129179
yp|CTR3:148	84	3.6	4.8	3.6	1.2	6	9.5	1.2	13.1	13.1	3.6	2.4	3.6	2.4	2.4	7.1	6	7.1	1.2	8.3	2.4	3.93648	-0.172684	-0.210309	-0.172684	-0.0766192	-0.24356	-0.322633	-0.0766192	-0.384154	-0.384154	-0.172684	-0.129179	-0.172684	-0.129179	-0.129179	-0.270962	-0.24356	-0.270962	-0.0766192	-0.298053
yp|USA1:484	84	4.8	0	4.8	6	7.1	3.6	2.4	6	13.1	0	9.5	7.1	0	9.5	9.5	4.8	7.1	2.4	2.4	2.4	3.84371	-0.210309	-0.000166096	-0.210309	-0.24356	-0.270962	-0.172684	-0.129179	-0.24356	-0.384154	-0.000166096	-0.322633	-0.270962	-0.000166096	-0.322633	-0.322633	-0.210309	-0.270962	-0.129179	-0.129179
yp|FET3:474	84	8.3	3.6	6	7.1	6	8.3	7.1	3.6	11.9	0	6	3.6	7.1	0	4.8	7.1	7.1	2.4	0	3.12	3.9051	-0.298053	-0.172684	-0.24356	-0.270962	-0.24356	-0.298053	-0.270962	-0.172684	-0.365461	-0.000166096	-0.24356	-0.172684	-0.270962	-0.000166096	-0.210309	-0.270962	-0.270962	-0.129179	-0.000166096
yp|YMR206W:218	84	4.8	4.8	2.4	1.2	1.2	1.2	3.6	4.8	3.6	1.2	10.7	11.9	4.8	7.1	27.4	3.6	3.6	0	2.4	1.2	3.59019	-0.210309	-0.210309	-0.129179	-0.0766192	-0.0766192	-0.0766192	-0.172684	-0.210309	-0.172684	-0.0766192	-0.34502	-0.365461	-0.210309	-0.270962	-0.511768	-0.172684	-0.172684	-0.000166096	-0.129179
yp|NIP1:557	84	4.8	4.8	4.8	6	2.4	2.4	6	10.7	17.9	1.2	6	2.4	6	6	11.9	2.4	2.4	0	2.4	2.4	3.85535	-0.210309	-0.210309	-0.210309	-0.24356	-0.129179	-0.129179	-0.24356	-0.34502	-0.444283	-0.0766192	-0.24356	-0.129179	-0.24356	-0.24356	-0.365461	-0.129179	-0.129179	-0.000166096	-0.129179
yp|FAP1:1	84	3.6	6	10.7	13.1	1.2	6	3.6	4.8	3.6	6	3.6	1.2	7.1	2.4	11.9	4.8	3.6	0	7.1	3.12	3.93386	-0.172684	-0.24356	-0.34502	-0.384154	-0.0766192	-0.24356	-0.172684	-0.210309	-0.172684	-0.24356	-0.172684	-0.0766192	-0.270962	-0.129179	-0.365461	-0.210309	-0.172684	-0.000166096	-0.270962
yp|SLM2:142	84	8.3	0	6	4.8	4.8	0	1.2	8.3	8.3	0	6	7.1	10.7	7.1	11.9	3.6	7.1	1.2	3.6	1.2	3.82437	-0.298053	-0.000166096	-0.24356	-0.210309	-0.210309	-0.000166096	-0.0766192	-0.298053	-0.298053	-0.000166096	-0.24356	-0.270962	-0.34502	-0.270962	-0.365461	-0.172684	-0.270962	-0.0766192	-0.172684
yp|INN1:294	84	2.4	0	14.3	2.4	1.2	2.4	4.8	2.4	6	1.2	8.3	13.1	1.2	8.3	20.2	3.6	3.6	0	4.8	1.2	3.60411	-0.129179	-0.000166096	-0.401259	-0.129179	-0.0766192	-0.129179	-0.210309	-0.129179	-0.24356	-0.0766192	-0.298053	-0.384154	-0.0766192	-0.298053	-0.466138	-0.172684	-0.172684	-0.000166096	-0.210309
yp|CAF120:684	84	3.6	0	13.1	10.7	6	4.8	1.2	3.6	7.1	3.6	14.3	2.4	6	4.8	11.9	2.4	2.4	0	2.4	2.4	3.78632	-0.172684	-0.000166096	-0.384154	-0.34502	-0.24356	-0.210309	-0.0766192	-0.172684	-0.270962	-0.172684	-0.401259	-0.129179	-0.24356	-0.210309	-0.365461	-0.129179	-0.129179	-0.000166096	-0.129179
yp|ALG12:134	84	10.7	0	2.4	1.2	10.7	6	1.2	8.3	17.9	2.4	3.6	2.4	0	3.6	8.3	6	8.3	2.4	4.8	1.92	3.74157	-0.34502	-0.000166096	-0.129179	-0.0766192	-0.34502	-0.24356	-0.0766192	-0.298053	-0.444283	-0.129179	-0.172684	-0.129179	-0.000166096	-0.172684	-0.298053	-0.24356	-0.298053	-0.129179	-0.210309
yp|YSP3:358	84	9.5	1.2	6	2.4	8.3	7.1	1.2	6	7.1	2.4	4.8	7.1	2.4	2.4	16.7	7.1	4.8	1.2	2.4	2.4	3.91924	-0.322633	-0.0766192	-0.24356	-0.129179	-0.298053	-0.270962	-0.0766192	-0.24356	-0.270962	-0.129179	-0.210309	-0.270962	-0.129179	-0.129179	-0.431219	-0.270962	-0.210309	-0.0766192	-0.129179
yp|SFL1:219	84	4.8	0	4.8	7.1	4.8	3.6	2.4	4.8	2.4	1.2	17.9	10.7	7.1	3.6	14.3	3.6	3.6	0	3.6	2.4	3.77245	-0.210309	-0.000166096	-0.210309	-0.270962	-0.210309	-0.172684	-0.129179	-0.210309	-0.129179	-0.0766192	-0.444283	-0.34502	-0.270962	-0.172684	-0.401259	-0.172684	-0.172684	-0.000166096	-0.172684
yp|ISN1:71	84	7.1	0	6	7.1	8.3	3.6	2.4	9.5	10.7	2.4	6	3.6	7.1	7.1	11.9	3.6	2.4	1.2	0	2.4	3.88468	-0.270962	-0.000166096	-0.24356	-0.270962	-0.298053	-0.172684	-0.129179	-0.322633	-0.34502	-0.129179	-0.24356	-0.172684	-0.270962	-0.270962	-0.365461	-0.172684	-0.129179	-0.0766192	-0.000166096
yp|TPO4:430	84	10.7	2.4	1.2	0	10.7	6	1.2	4.8	11.9	4.8	2.4	7.1	2.4	2.4	8.3	6	9.5	3.6	4.8	2.4	3.908	-0.34502	-0.129179	-0.0766192	-0.000166096	-0.34502	-0.24356	-0.0766192	-0.210309	-0.365461	-0.210309	-0.129179	-0.270962	-0.129179	-0.129179	-0.298053	-0.24356	-0.322633	-0.172684	-0.210309
yp|FRT1:274	84	3.6	0	7.1	1.2	4.8	4.8	2.4	1.2	9.5	1.2	7.1	3.6	3.6	4.8	29.8	4.8	6	0	4.8	1.2	3.55758	-0.172684	-0.000166096	-0.270962	-0.0766192	-0.210309	-0.210309	-0.129179	-0.0766192	-0.322633	-0.0766192	-0.270962	-0.172684	-0.172684	-0.210309	-0.520495	-0.210309	-0.24356	-0.000166096	-0.210309
yp|PDR10:1473	84	4.8	4.8	3.6	4.8	6	6	1.2	4.8	6	4.8	2.4	4.8	2.4	3.6	14.3	7.1	6	2.4	10.7	3.12	4.06286	-0.210309	-0.210309	-0.172684	-0.210309	-0.24356	-0.24356	-0.0766192	-0.210309	-0.24356	-0.210309	-0.129179	-0.210309	-0.129179	-0.172684	-0.401259	-0.270962	-0.24356	-0.129179	-0.34502
yp|FIT3:121	84	19	0	2.4	4.8	1.2	7.1	0	1.2	6	2.4	1.2	1.2	1.2	0	22.6	22.6	3.6	2.4	1.2	1.2	3.17033	-0.455236	-0.000166096	-0.129179	-0.210309	-0.0766192	-0.270962	-0.000166096	-0.0766192	-0.24356	-0.129179	-0.0766192	-0.0766192	-0.0766192	-0.000166096	-0.484914	-0.484914	-0.172684	-0.129179	-0.0766192
yp|DBP1:314	84	3.6	1.2	11.9	7.1	6	3.6	2.4	7.1	9.5	6	3.6	3.6	4.8	7.1	6	4.8	8.3	0	3.6	3.6	4.01972	-0.172684	-0.0766192	-0.365461	-0.270962	-0.24356	-0.172684	-0.129179	-0.270962	-0.322633	-0.24356	-0.172684	-0.172684	-0.210309	-0.270962	-0.24356	-0.210309	-0.298053	-0.000166096	-0.172684
yp|ASR1:118	84	7.1	9.5	8.3	7.1	1.2	6	1.2	7.1	10.7	2.4	3.6	0	4.8	8.3	10.7	4.8	2.4	1.2	3.6	1.92	3.91959	-0.270962	-0.322633	-0.298053	-0.270962	-0.0766192	-0.24356	-0.0766192	-0.270962	-0.34502	-0.129179	-0.172684	-0.000166096	-0.210309	-0.298053	-0.34502	-0.210309	-0.129179	-0.0766192	-0.172684
yp|COX3:1	84	8.3	0	2.4	2.4	4.8	3.6	7.1	4.8	14.3	8.3	2.4	4.8	2.4	4.8	8.3	7.1	8.3	2.4	3.6	2.4	3.96806	-0.298053	-0.000166096	-0.129179	-0.129179	-0.210309	-0.172684	-0.270962	-0.210309	-0.401259	-0.298053	-0.129179	-0.210309	-0.129179	-0.210309	-0.298053	-0.270962	-0.298053	-0.129179	-0.172684
ypdub|YML047W_A:38	84	3.6	6	1.2	0	11.9	2.4	8.3	9.5	9.5	1.2	6	4.8	3.6	8.3	11.9	2.4	2.4	2.4	4.8	2.4	3.89552	-0.172684	-0.24356	-0.0766192	-0.000166096	-0.365461	-0.129179	-0.298053	-0.322633	-0.322633	-0.0766192	-0.24356	-0.210309	-0.172684	-0.298053	-0.365461	-0.129179	-0.129179	-0.129179	-0.210309
ypdub|YPR126C:19	84	2.4	1.2	4.8	0	14.3	7.1	2.4	3.6	25	2.4	4.8	1.2	4.8	3.6	6	1.2	10.7	1.2	3.6	1.2	3.60397	-0.129179	-0.0766192	-0.210309	-0.000166096	-0.401259	-0.270962	-0.129179	-0.172684	-0.500006	-0.129179	-0.210309	-0.0766192	-0.210309	-0.172684	-0.24356	-0.0766192	-0.34502	-0.0766192	-0.172684
yp|SLA1:182	83	9.6	0	12	13.3	0	3.6	2.4	1.2	1.2	1.2	10.8	7.2	1.2	6	7.2	10.8	3.6	1.2	7.2	1.2	3.69387	-0.324578	-0.000166096	-0.367083	-0.387111	-0.000166096	-0.172684	-0.129179	-0.0766192	-0.0766192	-0.0766192	-0.346795	-0.273325	-0.0766192	-0.24356	-0.273325	-0.346795	-0.172684	-0.0766192	-0.273325
yp|CYC8:600	83	4.8	0	0	2.4	1.2	3.6	4.8	3.6	8.4	2.4	3.6	14.5	32.5	0	6	3.6	7.2	0	1.2	0.72	3.27165	-0.210309	-0.000166096	-0.000166096	-0.129179	-0.0766192	-0.172684	-0.210309	-0.172684	-0.300193	-0.129179	-0.172684	-0.403965	-0.526986	-0.000166096	-0.24356	-0.172684	-0.273325	-0.000166096	-0.0766192
yp|ATG12:1	83	2.4	0	4.8	14.5	1.2	3.6	1.2	6	8.4	2.4	7.2	1.2	7.2	8.4	19.3	7.2	3.6	0	1.2	1.2	3.64679	-0.129179	-0.000166096	-0.210309	-0.403965	-0.0766192	-0.172684	-0.0766192	-0.24356	-0.300193	-0.129179	-0.273325	-0.0766192	-0.273325	-0.300193	-0.458061	-0.273325	-0.172684	-0.000166096	-0.0766192
yp|YBR220C:413	83	2.4	2.4	2.4	1.2	8.4	10.8	2.4	9.6	9.6	4.8	6	3.6	3.6	2.4	6	12	6	1.2	4.8	2.4	3.95903	-0.129179	-0.129179	-0.129179	-0.0766192	-0.300193	-0.346795	-0.129179	-0.324578	-0.324578	-0.210309	-0.24356	-0.172684	-0.172684	-0.129179	-0.24356	-0.367083	-0.24356	-0.0766192	-0.210309
yp|BSD2:1	83	4.8	0	6	14.5	0	14.5	3.6	6	6	2.4	4.8	2.4	6	6	9.6	9.6	3.6	0	0	1.44	3.6999	-0.210309	-0.000166096	-0.24356	-0.403965	-0.000166096	-0.403965	-0.172684	-0.24356	-0.24356	-0.129179	-0.210309	-0.129179	-0.24356	-0.24356	-0.324578	-0.324578	-0.172684	-0.000166096	-0.000166096
yp|YCR023C:258	83	3.6	1.2	13.3	8.4	0	3.6	4.8	9.6	4.8	0	9.6	4.8	4.8	7.2	9.6	8.4	4.8	0	1.2	1.2	3.78521	-0.172684	-0.0766192	-0.387111	-0.300193	-0.000166096	-0.172684	-0.210309	-0.324578	-0.210309	-0.000166096	-0.324578	-0.210309	-0.210309	-0.273325	-0.324578	-0.300193	-0.210309	-0.000166096	-0.0766192
yp|CLB3:95	83	4.8	0	15.7	19.3	2.4	1.2	3.6	1.2	9.6	2.4	3.6	3.6	3.6	4.8	3.6	6	7.2	1.2	6	1.92	3.73489	-0.210309	-0.000166096	-0.419385	-0.458061	-0.129179	-0.0766192	-0.172684	-0.0766192	-0.324578	-0.129179	-0.172684	-0.172684	-0.172684	-0.210309	-0.172684	-0.24356	-0.273325	-0.0766192	-0.24356
yp|UFD2:78	83	7.2	2.4	3.6	6	6	6	1.2	10.8	12	1.2	9.6	2.4	4.8	2.4	6	6	7.2	0	4.8	2.4	3.93715	-0.273325	-0.129179	-0.172684	-0.24356	-0.24356	-0.24356	-0.0766192	-0.346795	-0.367083	-0.0766192	-0.324578	-0.129179	-0.210309	-0.129179	-0.24356	-0.24356	-0.273325	-0.000166096	-0.210309
yp|RRI1:303	83	0	2.4	10.8	6	6	4.8	2.4	3.6	3.6	2.4	10.8	1.2	3.6	8.4	18.1	10.8	3.6	0	1.2	1.92	3.7162	-0.000166096	-0.129179	-0.346795	-0.24356	-0.24356	-0.210309	-0.129179	-0.172684	-0.172684	-0.129179	-0.346795	-0.0766192	-0.172684	-0.300193	-0.446345	-0.346795	-0.172684	-0.000166096	-0.0766192
yp|VBA4:192	83	3.6	2.4	6	6	3.6	6	2.4	10.8	7.2	2.4	3.6	7.2	1.2	3.6	15.7	4.8	8.4	0	4.8	2.4	3.91938	-0.172684	-0.129179	-0.24356	-0.24356	-0.172684	-0.24356	-0.129179	-0.346795	-0.273325	-0.129179	-0.172684	-0.273325	-0.0766192	-0.172684	-0.419385	-0.210309	-0.300193	-0.000166096	-0.210309
yp|PPZ2:54	83	4.8	0	0	3.6	0	3.6	3.6	2.4	7.2	3.6	14.5	9.6	4.8	12	22.9	4.8	1.2	0	1.2	0.72	3.46069	-0.210309	-0.000166096	-0.000166096	-0.172684	-0.000166096	-0.172684	-0.172684	-0.129179	-0.273325	-0.172684	-0.403965	-0.324578	-0.210309	-0.367083	-0.486994	-0.210309	-0.0766192	-0.000166096	-0.0766192
yp|PTP3:558	83	3.6	1.2	4.8	3.6	4.8	4.8	3.6	6	8.4	1.2	9.6	4.8	3.6	4.8	10.8	13.3	6	0	4.8	3.6	3.95179	-0.172684	-0.0766192	-0.210309	-0.172684	-0.210309	-0.210309	-0.172684	-0.24356	-0.300193	-0.0766192	-0.324578	-0.210309	-0.172684	-0.210309	-0.346795	-0.387111	-0.24356	-0.000166096	-0.210309
yp|YGL140C:652	83	7.2	2.4	1.2	2.4	8.4	12	0	7.2	8.4	0	2.4	4.8	2.4	3.6	2.4	8.4	12	4.8	9.6	2.4	3.82212	-0.273325	-0.129179	-0.0766192	-0.129179	-0.300193	-0.367083	-0.000166096	-0.273325	-0.300193	-0.000166096	-0.129179	-0.210309	-0.129179	-0.172684	-0.129179	-0.300193	-0.367083	-0.210309	-0.324578
yp|SUT1:69	83	13.3	2.4	2.4	3.6	1.2	1.2	2.4	7.2	3.6	2.4	6	13.3	2.4	1.2	18.1	12	4.8	0	2.4	1.92	3.66531	-0.387111	-0.129179	-0.129179	-0.172684	-0.0766192	-0.0766192	-0.129179	-0.273325	-0.172684	-0.129179	-0.24356	-0.387111	-0.129179	-0.0766192	-0.446345	-0.367083	-0.210309	-0.000166096	-0.129179
yp|WSC4:103	83	2.4	0	3.6	2.4	1.2	2.4	0	6	7.2	0	0	6	2.4	0	27.7	28.9	6	0	3.6	0	2.97429	-0.129179	-0.000166096	-0.172684	-0.129179	-0.0766192	-0.129179	-0.000166096	-0.24356	-0.273325	-0.000166096	-0.000166096	-0.24356	-0.129179	-0.000166096	-0.51302	-0.517562	-0.24356	-0.000166096	-0.172684
yp|AAP1:253	83	7.2	1.2	6	8.4	3.6	6	3.6	4.8	10.8	6	6	0	3.6	3.6	6	3.6	8.4	8.4	2.4	3.6	4.01819	-0.273325	-0.0766192	-0.24356	-0.300193	-0.172684	-0.24356	-0.172684	-0.210309	-0.346795	-0.24356	-0.24356	-0.000166096	-0.172684	-0.172684	-0.24356	-0.172684	-0.300193	-0.300193	-0.129179
yp|SMF2:277	83	8.4	2.4	6	6	4.8	3.6	3.6	7.2	14.5	1.2	9.6	2.4	1.2	1.2	9.6	8.4	3.6	0	6	1.92	3.87426	-0.300193	-0.129179	-0.24356	-0.24356	-0.210309	-0.172684	-0.172684	-0.273325	-0.403965	-0.0766192	-0.324578	-0.129179	-0.0766192	-0.0766192	-0.324578	-0.300193	-0.172684	-0.000166096	-0.24356
yp|ECM14:74	83	3.6	0	8.4	12	7.2	4.8	1.2	7.2	10.8	4.8	7.2	2.4	6	6	3.6	4.8	4.8	1.2	3.6	3.12	3.96304	-0.172684	-0.000166096	-0.300193	-0.367083	-0.273325	-0.210309	-0.0766192	-0.273325	-0.346795	-0.210309	-0.273325	-0.129179	-0.24356	-0.24356	-0.172684	-0.210309	-0.210309	-0.0766192	-0.172684
yp|DCD1:183	83	6	13.3	4.8	4.8	1.2	9.6	3.6	2.4	9.6	0	8.4	3.6	1.2	10.8	2.4	8.4	7.2	0	2.4	1.92	3.80743	-0.24356	-0.387111	-0.210309	-0.210309	-0.0766192	-0.324578	-0.172684	-0.129179	-0.324578	-0.000166096	-0.300193	-0.172684	-0.0766192	-0.346795	-0.129179	-0.300193	-0.273325	-0.000166096	-0.129179
yp|MTC6:99	83	6	0	7.2	4.8	4.8	0	1.2	6	18.1	1.2	10.8	1.2	6	2.4	9.6	9.6	6	0	4.8	1.2	3.68032	-0.24356	-0.000166096	-0.273325	-0.210309	-0.210309	-0.000166096	-0.0766192	-0.24356	-0.446345	-0.0766192	-0.346795	-0.0766192	-0.24356	-0.129179	-0.324578	-0.324578	-0.24356	-0.000166096	-0.210309
yp|IMD2:296	83	12	4.8	2.4	6	3.6	15.7	1.2	8.4	3.6	3.6	6	3.6	6	3.6	2.4	6	9.6	0	1.2	2.4	3.87097	-0.367083	-0.210309	-0.129179	-0.24356	-0.172684	-0.419385	-0.0766192	-0.300193	-0.172684	-0.172684	-0.24356	-0.172684	-0.24356	-0.172684	-0.129179	-0.24356	-0.324578	-0.000166096	-0.0766192
yp|PDR11:789	83	1.2	1.2	7.2	7.2	2.4	8.4	1.2	4.8	18.1	0	3.6	2.4	6	8.4	8.4	7.2	10.8	0	1.2	1.2	3.70541	-0.0766192	-0.0766192	-0.273325	-0.273325	-0.129179	-0.300193	-0.0766192	-0.210309	-0.446345	-0.000166096	-0.172684	-0.129179	-0.24356	-0.300193	-0.300193	-0.273325	-0.346795	-0.000166096	-0.0766192
yp|AXL2:60	83	4.8	1.2	8.4	2.4	7.2	2.4	0	3.6	14.5	0	8.4	3.6	2.4	2.4	19.3	10.8	3.6	1.2	3.6	1.92	3.65387	-0.210309	-0.0766192	-0.300193	-0.129179	-0.273325	-0.129179	-0.000166096	-0.172684	-0.403965	-0.000166096	-0.300193	-0.172684	-0.129179	-0.129179	-0.458061	-0.346795	-0.172684	-0.0766192	-0.172684
yp|AXL2:204	83	7.2	0	8.4	6	4.8	4.8	1.2	12	7.2	0	6	4.8	2.4	0	10.8	9.6	9.6	0	4.8	0.72	3.7447	-0.273325	-0.000166096	-0.300193	-0.24356	-0.210309	-0.210309	-0.0766192	-0.367083	-0.273325	-0.000166096	-0.24356	-0.210309	-0.129179	-0.000166096	-0.346795	-0.324578	-0.324578	-0.000166096	-0.210309
yp|SSL2:91	83	7.2	0	9.6	4.8	6	2.4	4.8	8.4	9.6	1.2	1.2	9.6	3.6	7.2	14.5	2.4	3.6	1.2	2.4	1.92	3.85165	-0.273325	-0.000166096	-0.324578	-0.210309	-0.24356	-0.129179	-0.210309	-0.300193	-0.324578	-0.0766192	-0.0766192	-0.324578	-0.172684	-0.273325	-0.403965	-0.129179	-0.172684	-0.0766192	-0.129179
yp|ATG32:55	83	6	1.2	6	6	1.2	7.2	2.4	12	7.2	1.2	7.2	6	7.2	1.2	18.1	6	2.4	1.2	0	1.2	3.76615	-0.24356	-0.0766192	-0.24356	-0.24356	-0.0766192	-0.273325	-0.129179	-0.367083	-0.273325	-0.0766192	-0.273325	-0.24356	-0.273325	-0.0766192	-0.446345	-0.24356	-0.129179	-0.0766192	-0.000166096
yp|SLN1:468	83	6	0	10.8	6	2.4	2.4	6	2.4	15.7	2.4	6	2.4	1.2	10.8	10.8	10.8	1.2	0	2.4	1.92	3.70945	-0.24356	-0.000166096	-0.346795	-0.24356	-0.129179	-0.129179	-0.24356	-0.129179	-0.419385	-0.129179	-0.24356	-0.129179	-0.0766192	-0.346795	-0.346795	-0.346795	-0.0766192	-0.000166096	-0.129179
yp|YJL045W:237	83	9.6	3.6	2.4	8.4	7.2	16.9	2.4	3.6	6	2.4	2.4	3.6	1.2	6	7.2	8.4	3.6	0	4.8	2.4	3.88676	-0.324578	-0.172684	-0.129179	-0.300193	-0.273325	-0.43348	-0.129179	-0.172684	-0.24356	-0.129179	-0.129179	-0.172684	-0.0766192	-0.24356	-0.273325	-0.300193	-0.172684	-0.000166096	-0.210309
yp|GCD14:70	83	6	1.2	1.2	7.2	9.6	4.8	8.4	4.8	8.4	1.2	1.2	6	4.8	6	12	6	6	1.2	3.6	1.2	3.96988	-0.24356	-0.0766192	-0.0766192	-0.273325	-0.324578	-0.210309	-0.300193	-0.210309	-0.300193	-0.0766192	-0.0766192	-0.24356	-0.210309	-0.24356	-0.367083	-0.24356	-0.24356	-0.0766192	-0.172684
yp|NUP120:273	83	4.8	0	2.4	6	2.4	4.8	0	6	21.7	1.2	9.6	3.6	2.4	1.2	8.4	8.4	9.6	2.4	4.8	1.92	3.68889	-0.210309	-0.000166096	-0.129179	-0.24356	-0.129179	-0.210309	-0.000166096	-0.24356	-0.478326	-0.0766192	-0.324578	-0.172684	-0.129179	-0.0766192	-0.300193	-0.300193	-0.324578	-0.129179	-0.210309
yp|PRR1:395	83	7.2	2.4	8.4	6	3.6	4.8	2.4	4.8	8.4	2.4	3.6	7.2	1.2	10.8	9.6	3.6	3.6	3.6	6	3.12	4.05372	-0.273325	-0.129179	-0.300193	-0.24356	-0.172684	-0.210309	-0.129179	-0.210309	-0.300193	-0.129179	-0.172684	-0.273325	-0.0766192	-0.346795	-0.324578	-0.172684	-0.172684	-0.172684	-0.24356
yp|SDH1:243	83	9.6	3.6	2.4	7.2	7.2	16.9	2.4	4.8	4.8	2.4	2.4	3.6	2.4	6	7.2	8.4	3.6	0	4.8	2.4	3.91683	-0.324578	-0.172684	-0.129179	-0.273325	-0.273325	-0.43348	-0.129179	-0.210309	-0.210309	-0.129179	-0.129179	-0.172684	-0.129179	-0.24356	-0.273325	-0.300193	-0.172684	-0.000166096	-0.210309
yp|KNS1:488	83	4.8	2.4	4.8	7.2	4.8	6	6	14.5	7.2	3.6	2.4	8.4	1.2	3.6	6	3.6	6	2.4	4.8	3.12	4.04849	-0.210309	-0.129179	-0.210309	-0.273325	-0.210309	-0.24356	-0.24356	-0.403965	-0.273325	-0.172684	-0.129179	-0.300193	-0.0766192	-0.172684	-0.24356	-0.172684	-0.24356	-0.129179	-0.210309
yp|MDN1:1464	83	6	0	8.4	8.4	7.2	7.2	0	2.4	16.9	2.4	6	3.6	3.6	4.8	12	3.6	4.8	1.2	1.2	1.92	3.78532	-0.24356	-0.000166096	-0.300193	-0.300193	-0.273325	-0.273325	-0.000166096	-0.129179	-0.43348	-0.129179	-0.24356	-0.172684	-0.172684	-0.210309	-0.367083	-0.172684	-0.210309	-0.0766192	-0.0766192
yp|IMD3:296	83	13.3	4.8	3.6	6	3.6	14.5	1.2	10.8	3.6	3.6	6	3.6	6	3.6	2.4	6	6	0	1.2	3.12	3.88467	-0.387111	-0.210309	-0.172684	-0.24356	-0.172684	-0.403965	-0.0766192	-0.346795	-0.172684	-0.172684	-0.24356	-0.172684	-0.24356	-0.172684	-0.129179	-0.24356	-0.24356	-0.000166096	-0.0766192
yp|IMD4:297	83	13.3	4.8	3.6	4.8	3.6	14.5	1.2	9.6	3.6	3.6	6	3.6	7.2	3.6	2.4	6	7.2	0	1.2	3.12	3.88873	-0.387111	-0.210309	-0.172684	-0.210309	-0.172684	-0.403965	-0.0766192	-0.324578	-0.172684	-0.172684	-0.24356	-0.172684	-0.273325	-0.172684	-0.129179	-0.24356	-0.273325	-0.000166096	-0.0766192
yp|WAR1:821	83	4.8	0	8.4	7.2	1.2	1.2	2.4	7.2	4.8	6	13.3	9.6	1.2	3.6	9.6	12	4.8	0	2.4	1.2	3.78591	-0.210309	-0.000166096	-0.300193	-0.273325	-0.0766192	-0.0766192	-0.129179	-0.273325	-0.210309	-0.24356	-0.387111	-0.324578	-0.0766192	-0.172684	-0.324578	-0.367083	-0.210309	-0.000166096	-0.129179
yp|PLB2:101	83	8.4	1.2	4.8	3.6	0	18.1	2.4	7.2	9.6	4.8	7.2	0	2.4	2.4	10.8	7.2	2.4	4.8	2.4	2.4	3.76434	-0.300193	-0.0766192	-0.210309	-0.172684	-0.000166096	-0.446345	-0.129179	-0.273325	-0.324578	-0.210309	-0.273325	-0.000166096	-0.129179	-0.129179	-0.346795	-0.273325	-0.129179	-0.210309	-0.129179
yp|SEC59:353	83	4.8	0	4.8	2.4	4.8	10.8	1.2	14.5	18.1	2.4	3.6	7.2	2.4	4.8	10.8	2.4	1.2	0	3.6	1.92	3.67412	-0.210309	-0.000166096	-0.210309	-0.129179	-0.210309	-0.346795	-0.0766192	-0.403965	-0.446345	-0.129179	-0.172684	-0.273325	-0.129179	-0.210309	-0.346795	-0.129179	-0.0766192	-0.000166096	-0.172684
yp|RCH1:116	83	10.8	3.6	2.4	1.2	4.8	12	0	8.4	10.8	3.6	8.4	4.8	1.2	2.4	2.4	10.8	8.4	1.2	2.4	1.92	3.82077	-0.346795	-0.172684	-0.129179	-0.0766192	-0.210309	-0.367083	-0.000166096	-0.300193	-0.346795	-0.172684	-0.300193	-0.210309	-0.0766192	-0.129179	-0.129179	-0.346795	-0.300193	-0.0766192	-0.129179
yp|NUP116:445	83	6	0	0	0	8.4	18.1	0	1.2	6	0	16.9	4.8	26.5	0	8.4	3.6	0	0	0	0	2.93616	-0.24356	-0.000166096	-0.000166096	-0.000166096	-0.300193	-0.446345	-0.000166096	-0.0766192	-0.24356	-0.000166096	-0.43348	-0.210309	-0.507728	-0.000166096	-0.300193	-0.172684	-0.000166096	-0.000166096	-0.000166096
yp|SWP1:194	83	9.6	1.2	0	2.4	10.8	7.2	0	14.5	13.3	0	3.6	3.6	0	1.2	7.2	10.8	8.4	1.2	4.8	0.72	3.57147	-0.324578	-0.0766192	-0.000166096	-0.129179	-0.346795	-0.273325	-0.000166096	-0.403965	-0.387111	-0.000166096	-0.172684	-0.172684	-0.000166096	-0.0766192	-0.273325	-0.346795	-0.300193	-0.0766192	-0.210309
yp|LCB1:315	83	9.6	3.6	4.8	2.4	7.2	12	2.4	4.8	8.4	3.6	2.4	1.2	1.2	4.8	10.8	9.6	8.4	0	2.4	2.4	3.88316	-0.324578	-0.172684	-0.210309	-0.129179	-0.273325	-0.367083	-0.129179	-0.210309	-0.300193	-0.172684	-0.129179	-0.0766192	-0.0766192	-0.210309	-0.346795	-0.324578	-0.300193	-0.000166096	-0.129179
yp|PUB1:1	83	10.8	0	6	13.3	0	6	1.2	1.2	2.4	1.2	8.4	7.2	13.3	2.4	10.8	3.6	10.8	0	1.2	1.2	3.61326	-0.346795	-0.000166096	-0.24356	-0.387111	-0.000166096	-0.24356	-0.0766192	-0.0766192	-0.129179	-0.0766192	-0.300193	-0.273325	-0.387111	-0.129179	-0.346795	-0.172684	-0.346795	-0.000166096	-0.0766192
yp|KEX2:701	83	3.6	0	15.7	13.3	4.8	3.6	2.4	7.2	6	0	4.8	3.6	0	7.2	14.5	8.4	2.4	0	2.4	1.44	3.62774	-0.172684	-0.000166096	-0.419385	-0.387111	-0.210309	-0.172684	-0.129179	-0.273325	-0.24356	-0.000166096	-0.210309	-0.172684	-0.000166096	-0.273325	-0.403965	-0.300193	-0.129179	-0.000166096	-0.129179
yp|VNX1:124	83	4.8	1.2	14.5	8.4	3.6	2.4	8.4	9.6	6	1.2	8.4	3.6	3.6	7.2	12	3.6	0	1.2	0	1.2	3.77351	-0.210309	-0.0766192	-0.403965	-0.300193	-0.172684	-0.129179	-0.300193	-0.324578	-0.24356	-0.0766192	-0.300193	-0.172684	-0.172684	-0.273325	-0.367083	-0.172684	-0.000166096	-0.0766192	-0.000166096
yp|ALR1:389	83	3.6	6	8.4	12	7.2	6	1.2	4.8	3.6	1.2	4.8	7.2	3.6	3.6	10.8	6	3.6	2.4	3.6	3.6	4.03054	-0.172684	-0.24356	-0.300193	-0.367083	-0.273325	-0.24356	-0.0766192	-0.210309	-0.172684	-0.0766192	-0.210309	-0.273325	-0.172684	-0.172684	-0.346795	-0.24356	-0.172684	-0.129179	-0.172684
yp|YOR387C:1	83	8.4	2.4	3.6	3.6	9.6	9.6	2.4	1.2	9.6	2.4	6	2.4	3.6	3.6	6	10.8	10.8	1.2	2.4	2.4	3.94451	-0.300193	-0.129179	-0.172684	-0.172684	-0.324578	-0.324578	-0.129179	-0.0766192	-0.324578	-0.129179	-0.24356	-0.129179	-0.172684	-0.172684	-0.24356	-0.346795	-0.346795	-0.0766192	-0.129179
yp|MUK1:494	83	3.6	0	4.8	4.8	1.2	4.8	3.6	3.6	7.2	2.4	13.3	4.8	1.2	8.4	24.1	9.6	1.2	0	1.2	1.2	3.57524	-0.172684	-0.000166096	-0.210309	-0.210309	-0.0766192	-0.210309	-0.172684	-0.172684	-0.273325	-0.129179	-0.387111	-0.210309	-0.0766192	-0.300193	-0.494754	-0.324578	-0.0766192	-0.000166096	-0.0766192
yp|CLN2:377	83	1.2	2.4	1.2	2.4	3.6	2.4	1.2	4.8	3.6	4.8	12	7.2	7.2	2.4	28.9	8.4	4.8	0	1.2	1.2	3.53114	-0.0766192	-0.129179	-0.0766192	-0.129179	-0.172684	-0.129179	-0.0766192	-0.210309	-0.172684	-0.210309	-0.367083	-0.273325	-0.273325	-0.129179	-0.517562	-0.300193	-0.210309	-0.000166096	-0.0766192
[truncated: 1,024 more rows]

## Sheet: S. pombe
Name	Description	Length	A	C	D	E	F	G	H	I	L	M	N	P	Q	R	S	T	V	W	Y	20.percentile	Shannon	A	C	D	E	F	G	H	I	L	M	N	P	Q	R	S	T	V	W	Y	UPS component
[truncated: 2,466 more rows]

## Sheet: A. thaliana
Name	Description	Length	A	C	D	E	F	G	H	I	L	M	N	P	Q	R	S	T	V	W	Y	20.percentile	Shannon	A	C	D	E	F	G	H	I	L	M	N	P	Q	R	S	T	V	W	Y
[truncated: 14,899 more rows]

[truncated: 2 more sheets: C. elegans, D. melanogaster]
