# Supplementary material for: Lysine deserts prevent adventitious ubiquitylation of ubiquitin-proteasome components
Source: Cell Mol Life Sci. 2023 May 9;80(6):143. doi: 10.1007/s00018-023-04782-z (PMC10169902; doi:10.1007/s00018-023-04782-z)
Supplement: Supplementary file 4 — Supplementary file4 (XLSX 1204 KB) [file 18_2023_4782_MOESM4_ESM.xlsx]

## Sheet: BAG6
variant	GEMME_score
M1A	0
M1C	0
M1D	0
M1E	0
M1F	0
M1G	0
M1H	0
M1I	0
M1K	0
M1L	0
M1=
M1N	0
M1P	0
M1Q	0
M1R	0
M1S	0
M1T	0
M1V	0
M1W	0
M1Y	0
E2A	0
E2C	0
E2D	0
E2=
E2F	0
E2G	0
E2H	0
E2I	0
E2K	0
E2L	0
E2M	0
E2N	0
E2P	0
E2Q	0
E2R	0
E2S	0
E2T	0
E2V	0
E2W	0
E2Y	0
P3A	0
P3C	0
P3D	0
P3E	0
P3F	0
P3G	0
P3H	0
P3I	0
P3K	0
P3L	0
P3M	0
P3N	0
P3=
P3Q	0
P3R	0
P3S	0
P3T	0
P3V	0
P3W	0
P3Y	0
N4A	0
N4C	0
N4D	0
N4E	0
N4F	0
N4G	0
N4H	0
N4I	0
N4K	0
N4L	0
N4M	0
N4=
N4P	0
N4Q	0
N4R	0
N4S	0
N4T	0
N4V	0
N4W	0
N4Y	0
D5A	0
D5C	0
D5=
D5E	0
D5F	0
D5G	0
D5H	0
D5I	0
D5K	0
D5L	0
D5M	0
D5N	0
D5P	0
D5Q	0
D5R	0
D5S	0
D5T	0
D5V	0
D5W	0
D5Y	0
S6A	0
S6C	0
S6D	0
S6E	0
S6F	0
S6G	0
S6H	0
S6I	0
S6K	0
S6L	0
S6M	0
S6N	0
S6P	0
S6Q	0
S6R	0
S6=
S6T	0
S6V	0
S6W	0
S6Y	0
T7A	0
T7C	0
T7D	0
T7E	0
T7F	0
T7G	0
T7H	0
T7I	0
T7K	0
T7L	0
T7M	0
T7N	0
T7P	0
T7Q	0
T7R	0
T7S	0
T7=
T7V	0
T7W	0
T7Y	0
S8A	0
S8C	0
S8D	0
S8E	0
S8F	0
S8G	0
S8H	0
S8I	0
S8K	0
S8L	0
S8M	0
S8N	0
S8P	0
S8Q	0
S8R	0
S8=
S8T	0
S8V	0
S8W	0
S8Y	0
T9A	0
T9C	0
T9D	0
T9E	0
T9F	0
T9G	0
T9H	0
T9I	0
T9K	0
T9L	0
T9M	0
T9N	0
T9P	0
T9Q	0
T9R	0
T9S	0
T9=
T9V	0
T9W	0
T9Y	0
A10=
A10C	-0.109627
A10D	-0.133971
A10E	-0.133971
A10F	-0.143869
A10G	-0.0598404
A10H	-0.133971
A10I	-0.0673005
A10K	-0.143869
A10L	-0.114175
A10M	-0.0515284
A10N	-0.0700788
A10P	-0.143869
A10Q	-0.133971
A10R	-0.143869
A10S	-0.0362595
A10T	-0.0579651
A10V	-0.114175
A10W	-0.143869
A10Y	-0.143869
V11A	-1.38408
V11C	-1.38408
V11D	-1.22658
V11E	-0.675043
V11F	-1.47122
V11G	-1.47122
V11H	-1.22658
V11I	-0.965151
V11K	-1.47122
V11L	-0.965151
V11M	-0.0634956
V11N	-1.22658
V11P	-1.47122
V11Q	-1.22658
V11R	-1.47122
V11S	-1.38408
V11T	-1.38408
V11=
V11W	-1.47122
V11Y	-1.47122
E12A	-0.550682
E12C	-1.96997
E12D	-0.729356
E12=
E12F	-2.63365
E12G	-1.50398
E12H	-1.73039
E12I	-2.63365
E12K	-2.63365
E12L	-2.63365
E12M	-2.63365
E12N	-1.73039
E12P	-2.63365
E12Q	-0.74156
E12R	-2.63365
E12S	-1.96997
E12T	-1.96997
E12V	-2.63365
E12W	-2.63365
E12Y	-2.63365
E13A	-0.725655
E13C	-1.65094
E13D	-0.379195
E13=
E13F	-2.22648
E13G	-1.25048
E13H	-1.4749
E13I	-2.22648
E13K	-2.22648
E13L	-2.22648
E13M	-2.22648
E13N	-1.4749
E13P	-1.18738
E13Q	-0.621668
E13R	-2.22648
E13S	-0.758916
E13T	-1.65094
E13V	-2.22648
E13W	-2.22648
E13Y	-2.22648
P14A	-0.191465
P14C	-0.567181
P14D	-0.677312
P14E	-0.677312
P14F	-0.863637
P14G	-0.349398
P14H	-0.677312
P14I	-0.751458
P14K	-0.723676
P14L	-0.540134
P14M	-0.751458
P14N	-0.322314
P14=
P14Q	-0.677312
P14R	-0.807547
P14S	-0.144242
P14T	-0.21031
P14V	-0.751458
P14W	-0.863637
P14Y	-0.863637
D15A	-0.037351
D15C	-0.742496
D15=
D15E	-0.135705
D15F	-1.08921
D15G	-0.34607
D15H	-0.654355
D15I	-1.02106
D15K	-0.885157
D15L	-1.02106
D15M	-1.02106
D15N	-0.323107
D15P	-1.08921
D15Q	-0.754802
D15R	-1.02106
D15S	-0.28599
D15T	-0.290416
D15V	-1.02106
D15W	-1.08921
D15Y	-1.08921
S16A	-0.413539
S16C	-1.03271
S16D	-0.315948
S16E	-0.390743
S16F	-1.42152
S16G	-1.42152
S16H	-0.925294
S16I	-0.827099
S16K	-0.501933
S16L	-0.24247
S16M	-0.213265
S16N	-0.0782544
S16P	-0.74695
S16Q	-0.925294
S16R	-1.20502
S16=
S16T	-0.399576
S16V	-0.32552
S16W	-1.42152
S16Y	-1.42152
L17A	-2.93078
L17C	-2.93078
L17D	-2.93078
L17E	-2.93078
L17F	-2.93078
L17G	-2.93078
L17H	-2.93078
L17I	-0.564563
L17K	-2.93078
L17=
L17M	-0.659129
L17N	-2.93078
L17P	-2.93078
L17Q	-2.93078
L17R	-2.93078
L17S	-2.93078
L17T	-2.93078
L17V	-0.738177
L17W	-2.93078
L17Y	-2.93078
E18A	-2.37287
E18C	-2.80012
E18D	-0.734422
E18=
E18F	-3.06602
E18G	-3.06602
E18H	-1.85814
E18I	-2.80012
E18K	-3.06602
E18L	-2.80012
E18M	-2.80012
E18N	-1.53424
E18P	-3.06602
E18Q	-0.663074
E18R	-3.06602
E18S	-2.80012
E18T	-2.80012
E18V	-2.46184
E18W	-3.06602
E18Y	-3.06602
V19A	-3.10169
V19C	-3.10169
V19D	-3.10169
V19E	-3.10169
V19F	-3.10169
V19G	-3.10169
V19H	-3.10169
V19I	-1.46784
V19K	-3.10169
V19L	-1.49841
V19M	-1.87288
V19N	-3.10169
V19P	-3.10169
V19Q	-3.10169
V19R	-3.10169
V19S	-3.10169
V19T	-3.10169
V19=
V19W	-3.10169
V19Y	-3.10169
L20A	-1.21456
L20C	-1.21456
L20D	-2.18515
L20E	-2.18515
L20F	-2.34377
L20G	-2.34377
L20H	-2.18515
L20I	-1.7568
L20K	-2.34377
L20=
L20M	-0.315854
L20N	-2.18515
L20P	-2.34377
L20Q	-2.18515
L20R	-2.34377
L20S	-0.89957
L20T	-0.0184981
L20V	-1.7568
L20W	-2.34377
L20Y	-2.34377
V21A	-3.41954
V21C	-3.41954
V21D	-3.41954
V21E	-3.41954
V21F	-3.41954
V21G	-3.41954
V21H	-3.41954
V21I	-1.36241
V21K	-3.41954
V21L	-2.0648
V21M	-2.0648
V21N	-3.41954
V21P	-3.41954
V21Q	-3.41954
V21R	-3.41954
V21S	-3.41954
V21T	-3.41954
V21=
V21W	-3.41954
V21Y	-3.41954
K22A	-4.67314
K22C	-4.67314
K22D	-4.67314
K22E	-4.67314
K22F	-4.67314
K22G	-4.67314
K22H	-4.67314
K22I	-4.67314
K22=
K22L	-4.67314
K22M	-4.67314
K22N	-4.67314
K22P	-4.67314
K22Q	-4.67314
K22R	-2.33059
K22S	-4.67314
K22T	-4.67314
K22V	-4.67314
K22W	-4.67314
K22Y	-4.67314
T23A	-2.77569
T23C	-2.77569
T23D	-4.34388
T23E	-4.34388
T23F	-4.5945
T23G	-4.5945
T23H	-4.34388
T23I	-4.5945
T23K	-4.5945
T23L	-4.5945
T23M	-4.5945
T23N	-4.34388
T23P	-4.5945
T23Q	-4.34388
T23R	-4.5945
T23S	-2.77569
T23=
T23V	-4.5945
T23W	-4.5945
T23Y	-4.5945
L24A	-4.29862
L24C	-4.29862
L24D	-4.29862
L24E	-4.29862
L24F	-4.29862
L24G	-4.29862
L24H	-4.29862
L24I	-2.59298
L24K	-4.29862
L24=
L24M	-2.16947
L24N	-4.29862
L24P	-4.29862
L24Q	-4.29862
L24R	-4.29862
L24S	-4.29862
L24T	-4.29862
L24V	-2.59298
L24W	-4.29862
L24Y	-4.29862
D25A	-4.59919
D25C	-4.59919
D25=
D25E	-2.77569
D25F	-4.59919
D25G	-4.59919
D25H	-2.77569
D25I	-4.59919
D25K	-4.59919
D25L	-4.59919
D25M	-4.59919
D25N	-2.77569
D25P	-4.59919
D25Q	-2.77569
D25R	-4.59919
D25S	-4.59919
D25T	-4.59919
D25V	-4.59919
D25W	-4.59919
D25Y	-4.59919
S26A	-2.27967
S26C	-2.68326
S26D	-4.43921
S26E	-4.43921
S26F	-4.19694
S26G	-3.57122
S26H	-4.43921
S26I	-4.43921
S26K	-4.43921
S26L	-4.43921
S26M	-4.43921
S26N	-4.43921
S26P	-4.43921
S26Q	-4.43921
S26R	-4.43921
S26=
S26T	-2.68326
S26V	-4.43921
S26W	-4.19694
S26Y	-4.19694
Q27A	-3.49743
Q27C	-3.49743
Q27D	-2.13021
Q27E	-1.79837
Q27F	-3.49743
Q27G	-3.49743
Q27H	-1.70429
Q27I	-3.30509
Q27K	-2.4446
Q27L	-3.30509
Q27M	-3.30509
Q27N	-2.13021
Q27P	-3.49743
Q27=
Q27R	-1.51854
Q27S	-3.49743
Q27T	-3.49743
Q27V	-3.30509
Q27W	-3.49743
Q27Y	-3.49743
T28A	-1.86121
T28C	-1.86121
T28D	-1.73195
T28E	-1.92731
T28F	-2.9467
T28G	-2.9467
T28H	-1.92731
T28I	-2.9467
T28K	-2.9467
T28L	-2.9467
T28M	-2.9467
T28N	-1.43831
T28P	-2.9467
T28Q	-1.92731
T28R	-2.9467
T28S	-0.594065
T28=
T28V	-2.9467
T28W	-2.9467
T28Y	-2.9467
R29A	-3.00537
R29C	-3.00537
R29D	-2.00764
R29E	-2.00764
R29F	-2.83505
R29G	-3.00537
R29H	-1.63047
R29I	-3.00537
R29K	-1.44284
R29L	-3.00537
R29M	-3.00537
R29N	-2.00764
R29P	-3.00537
R29Q	-2.00764
R29=
R29S	-3.00537
R29T	-3.00537
R29V	-3.00537
R29W	-2.83505
R29Y	-2.83505
T30A	-1.2862
T30C	-1.57194
T30D	-1.93305
T30E	-1.68949
T30F	-2.10111
T30G	-1.92673
T30H	-1.93305
T30I	-1.08626
T30K	-1.89098
T30L	-1.95717
T30M	-1.95717
T30N	-1.52005
T30P	-1.92133
T30Q	-1.61744
T30R	-1.95393
T30S	-0.501735
T30=
T30V	-1.66163
T30W	-2.38296
T30Y	-2.38296
F31A	-3.05338
F31C	-3.05338
F31D	-3.05338
F31E	-3.05338
F31=
F31G	-3.05338
F31H	-3.05338
F31I	-3.05338
F31K	-3.05338
F31L	-3.05338
F31M	-3.05338
F31N	-3.05338
F31P	-3.05338
F31Q	-3.05338
F31R	-3.05338
F31S	-3.05338
F31T	-3.05338
F31V	-3.05338
F31W	-1.84371
F31Y	-0.588478
I32A	-0.334236
I32C	-0.471871
I32D	-0.886239
I32E	-0.886239
I32F	-1.12762
I32G	-1.12762
I32H	-0.886239
I32=
I32K	-0.118786
I32L	-1.03424
I32M	-1.03424
I32N	-0.643055
I32P	-1.12762
I32Q	-0.886239
I32R	-0.152736
I32S	0.153592
I32T	0.494332
I32V	-1.03424
I32W	-1.12762
I32Y	-1.12762
V33A	-3.24353
V33C	-2.85829
V33D	-3.35701
V33E	-3.35701
V33F	-3.07108
V33G	-3.55101
V33H	-3.35701
V33I	-2.14864
V33K	-3.55101
V33L	-1.74467
V33M	-2.14864
V33N	-2.8873
V33P	-3.55101
V33Q	-3.35701
V33R	-3.55101
V33S	-3.24353
V33T	-3.24353
V33=
V33W	-3.35701
V33Y	-3.35701
G34A	-0.681148
G34C	-1.39924
G34D	-0.353751
G34E	-0.104187
G34F	-1.85571
G34=
G34H	-1.16557
G34I	-1.85571
G34K	-1.28812
G34L	-1.85571
G34M	-1.85571
G34N	-1.00742
G34P	-0.759834
G34Q	-0.462916
G34R	-0.481429
G34S	-0.666673
G34T	-1.39924
G34V	-1.85571
G34W	-1.85571
G34Y	-1.85571
A35=
A35C	-1.20467
A35D	-0.779396
A35E	-0.28968
A35F	-1.77956
A35G	-0.50018
A35H	-1.0959
A35I	-1.60717
A35K	-1.56202
A35L	-1.60717
A35M	-1.60717
A35N	-1.0959
A35P	-0.938661
A35Q	-1.0959
A35R	-0.833433
A35S	-0.52065
A35T	-0.75265
A35V	-0.910258
A35W	-1.77956
A35Y	-1.77956
Q36A	-1.79249
Q36C	-1.79249
Q36D	-0.916918
Q36E	-0.081819
Q36F	-2.05322
Q36G	-2.05322
Q36H	-1.24367
Q36I	-1.94093
Q36K	-2.05322
Q36L	-1.94093
Q36M	-1.94093
Q36N	-1.03798
Q36P	-2.05322
Q36=
Q36R	-2.05322
Q36S	-1.79249
Q36T	-1.6062
Q36V	-1.66905
Q36W	-2.05322
Q36Y	-2.05322
M37A	-1.48999
M37C	-1.68731
M37D	-2.01982
M37E	-2.01982
M37F	-1.46651
M37G	-2.13827
M37H	-2.01982
M37I	-0.235855
M37K	-2.13827
M37L	-0.518438
M37=
M37N	-2.01982
M37P	-2.13827
M37Q	-2.01982
M37R	-2.13827
M37S	-0.913257
M37T	-1.42501
M37V	-0.332609
M37W	-0.846696
M37Y	-1.66449
N38A	-0.788098
N38C	-0.788098
N38D	-1.81515
N38E	-1.81515
N38F	-1.97904
N38G	-1.97904
N38H	-1.81515
N38I	-1.81515
N38K	-1.97904
N38L	-1.81515
N38M	-1.81515
N38=
N38P	-1.97904
N38Q	-1.81515
N38R	-1.97904
N38S	-0.107009
N38T	0.907634
N38V	-1.41834
N38W	-1.97904
N38Y	-1.97904
V39A	-4.68297
V39C	-4.68297
V39D	-4.42792
V39E	-4.42792
V39F	-4.68297
V39G	-4.68297
V39H	-4.42792
V39I	-2.4017
V39K	-4.68297
V39L	-2.82483
V39M	-2.82483
V39N	-4.42792
V39P	-4.68297
V39Q	-4.42792
V39R	-4.68297
V39S	-4.68297
V39T	-4.68297
V39=
V39W	-4.68297
V39Y	-4.68297
K40A	-2.27518
K40C	-2.60831
K40D	-2.36289
K40E	-2.02533
K40F	-2.99194
K40G	-2.99194
K40H	-2.36289
K40I	-1.89928
K40=
K40L	-2.22219
K40M	-2.49628
K40N	-2.36289
K40P	-2.99194
K40Q	-2.05852
K40R	-0.733899
K40S	-2.60831
K40T	-2.60831
K40V	-2.49628
K40W	-2.99194
K40Y	-2.99194
E41A	-2.36188
E41C	-2.36188
E41D	-0.757262
E41=
E41F	-2.70926
E41G	-1.7993
E41H	-1.657
E41I	-2.47214
E41K	-2.47214
E41L	-2.47214
E41M	-2.47214
E41N	-1.29476
E41P	-2.70926
E41Q	-0.663532
E41R	-2.20013
E41S	-1.93123
E41T	-2.36188
E41V	-2.47214
E41W	-2.70926
E41Y	-2.70926
F42A	-3.70373
F42C	-3.70373
F42D	-3.70373
F42E	-3.70373
F42=
F42G	-3.70373
F42H	-3.70373
F42I	-2.83901
F42K	-3.70373
F42L	-2.10346
F42M	-2.83901
F42N	-3.70373
F42P	-3.70373
F42Q	-3.70373
F42R	-3.70373
F42S	-3.70373
F42T	-3.70373
F42V	-2.83901
F42W	-2.25458
F42Y	-2.25458
K43A	-4.68297
K43C	-4.68297
K43D	-3.81038
K43E	-4.42792
K43F	-4.68297
K43G	-4.68297
K43H	-4.42792
K43I	-4.68297
K43=
K43L	-4.68297
K43M	-4.68297
K43N	-4.42792
K43P	-4.68297
K43Q	-4.42792
K43R	-2.82483
K43S	-4.68297
K43T	-4.68297
K43V	-4.68297
K43W	-4.68297
K43Y	-4.68297
E44A	-2.52079
E44C	-2.86424
E44D	-0.909464
E44=
E44F	-3.46611
E44G	-3.46611
E44H	-2.10288
E44I	-3.46611
E44K	-2.83759
E44L	-3.46611
E44M	-3.46611
E44N	-2.10288
E44P	-3.46611
E44Q	-1.41682
E44R	-3.16518
E44S	-2.86424
E44T	-2.47632
E44V	-3.46611
E44W	-3.46611
E44Y	-3.46611
H45A	-2.65361
H45C	-2.65361
H45D	-1.85814
H45E	-1.56868
H45F	-2.03773
H45G	-2.98915
H45=
H45I	-2.98915
H45K	-1.65466
H45L	-2.98915
H45M	-2.98915
H45N	-1.85814
H45P	-2.98915
H45Q	-1.54383
H45R	-0.947791
H45S	-2.2474
H45T	-2.65361
H45V	-2.98915
H45W	-2.36833
H45Y	-2.03056
I46A	-4.68532
I46C	-4.68532
I46D	-4.68532
I46E	-4.68532
I46F	-4.68532
I46G	-4.68532
I46H	-4.68532
I46=
I46K	-4.68532
I46L	-2.82483
I46M	-2.82483
I46N	-4.68532
I46P	-4.68532
I46Q	-4.68532
I46R	-4.68532
I46S	-4.68532
I46T	-4.68532
I46V	-2.82483
I46W	-4.68532
I46Y	-4.68532
A47=
A47C	-2.31661
A47D	-3.50504
A47E	-3.50504
A47F	-3.83656
A47G	-3.83656
A47H	-3.50504
A47I	-3.83656
A47K	-3.83656
A47L	-3.83656
A47M	-3.83656
A47N	-3.50504
A47P	-3.83656
A47Q	-2.9986
A47R	-3.83656
A47S	-0.760326
A47T	-2.31661
A47V	-3.83656
A47W	-3.83656
A47Y	-3.83656
A48=
A48C	-1.39199
A48D	-1.09217
A48E	-1.05196
A48F	-2.14608
A48G	-0.51333
A48H	-1.41947
A48I	-2.14608
A48K	-2.14608
A48L	-2.14608
A48M	-2.14608
A48N	-1.20247
A48P	-0.747386
A48Q	-1.41947
A48R	-2.14608
A48S	-0.460404
A48T	-0.570652
A48V	-2.14608
A48W	-2.14608
A48Y	-2.14608
S49A	-0.301351
S49C	-1.38769
S49D	-1.29269
S49E	-1.51002
S49F	-2.27703
S49G	-2.27703
S49H	-1.81339
S49I	-2.07844
S49K	-1.95165
S49L	-2.07844
S49M	-2.07844
S49N	-1.81339
S49P	-1.84142
S49Q	-1.60553
S49R	-2.15174
S49=
S49T	-1.1317
S49V	-1.8583
S49W	-2.27703
S49Y	-2.27703
V50A	-4.11691
V50C	-4.11691
V50D	-4.11691
V50E	-4.11691
V50F	-4.11691
V50G	-4.11691
V50H	-4.11691
V50I	-1.8985
V50K	-4.11691
V50L	-2.08837
V50M	-2.30647
V50N	-4.11691
V50P	-3.35018
V50Q	-4.11691
V50R	-4.11691
V50S	-4.11691
V50T	-4.11691
V50=
V50W	-4.11691
V50Y	-4.11691
S51A	-1.20675
S51C	-1.50991
S51D	-0.495481
S51E	-0.390757
S51F	-2.20348
S51G	-0.505622
S51H	-1.33202
S51I	-2.20348
S51K	-1.93082
S51L	-2.20348
S51M	-2.20348
S51N	-0.0935768
S51P	-2.20348
S51Q	-1.33202
S51R	-1.43821
S51=
S51T	-1.50991
S51V	-2.20348
S51W	-2.20348
S51Y	-2.20348
I52A	-3.33993
I52C	-3.33993
I52D	-3.33993
I52E	-3.33993
I52F	-3.33993
I52G	-3.33993
I52H	-3.33993
I52=
I52K	-3.33993
I52L	-1.70809
I52M	-2.01168
I52N	-3.33993
I52P	-3.33993
I52Q	-3.33993
I52R	-3.33993
I52S	-3.33993
I52T	-3.33993
I52V	-1.63347
I52W	-3.33993
I52Y	-3.33993
P53A	-2.66301
P53C	-3.10903
P53D	-4.1804
P53E	-4.1804
P53F	-4.1804
P53G	-4.1804
P53H	-4.1804
P53I	-4.1804
P53K	-4.1804
P53L	-4.1804
P53M	-4.1804
P53N	-4.1804
P53=
P53Q	-4.1804
P53R	-4.1804
P53S	-1.61982
P53T	-2.43769
P53V	-4.1804
P53W	-4.1804
P53Y	-4.1804
S54A	-0.211639
S54C	-1.12207
S54D	-1.76968
S54E	-1.76968
S54F	-1.76968
S54G	-1.76968
S54H	-1.76968
S54I	-0.578551
S54K	-1.76968
S54L	-1.16646
S54M	-1.16646
S54N	-1.76968
S54P	-0.699167
S54Q	-1.76968
S54R	-1.76968
S54=
S54T	-1.12207
S54V	-0.478538
S54W	-1.76968
S54Y	-1.76968
E55A	-2.11969
E55C	-2.11969
E55D	-0.449232
E55=
E55F	-2.24232
E55G	-1.84699
E55H	-0.698539
E55I	-1.95758
E55K	-2.24232
E55L	-1.95758
E55M	-1.95758
E55N	-1.20677
E55P	-2.24232
E55Q	-1.35821
E55R	-2.24232
E55S	-2.11969
E55T	-2.11969
E55V	-1.75413
E55W	-2.24232
E55Y	-2.24232
K56A	-2.02092
K56C	-2.02092
K56D	-2.57335
K56E	-2.57335
K56F	-2.96289
K56G	-2.96289
K56H	-2.57335
K56I	-2.22399
K56=
K56L	-2.26482
K56M	-2.49191
K56N	-2.57335
K56P	-2.96289
K56Q	-2.29502
K56R	-1.56868
K56S	-1.6494
K56T	-1.58401
K56V	-2.49191
K56W	-2.96289
K56Y	-2.96289
Q57A	-4.68532
Q57C	-4.68532
Q57D	-2.82483
Q57E	-2.82483
Q57F	-4.68532
Q57G	-4.68532
Q57H	-2.82483
Q57I	-4.68532
Q57K	-4.68532
Q57L	-4.68532
Q57M	-4.68532
Q57N	-2.82483
Q57P	-4.68532
Q57=
Q57R	-4.68532
Q57S	-4.68532
Q57T	-4.68532
Q57V	-4.68532
Q57W	-4.68532
Q57Y	-4.68532
R58A	-4.68998
R58C	-4.68998
R58D	-4.68998
R58E	-4.68998
R58F	-4.68998
R58G	-4.68998
R58H	-4.68998
R58I	-4.68998
R58K	-2.82483
R58L	-4.68998
R58M	-4.68998
R58N	-4.68998
R58P	-4.68998
R58Q	-4.68998
R58=
R58S	-4.68998
R58T	-4.68998
R58V	-4.68998
R58W	-4.68998
R58Y	-4.68998
L59A	-4.27548
L59C	-4.27548
L59D	-4.27548
L59E	-4.27548
L59F	-4.27548
L59G	-4.27548
L59H	-4.27548
L59I	-2.10013
L59K	-4.27548
L59=
L59M	-2.57517
L59N	-4.27548
L59P	-4.27548
L59Q	-4.27548
L59R	-4.27548
L59S	-4.27548
L59T	-4.27548
L59V	-2.57517
L59W	-4.27548
L59Y	-4.27548
I60A	-4.68766
I60C	-4.68766
I60D	-4.68766
I60E	-4.68766
I60F	-4.68766
I60G	-4.68766
I60H	-4.68766
I60=
I60K	-4.68766
I60L	-2.82483
I60M	-2.82483
I60N	-4.68766
I60P	-4.68766
I60Q	-4.68766
I60R	-4.68766
I60S	-4.68766
I60T	-4.68766
I60V	-2.82483
I60W	-4.68766
I60Y	-4.68766
Y61A	-3.45427
Y61C	-3.45427
Y61D	-3.45427
Y61E	-3.45427
Y61F	-1.53277
Y61G	-3.45427
Y61H	-3.45427
Y61I	-3.26624
Y61K	-3.45427
Y61L	-2.81095
Y61M	-3.26624
Y61N	-3.45427
Y61P	-3.45427
Y61Q	-3.45427
Y61R	-3.45427
Y61S	-3.45427
Y61T	-3.45427
Y61V	-3.26624
Y61W	-2.08261
Y61=
Q62A	-1.55373
Q62C	-1.47027
Q62D	-1.89161
Q62E	-1.89161
Q62F	-2.99201
Q62G	-2.99201
Q62H	-1.5504
Q62I	-2.99201
Q62K	-2.19257
Q62L	-2.99201
Q62M	-2.99201
Q62N	-1.89161
Q62P	-2.99201
Q62=
Q62R	-2.51254
Q62S	-1.96726
Q62T	-1.96726
Q62V	-2.99201
Q62W	-2.99201
Q62Y	-2.99201
G63A	-4.79126
G63C	-4.79126
G63D	-4.53044
G63E	-3.89894
G63F	-4.79126
G63=
G63H	-4.53044
G63I	-4.79126
G63K	-4.79126
G63L	-4.79126
G63M	-4.79126
G63N	-4.53044
G63P	-4.79126
G63Q	-4.53044
G63R	-4.79126
G63S	-4.79126
G63T	-4.79126
G63V	-4.79126
G63W	-4.79126
G63Y	-4.79126
R64A	-3.91732
R64C	-3.91732
R64D	-3.57917
R64E	-3.57917
R64F	-3.91732
R64G	-3.91732
R64H	-3.57917
R64I	-3.91732
R64K	-1.01702
R64L	-3.91732
R64M	-3.91732
R64N	-3.0626
R64P	-3.91732
R64Q	-3.57917
R64=
R64S	-3.91732
R64T	-3.91732
R64V	-3.91732
R64W	-3.91732
R64Y	-3.91732
V65A	-4.69229
V65C	-4.69229
V65D	-4.69229
V65E	-4.69229
V65F	-4.69229
V65G	-4.69229
V65H	-4.69229
V65I	-2.82483
V65K	-4.69229
V65L	-2.20729
V65M	-2.82483
V65N	-4.69229
V65P	-4.69229
V65Q	-4.69229
V65R	-4.69229
V65S	-4.69229
V65T	-4.69229
V65=
V65W	-4.69229
V65Y	-4.69229
L66A	-4.68719
L66C	-4.68719
L66D	-4.68719
L66E	-4.68719
L66F	-4.68719
L66G	-4.68719
L66H	-4.68719
L66I	-2.82175
L66K	-4.68719
L66=
L66M	-2.15827
L66N	-4.68719
L66P	-4.68719
L66Q	-4.68719
L66R	-4.68719
L66S	-4.68719
L66T	-4.68719
L66V	-2.82175
L66W	-4.68719
L66Y	-4.68719
Q67A	-3.37795
Q67C	-3.37795
Q67D	-2.3117
Q67E	-2.3117
Q67F	-3.79539
Q67G	-3.79539
Q67H	-2.3117
Q67I	-3.10204
Q67K	-2.6377
Q67L	-3.0005
Q67M	-3.10204
Q67N	-2.10448
Q67P	-3.79539
Q67=
Q67R	-2.66387
Q67S	-3.03168
Q67T	-3.37795
Q67V	-2.63983
Q67W	-3.79539
Q67Y	-3.79539
D68A	-4.11998
D68C	-4.11998
D68=
D68E	-0.924726
D68F	-4.11998
D68G	-4.11998
D68H	-2.48151
D68I	-4.11998
D68K	-4.11998
D68L	-4.11998
D68M	-4.11998
D68N	-2.06875
D68P	-4.11998
D68Q	-2.48151
D68R	-4.11998
D68S	-4.11998
D68T	-4.11998
D68V	-4.11998
D68W	-4.11998
D68Y	-4.11998
D69A	-2.33365
D69C	-2.33365
D69=
D69E	-0.448513
D69F	-2.87855
D69G	-2.87855
D69H	-1.3434
D69I	-2.87855
D69K	-2.87855
D69L	-2.87855
D69M	-2.87855
D69N	-1.74452
D69P	-2.87855
D69Q	-1.74452
D69R	-2.87855
D69S	-2.00299
D69T	-1.95228
D69V	-2.87855
D69W	-2.87855
D69Y	-2.87855
K70A	-1.97411
K70C	-2.30588
K70D	-2.86016
K70E	-2.86016
K70F	-3.02701
K70G	-3.02701
K70H	-2.86016
K70I	-2.76256
K70=
K70L	-2.76256
K70M	-2.76256
K70N	-2.86016
K70P	-3.02701
K70Q	-2.86016
K70R	-0.715032
K70S	-1.96498
K70T	-1.81798
K70V	-2.76256
K70W	-3.02701
K70Y	-3.02701
K71A	-2.02999
K71C	-2.02999
K71D	-2.59264
K71E	-2.59264
K71F	-3.04043
K71G	-3.04043
K71H	-2.59264
K71I	-2.59264
K71=
K71L	-2.1415
K71M	-2.59264
K71N	-2.20902
K71P	-3.04043
K71Q	-2.59264
K71R	-0.774385
K71S	-1.74141
K71T	-0.833935
K71V	-2.59264
K71W	-3.04043
K71Y	-3.04043
L72A	-4.22954
L72C	-4.22954
L72D	-4.22954
L72E	-4.22954
L72F	-4.22954
L72G	-4.22954
L72H	-4.22954
L72I	-2.54876
L72K	-4.22954
L72=
L72M	-2.54876
L72N	-4.22954
L72P	-4.22954
L72Q	-4.22954
L72R	-4.22954
L72S	-4.22954
L72T	-4.22954
L72V	-2.54876
L72W	-4.22954
L72Y	-4.22954
Q73A	-0.456333
Q73C	-1.35359
Q73D	-1.52066
Q73E	-1.52066
Q73F	-2.23591
Q73G	-1.74529
Q73H	-1.52066
Q73I	-1.57617
Q73K	-0.351053
Q73L	-1.85046
Q73M	-1.85046
Q73N	-0.600961
Q73P	-2.23591
Q73=
Q73R	-1.59831
Q73S	-0.473887
Q73T	-0.421308
Q73V	-1.60242
Q73W	-2.23591
Q73Y	-2.23591
E74A	-2.74358
E74C	-2.74358
E74D	-0.692913
E74=
E74F	-2.90187
E74G	-2.90187
E74H	-1.75312
E74I	-2.90187
E74K	-1.79301
E74L	-2.90187
E74M	-2.90187
E74N	-1.75312
E74P	-2.90187
E74Q	-1.75312
E74R	-2.74358
E74S	-2.47989
E74T	-2.74358
E74V	-2.90187
E74W	-2.90187
E74Y	-2.90187
Y75A	-4.47098
Y75C	-4.47098
Y75D	-4.47098
Y75E	-4.47098
Y75F	-2.23092
Y75G	-4.47098
Y75H	-4.47098
Y75I	-3.57864
Y75K	-4.47098
Y75L	-3.98323
Y75M	-3.98323
Y75N	-4.47098
Y75P	-4.47098
Y75Q	-4.47098
Y75R	-4.47098
Y75S	-4.47098
Y75T	-4.47098
Y75V	-3.98323
Y75W	-2.70107
Y75=
N76A	-3.10927
N76C	-3.10927
N76D	-0.795108
N76E	-1.88639
N76F	-3.10927
N76G	-2.22439
N76H	-1.88639
N76I	-3.10927
N76K	-3.10927
N76L	-3.10927
N76M	-3.10927
N76=
N76P	-3.10927
N76Q	-1.88639
N76R	-3.10927
N76S	-3.10927
N76T	-3.10927
N76V	-3.10927
N76W	-3.10927
N76Y	-3.10927
V77A	-4.12583
V77C	-4.12583
V77D	-4.36361
V77E	-4.36361
V77F	-4.36361
V77G	-4.36361
V77H	-4.36361
V77I	-2.17383
V77K	-4.36361
V77L	-2.63351
V77M	-2.63351
V77N	-4.36361
V77P	-4.36361
V77Q	-4.36361
V77R	-4.36361
V77S	-4.12583
V77T	-4.12583
V77=
V77W	-4.36361
V77Y	-4.36361
G78A	-0.922803
G78C	-1.87723
G78D	-0.220449
G78E	-0.396951
G78F	-2.27723
G78=
G78H	-0.234691
G78I	-2.27723
G78K	-2.27723
G78L	-2.27723
G78M	-2.27723
G78N	-0.393041
G78P	-2.27723
G78Q	-1.29484
G78R	-2.27723
G78S	-1.66417
G78T	-1.87723
G78V	-2.27723
G78W	-2.27723
G78Y	-2.27723
G79A	-4.40136
G79C	-4.40136
G79D	-3.78012
G79E	-3.30088
G79F	-4.40136
G79=
G79H	-3.66321
G79I	-4.40136
G79K	-4.40136
G79L	-4.40136
G79M	-4.40136
G79N	-3.78012
G79P	-4.40136
G79Q	-3.78012
G79R	-4.40136
G79S	-4.40136
G79T	-4.40136
G79V	-4.40136
G79W	-4.40136
G79Y	-4.40136
K80A	-3.10784
K80C	-2.73094
K80D	-3.27026
K80E	-3.27026
K80F	-3.67262
K80G	-3.67262
K80H	-3.27026
K80I	-3.67262
K80=
K80L	-3.67262
K80M	-3.67262
K80N	-2.75793
K80P	-3.67262
K80Q	-3.27026
K80R	-1.80584
K80S	-3.10784
K80T	-3.10784
K80V	-3.67262
K80W	-3.67262
K80Y	-3.67262
V81A	-4.21257
V81C	-4.21257
V81D	-4.45547
V81E	-4.45547
V81F	-4.45547
V81G	-4.45547
V81H	-4.45547
V81I	-2.69032
V81K	-4.45547
V81L	-2.69032
V81M	-2.69032
V81N	-4.45547
V81P	-4.45547
V81Q	-4.45547
V81R	-4.45547
V81S	-4.21257
V81T	-4.21257
V81=
V81W	-4.45547
V81Y	-4.45547
I82A	-3.78196
I82C	-3.78196
I82D	-3.78196
I82E	-3.78196
I82F	-3.78196
I82G	-3.78196
I82H	-3.78196
I82=
I82K	-3.78196
I82L	-1.86703
I82M	-1.93671
I82N	-3.78196
I82P	-3.78196
I82Q	-3.78196
I82R	-3.78196
I82S	-3.78196
I82T	-3.78196
I82V	-1.85771
I82W	-3.78196
I82Y	-3.78196
H83A	-4.46446
H83C	-4.46446
H83D	-2.69032
H83E	-2.69032
H83F	-4.46446
H83G	-4.46446
H83=
H83I	-4.46446
H83K	-4.46446
H83L	-4.46446
H83M	-4.46446
H83N	-2.69032
H83P	-4.46446
H83Q	-2.69032
H83R	-4.46446
H83S	-4.46446
H83T	-4.46446
H83V	-4.46446
H83W	-4.46446
H83Y	-4.46446
L84A	-4.20088
L84C	-4.20088
L84D	-4.20088
L84E	-4.20088
L84F	-4.20088
L84G	-4.20088
L84H	-4.20088
L84I	-2.53402
L84K	-3.97208
L84=
L84M	-2.53402
L84N	-4.20088
L84P	-4.20088
L84Q	-4.20088
L84R	-3.41812
L84S	-4.20088
L84T	-4.20088
L84V	-1.93819
L84W	-4.20088
L84Y	-4.20088
V85A	-4.46446
V85C	-4.46446
V85D	-4.46446
V85E	-4.46446
V85F	-4.46446
V85G	-4.46446
V85H	-4.46446
V85I	-2.69032
V85K	-4.46446
V85L	-2.10219
V85M	-2.69032
V85N	-4.46446
V85P	-4.46446
V85Q	-4.46446
V85R	-4.46446
V85S	-4.46446
V85T	-4.46446
V85=
V85W	-4.46446
V85Y	-4.46446
E86A	-2.68748
E86C	-2.88991
E86D	-1.84463
E86=
E86F	-3.05646
E86G	-3.05646
E86H	-1.4109
E86I	-2.88991
E86K	-3.05646
E86L	-2.88991
E86M	-2.83039
E86N	-1.84463
E86P	-3.05646
E86Q	-1.35998
E86R	-3.05646
E86S	-2.88991
E86T	-2.88991
E86V	-2.88991
E86W	-3.05646
E86Y	-3.05646
R87A	-3.82178
R87C	-3.82178
R87D	-4.04204
R87E	-4.04204
R87F	-4.04204
R87G	-3.28849
R87H	-4.04204
R87I	-4.04204
R87K	-1.97707
R87L	-4.04204
R87M	-4.04204
R87N	-4.04204
R87P	-4.04204
R87Q	-4.04204
R87=
R87S	-3.42134
R87T	-3.82178
R87V	-4.04204
R87W	-4.04204
R87Y	-4.04204
A88=
A88C	-2.05221
A88D	-3.04054
A88E	-3.04054
A88F	-3.33422
A88G	-3.33422
A88H	-3.04054
A88I	-2.74686
A88K	-2.50811
A88L	-2.26432
A88M	-2.74686
A88N	-3.04054
A88P	-1.98118
A88Q	-2.59191
A88R	-2.85525
A88S	-2.05221
A88T	-2.05221
A88V	-2.43946
A88W	-3.33422
A88Y	-3.33422
P89A	-4.60612
P89C	-4.60612
P89D	-4.60612
P89E	-4.60612
P89F	-4.60612
P89G	-4.60612
P89H	-4.60612
P89I	-4.60612
P89K	-4.60612
P89L	-4.60612
P89M	-4.60612
P89N	-4.60612
P89=
P89Q	-4.60612
P89R	-4.60612
P89S	-4.60612
P89T	-4.60612
P89V	-4.60612
P89W	-4.60612
P89Y	-4.60612
P90A	-4.08492
P90C	-4.08492
P90D	-4.47172
P90E	-4.47172
P90F	-4.47172
P90G	-4.47172
P90H	-4.47172
P90I	-4.47172
P90K	-3.98364
P90L	-4.47172
P90M	-4.47172
P90N	-4.47172
P90=
P90Q	-4.47172
P90R	-3.57877
P90S	-4.08492
P90T	-4.08492
P90V	-4.47172
P90W	-4.47172
P90Y	-4.47172
Q91A	-1.60461
Q91C	-1.89685
Q91D	-1.474
Q91E	-1.64687
Q91F	-2.6192
Q91G	-2.01801
Q91H	-1.29235
Q91I	-2.27394
Q91K	-2.38353
Q91L	-2.02726
Q91M	-2.27394
Q91N	-1.64687
Q91P	-0.982617
Q91=
Q91R	-2.26698
Q91S	-1.5847
Q91T	-1.50962
Q91V	-2.27394
Q91W	-2.6192
Q91Y	-2.6192
T92A	-0.205124
T92C	-0.944577
T92D	-1.24085
T92E	-1.24085
T92F	-1.5112
T92G	-1.16953
T92H	-1.07774
T92I	-1.27177
T92K	-1.34063
T92L	-1.15633
T92M	-1.27177
T92N	-1.24085
T92P	-0.519266
T92Q	-1.07127
T92R	-1.12344
T92S	-0.406542
T92=
T92V	-1.27177
T92W	-1.5112
T92Y	-1.5112
H93A	-0.659266
H93C	-0.847192
H93D	-0.777656
H93E	-0.76816
H93F	-1.39168
H93G	-0.819
H93=
H93I	-1.39168
H93K	-1.19545
H93L	-1.39168
H93M	-1.39168
H93N	-0.38545
H93P	-1.39168
H93Q	-0.0615763
H93R	-0.975374
H93S	-0.28111
H93T	-0.263711
H93V	-1.39168
H93W	-1.39168
H93Y	-1.39168
L94A	-0.493301
L94C	-0.790249
L94D	-0.689793
L94E	-0.689793
L94F	-1.20479
L94G	-0.724566
L94H	-0.122392
L94I	-0.910184
L94K	-0.958256
L94=
L94M	-0.369177
L94N	-0.534328
L94P	-0.296541
L94Q	-0.0783374
L94R	-0.776272
L94S	-0.0437056
L94T	-0.301491
L94V	-0.416666
L94W	-1.20479
L94Y	-1.20479
P95A	-0.484268
P95C	-1.44894
P95D	-1.425
P95E	-1.67121
P95F	-2.17967
P95G	-1.07017
P95H	-1.40021
P95I	-1.9734
P95K	-1.5753
P95L	-1.19183
P95M	-1.9734
P95N	-1.67121
P95=
P95Q	-0.846807
P95R	-1.30939
P95S	-0.550367
P95T	-0.632931
P95V	-1.9734
P95W	-2.17967
P95Y	-2.17967
S96A	-0.635443
S96C	-0.735811
S96D	-1.37481
S96E	-1.59768
S96F	-2.15596
S96G	-0.466684
S96H	-1.59768
S96I	-2.15596
S96K	-2.15596
S96L	-2.15596
S96M	-2.15596
S96N	-0.803756
S96P	-1.64182
S96Q	-0.985947
S96R	-2.15596
S96=
S96T	-0.456649
S96V	-2.15596
S96W	-2.15596
S96Y	-2.15596
G97A	-0.60186
G97C	-1.53952
G97D	-1.69345
G97E	-1.69345
G97F	-2.39048
G97=
G97H	-1.62365
G97I	-2.39048
G97K	-2.39048
G97L	-2.39048
G97M	-2.39048
G97N	-1.39467
G97P	-1.16728
G97Q	-1.69345
G97R	-2.39048
G97S	-0.565258
G97T	-1.19585
G97V	-2.39048
G97W	-2.39048
G97Y	-2.39048
A98=
A98C	-1.34992
A98D	-0.603648
A98E	-0.606325
A98F	-1.94203
A98G	-0.087751
A98H	-1.30239
A98I	-1.94203
A98K	-1.74885
A98L	-1.94203
A98M	-1.94203
A98N	-1.03249
A98P	-1.45825
A98Q	-1.20686
A98R	-1.5093
A98S	-1.03953
A98T	-1.10757
A98V	-1.94203
A98W	-1.94203
A98Y	-1.94203
S99A	-0.0626269
S99C	-0.951947
S99D	-0.98735
S99E	-1.13567
S99F	-1.47146
S99G	-0.478888
S99H	-1.13567
S99I	-1.47146
S99K	-1.27189
S99L	-1.47146
S99M	-1.47146
S99N	-0.945331
S99P	-0.363424
S99Q	-0.962363
S99R	-0.753176
S99=
S99T	-0.401243
S99V	-1.47146
S99W	-1.47146
S99Y	-1.47146
S100A	-0.651565
S100C	-1.49996
S100D	-1.65249
S100E	-1.64504
S100F	-2.43415
S100G	-0.661871
S100H	-1.92634
S100I	-2.20964
S100K	-1.9636
S100L	-2.20964
S100M	-2.20964
S100N	-1.16435
S100P	-1.36971
S100Q	-1.68176
S100R	-1.67419
S100=
S100T	-0.746865
S100V	-1.93656
S100W	-2.43415
[truncated: 20,641 more rows]

## Sheet: UBQLN1
variant	GEMME_score
M1A	-0.130748
M1C	-0.130748
M1D	-0.130748
M1E	-0.130748
M1F	-0.130748
M1G	-0.130748
M1H	-0.130748
M1I	-0.110251
M1K	-0.130748
M1L	-0.110251
M1=
M1N	-0.130748
M1P	-0.130748
M1Q	-0.130748
M1R	-0.130748
M1S	-0.130748
M1T	-0.130748
M1V	-0.110251
M1W	-0.130748
M1Y	-0.130748
A2=
A2C	-0.110251
A2D	-0.128663
A2E	-0.128663
A2F	-0.128663
A2G	-0.128663
A2H	-0.128663
A2I	-0.128663
A2K	-0.128663
A2L	-0.128663
A2M	-0.128663
A2N	-0.128663
A2P	-0.128663
A2Q	-0.128663
A2R	-0.128663
A2S	-0.110251
A2T	-0.110251
A2V	-0.128663
A2W	-0.128663
A2Y	-0.128663
E3A	-0.128663
E3C	-0.128663
E3D	-0.110251
E3=
E3F	-0.128663
E3G	-0.128663
E3H	-0.110251
E3I	-0.128663
E3K	-0.128663
E3L	-0.128663
E3M	-0.128663
E3N	-0.110251
E3P	-0.128663
E3Q	-0.110251
E3R	-0.128663
E3S	-0.128663
E3T	-0.128663
E3V	-0.128663
E3W	-0.128663
E3Y	-0.128663
S4A	0
S4C	0
S4D	0
S4E	0
S4F	0
S4G	0
S4H	0
S4I	0
S4K	0
S4L	0
S4M	0
S4N	0
S4P	0
S4Q	0
S4R	0
S4=
S4T	0
S4V	0
S4W	0
S4Y	0
G5A	-0.156807
G5C	-0.156807
G5D	-0.156807
G5E	-0.156807
G5F	-0.156807
G5=
G5H	-0.156807
G5I	-0.147297
G5K	-0.156807
G5L	-0.147297
G5M	-0.147297
G5N	-0.156807
G5P	-0.156807
G5Q	-0.156807
G5R	-0.156807
G5S	-0.156807
G5T	-0.156807
G5V	-0.147297
G5W	-0.156807
G5Y	-0.156807
E6A	-0.156807
E6C	-0.156807
E6D	-0.132224
E6=
E6F	-0.156807
E6G	-0.156807
E6H	-0.132224
E6I	-0.156807
E6K	-0.156807
E6L	-0.156807
E6M	-0.156807
E6N	-0.132224
E6P	-0.156807
E6Q	-0.132224
E6R	-0.156807
E6S	-0.156807
E6T	-0.156807
E6V	-0.156807
E6W	-0.156807
E6Y	-0.156807
S7A	-0.132224
S7C	-0.132224
S7D	-0.156807
S7E	-0.156807
S7F	-0.156807
S7G	-0.156807
S7H	-0.156807
S7I	-0.156807
S7K	-0.156807
S7L	-0.156807
S7M	-0.156807
S7N	-0.156807
S7P	-0.156807
S7Q	-0.156807
S7R	-0.156807
S7=
S7T	-0.132224
S7V	-0.156807
S7W	-0.156807
S7Y	-0.156807
G8A	0
G8C	0
G8D	0
G8E	0
G8F	0
G8=
G8H	0
G8I	0
G8K	0
G8L	0
G8M	0
G8N	0
G8P	0
G8Q	0
G8R	0
G8S	0
G8T	0
G8V	0
G8W	0
G8Y	0
G9A	-0.122819
G9C	-0.122819
G9D	-0.122819
G9E	-0.122819
G9F	-0.130748
G9=
G9H	-0.122819
G9I	-0.130748
G9K	-0.130748
G9L	-0.130748
G9M	-0.130748
G9N	-0.122819
G9P	-0.130748
G9Q	-0.122819
G9R	-0.130748
G9S	-0.0949154
G9T	-0.122819
G9V	-0.130748
G9W	-0.130748
G9Y	-0.130748
P10A	-0.154305
P10C	-0.154305
P10D	-0.139232
P10E	-0.139232
P10F	-0.154305
P10G	-0.154305
P10H	-0.139232
P10I	-0.154305
P10K	-0.154305
P10L	-0.154305
P10M	-0.154305
P10N	-0.139232
P10=
P10Q	-0.071315
P10R	-0.154305
P10S	-0.154305
P10T	-0.154305
P10V	-0.154305
P10W	-0.154305
P10Y	-0.154305
P11A	-0.151244
P11C	-0.151244
P11D	-0.151244
P11E	-0.151244
P11F	-0.151244
P11G	-0.151244
P11H	-0.151244
P11I	-0.151244
P11K	-0.151244
P11L	-0.151244
P11M	-0.151244
P11N	-0.151244
P11=
P11Q	-0.151244
P11R	-0.151244
P11S	-0.151244
P11T	-0.151244
P11V	-0.151244
P11W	-0.151244
P11Y	-0.151244
G12A	0
G12C	0
G12D	0
G12E	0
G12F	0
G12=
G12H	0
G12I	0
G12K	0
G12L	0
G12M	0
G12N	0
G12P	0
G12Q	0
G12R	0
G12S	0
G12T	0
G12V	0
G12W	0
G12Y	0
S13A	0
S13C	0
S13D	0
S13E	0
S13F	0
S13G	0
S13H	0
S13I	0
S13K	0
S13L	0
S13M	0
S13N	0
S13P	0
S13Q	0
S13R	0
S13=
S13T	0
S13V	0
S13W	0
S13Y	0
Q14A	0
Q14C	0
Q14D	0
Q14E	0
Q14F	0
Q14G	0
Q14H	0
Q14I	0
Q14K	0
Q14L	0
Q14M	0
Q14N	0
Q14P	0
Q14=
Q14R	0
Q14S	0
Q14T	0
Q14V	0
Q14W	0
Q14Y	0
D15A	0
D15C	0
D15=
D15E	0
D15F	0
D15G	0
D15H	0
D15I	0
D15K	0
D15L	0
D15M	0
D15N	0
D15P	0
D15Q	0
D15R	0
D15S	0
D15T	0
D15V	0
D15W	0
D15Y	0
S16A	0
S16C	0
S16D	0
S16E	0
S16F	0
S16G	0
S16H	0
S16I	0
S16K	0
S16L	0
S16M	0
S16N	0
S16P	0
S16Q	0
S16R	0
S16=
S16T	0
S16V	0
S16W	0
S16Y	0
A17=
A17C	0
A17D	0
A17E	0
A17F	0
A17G	0
A17H	0
A17I	0
A17K	0
A17L	0
A17M	0
A17N	0
A17P	0
A17Q	0
A17R	0
A17S	0
A17T	0
A17V	0
A17W	0
A17Y	0
A18=
A18C	0
A18D	0
A18E	0
A18F	0
A18G	0
A18H	0
A18I	0
A18K	0
A18L	0
A18M	0
A18N	0
A18P	0
A18Q	0
A18R	0
A18S	0
A18T	0
A18V	0
A18W	0
A18Y	0
G19A	0
G19C	0
G19D	0
G19E	0
G19F	0
G19=
G19H	0
G19I	0
G19K	0
G19L	0
G19M	0
G19N	0
G19P	0
G19Q	0
G19R	0
G19S	0
G19T	0
G19V	0
G19W	0
G19Y	0
A20=
A20C	-0.132224
A20D	-0.156807
A20E	-0.156807
A20F	-0.156807
A20G	-0.123512
A20H	-0.156807
A20I	-0.147297
A20K	-0.156807
A20L	-0.147297
A20M	-0.147297
A20N	-0.156807
A20P	-0.156807
A20Q	-0.156807
A20R	-0.156807
A20S	-0.118645
A20T	-0.132224
A20V	-0.147297
A20W	-0.156807
A20Y	-0.156807
E21A	-0.00671648
E21C	-0.00839636
E21D	-0.00886632
E21=
E21F	-0.00987704
E21G	-0.00832878
E21H	-0.00886632
E21I	-0.00987704
E21K	-0.00987704
E21L	-0.00987704
E21M	-0.00987704
E21N	-0.00886632
E21P	-0.00987704
E21Q	-0.00886632
E21R	-0.00987704
E21S	-0.00645464
E21T	-0.00839636
E21V	-0.00987704
E21W	-0.00987704
E21Y	-0.00987704
G22A	-0.00913099
G22C	-0.00913099
G22D	-0.00913099
G22E	-0.0074511
G22F	-0.0101417
G22=
G22H	-0.00913099
G22I	-0.0101417
G22K	-0.0101417
G22L	-0.0101417
G22M	-0.0101417
G22N	-0.00913099
G22P	-0.0101417
G22Q	-0.00913099
G22R	-0.0101417
G22S	-0.00913099
G22T	-0.00913099
G22V	-0.0101417
G22W	-0.0101417
G22Y	-0.0101417
A23=
A23C	-0.0566673
A23D	-0.0661308
A23E	-0.0661308
A23F	-0.0661308
A23G	-0.0488681
A23H	-0.0661308
A23I	-0.0661308
A23K	-0.0661308
A23L	-0.0661308
A23M	-0.0661308
A23N	-0.0661308
A23P	-0.0661308
A23Q	-0.0661308
A23R	-0.0661308
A23S	-0.0508476
A23T	-0.0566673
A23V	-0.0661308
A23W	-0.0661308
A23Y	-0.0661308
G24A	0
G24C	0
G24D	0
G24E	0
G24F	0
G24=
G24H	0
G24I	0
G24K	0
G24L	0
G24M	0
G24N	0
G24P	0
G24Q	0
G24R	0
G24S	0
G24T	0
G24V	0
G24W	0
G24Y	0
A25=
A25C	0
A25D	0
A25E	0
A25F	0
A25G	0
A25H	0
A25I	0
A25K	0
A25L	0
A25M	0
A25N	0
A25P	0
A25Q	0
A25R	0
A25S	0
A25T	0
A25V	0
A25W	0
A25Y	0
P26A	0
P26C	0
P26D	0
P26E	0
P26F	0
P26G	0
P26H	0
P26I	0
P26K	0
P26L	0
P26M	0
P26N	0
P26=
P26Q	0
P26R	0
P26S	0
P26T	0
P26V	0
P26W	0
P26Y	0
A27=
A27C	0
A27D	0
A27E	0
A27F	0
A27G	0
A27H	0
A27I	0
A27K	0
A27L	0
A27M	0
A27N	0
A27P	0
A27Q	0
A27R	0
A27S	0
A27T	0
A27V	0
A27W	0
A27Y	0
A28=
A28C	-0.132224
A28D	-0.15005
A28E	-0.15005
A28F	-0.133314
A28G	-0.117146
A28H	-0.15005
A28I	-0.134977
A28K	-0.0964885
A28L	-0.0932451
A28M	-0.134977
A28N	-0.15005
A28P	-0.165123
A28Q	-0.15005
A28R	-0.136593
A28S	-0.132224
A28T	-0.132224
A28V	-0.109925
A28W	-0.155613
A28Y	-0.155613
A29=
A29C	0
A29D	0
A29E	0
A29F	0
A29G	0
A29H	0
A29I	0
A29K	0
A29L	0
A29M	0
A29N	0
A29P	0
A29Q	0
A29R	0
A29S	0
A29T	0
A29V	0
A29W	0
A29Y	0
A30=
A30C	-0.142632
A30D	-0.0723112
A30E	-0.0703074
A30F	-0.193925
A30G	-0.106878
A30H	-0.14689
A30I	-0.0938496
A30K	-0.0872489
A30L	-0.154867
A30M	-0.154867
A30N	-0.0930821
A30P	-0.193925
A30Q	-0.14689
A30R	-0.0652408
A30S	-0.0990782
A30T	-0.10944
A30V	-0.110552
A30W	-0.193925
A30Y	-0.193925
S31A	-0.0561189
S31C	-0.0853122
S31D	-0.0523406
S31E	-0.0559277
S31F	-0.152909
S31G	-0.0964089
S31H	-0.11857
S31I	-0.0744979
S31K	-0.1009
S31L	-0.125412
S31M	-0.0998541
S31N	-0.0739734
S31P	-0.109036
S31Q	-0.0840266
S31R	-0.142639
S31=
S31T	-0.0735554
S31V	-0.0635522
S31W	-0.152909
S31Y	-0.152909
A32=
A32C	-0.625268
A32D	-0.13408
A32E	-0.223809
A32F	-0.907932
A32G	-0.47665
A32H	-0.460929
A32I	-0.415387
A32K	-0.582086
A32L	-0.572394
A32M	-0.473621
A32N	-0.298137
A32P	-0.212216
A32Q	-0.251532
A32R	-0.456776
A32S	-0.139908
A32T	-0.26887
A32V	-0.265229
A32W	-0.907932
A32Y	-0.907932
E33A	-0.570917
E33C	-1.25383
E33D	-0.286803
E33=
E33F	-1.05801
E33G	-0.531001
E33H	-1.28176
E33I	-1.09574
E33K	-0.783262
E33L	-1.30644
E33M	-1.18972
E33N	-0.609152
E33P	-0.690932
E33Q	-1.28176
E33R	-0.925598
E33S	-0.524566
E33T	-0.354824
E33V	-1.09714
E33W	-1.68919
E33Y	-1.68919
P34A	-0.373935
P34C	-0.901485
P34D	-1.16182
P34E	-1.02204
P34F	-2.76722
P34G	-0.716511
P34H	-2.07603
P34I	-2.11773
P34K	-1.18063
P34L	-1.45348
P34M	-1.39167
P34N	-1.07912
P34=
P34Q	-1.08587
P34R	-0.762491
P34S	-0.775365
P34T	-1.0824
P34V	-1.21592
P34W	-2.76722
P34Y	-2.76722
K35A	-0.301705
K35C	-0.810534
K35D	-0.57361
K35E	-0.515506
K35F	-1.5931
K35G	-0.42995
K35H	-0.438999
K35I	-1.04087
K35=
K35L	-1.37329
K35M	-1.11511
K35N	-0.391685
K35P	-0.550146
K35Q	-0.501259
K35R	-0.248963
K35S	-0.257784
K35T	-0.248461
K35V	-1.1086
K35W	-1.5931
K35Y	-1.5931
I36A	-0.475306
I36C	-1.14905
I36D	-1.205
I36E	-1.21911
I36F	-1.07777
I36G	-1.32122
I36H	-1.72447
I36=
I36K	-0.799625
I36L	-0.359291
I36M	-0.625313
I36N	-0.935403
I36P	-0.862775
I36Q	-1.31791
I36R	-0.812081
I36S	-0.839672
I36T	-0.745965
I36V	-0.772888
I36W	-1.82778
I36Y	-1.82778
M37A	-1.91257
M37C	-2.61357
M37D	-3.36368
M37E	-3.36368
M37F	-2.10164
M37G	-3.51889
M37H	-3.36368
M37I	-0.224006
M37K	-2.52322
M37L	-1.13173
M37=
M37N	-3.36368
M37P	-3.51889
M37Q	-2.65237
M37R	-2.67832
M37S	-1.9677
M37T	-1.78963
M37V	-0.934377
M37W	-2.08676
M37Y	-2.94455
K38A	-1.23585
K38C	-1.45542
K38D	-1.30665
K38E	-1.50524
K38F	-2.27693
K38G	-2.77743
K38H	-1.19894
K38I	-1.55777
K38=
K38L	-1.6915
K38M	-1.65643
K38N	-0.889725
K38P	-2.77743
K38Q	-1.02694
K38R	-0.430893
K38S	-0.793428
K38T	-0.838762
K38V	-1.14273
K38W	-2.64951
K38Y	-2.64951
V39A	-3.70017
V39C	-3.07243
V39D	-3.83254
V39E	-3.83254
V39F	-3.18191
V39G	-4.11721
V39H	-3.20293
V39I	-1.00331
V39K	-4.11721
V39L	-1.07553
V39M	-2.01002
V39N	-3.83254
V39P	-4.11721
V39Q	-3.83254
V39R	-4.11721
V39S	-3.70017
V39T	-3.12091
V39=
V39W	-3.70017
V39Y	-3.70017
T40A	-1.18365
T40C	-2.0593
T40D	-2.18326
T40E	-2.18326
T40F	-1.51558
T40G	-3.22499
T40H	-1.12134
T40I	-1.16032
T40K	-1.62479
T40L	-0.935945
T40M	-1.20508
T40N	-1.12949
T40P	-3.22499
T40Q	-1.71695
T40R	-1.60274
T40S	-1.29293
T40=
T40V	-0.996953
T40W	-2.66108
T40Y	-2.66108
V41A	-2.64016
V41C	-3.55994
V41D	-4.10533
V41E	-4.10533
V41F	-3.41361
V41G	-4.29295
V41H	-4.10533
V41I	-1.17555
V41K	-3.19961
V41L	-0.986169
V41M	-2.60863
V41N	-4.10533
V41P	-3.44915
V41Q	-3.47142
V41R	-3.85731
V41S	-3.55994
V41T	-3.55994
V41=
V41W	-3.91771
V41Y	-3.91771
K42A	-2.07412
K42C	-3.77881
K42D	-3.88339
K42E	-3.88339
K42F	-4.50828
K42G	-3.71788
K42H	-3.88339
K42I	-4.31115
K42=
K42L	-4.31115
K42M	-4.31115
K42N	-2.91914
K42P	-3.43504
K42Q	-2.71793
K42R	-1.62487
K42S	-3.08681
K42T	-2.80668
K42V	-4.31115
K42W	-4.50828
K42Y	-4.50828
T43A	-1.11915
T43C	-1.71998
T43D	-3.72472
T43E	-3.72472
T43F	-3.87481
T43G	-2.97988
T43H	-3.72472
T43I	-3.15871
T43K	-2.88769
T43L	-3.05774
T43M	-2.84692
T43N	-2.90155
T43P	-3.18709
T43Q	-3.02983
T43R	-2.85964
T43S	-1.1206
T43=
T43V	-3.24264
T43W	-3.87481
T43Y	-3.68513
P44A	-1.18652
P44C	-2.70499
P44D	-3.61197
P44E	-3.61197
P44F	-2.29146
P44G	-3.03559
P44H	-3.61197
P44I	-3.04525
P44K	-3.99564
P44L	-1.86275
P44M	-3.04525
P44N	-3.61197
P44=
P44Q	-3.06169
P44R	-3.99564
P44S	-1.19413
P44T	-1.33496
P44V	-2.06661
P44W	-3.80381
P44Y	-3.80381
K45A	-1.9768
K45C	-3.00226
K45D	-2.06454
K45E	-2.36288
K45F	-3.60037
K45G	-1.72669
K45H	-3.03994
K45I	-3.86235
K45=
K45L	-3.86235
K45M	-2.8871
K45N	-1.93713
K45P	-4.25872
K45Q	-1.65738
K45R	-1.22274
K45S	-2.00608
K45T	-1.7784
K45V	-3.86235
K45W	-2.93836
K45Y	-3.60037
E46A	-1.61625
E46C	-2.47506
E46D	-0.544639
E46=
E46F	-3.33754
E46G	-1.37291
E46H	-1.5283
E46I	-2.3939
E46K	-1.82756
E46L	-3.01415
E46M	-2.61457
E46N	-1.04109
E46P	-3.59382
E46Q	-1.22174
E46R	-1.856
E46S	-1.67936
E46T	-1.43666
E46V	-2.20714
E46W	-3.33754
E46Y	-3.33754
K47A	-2.09586
K47C	-2.31932
K47D	-2.48685
K47E	-1.93711
K47F	-4.14346
K47G	-2.64801
K47H	-2.95869
K47I	-2.68857
K47=
K47L	-2.62952
K47M	-2.75895
K47N	-2.5114
K47P	-4.14346
K47Q	-1.72868
K47R	-1.11281
K47S	-1.53203
K47T	-1.99854
K47V	-2.73976
K47W	-4.14346
K47Y	-4.14346
E48A	-2.26057
E48C	-2.71898
E48D	-1.32357
E48=
E48F	-1.49872
E48G	-2.4305
E48H	-0.911854
E48I	-1.88894
E48K	-1.11876
E48L	-1.88134
E48M	-2.53407
E48N	-1.41066
E48P	-2.90692
E48Q	-0.904411
E48R	-1.26086
E48S	-2.13872
E48T	-2.71898
E48V	-1.96128
E48W	-2.20238
E48Y	-1.12204
E49A	-1.2018
E49C	-2.25601
E49D	-0.94796
E49=
E49F	-3.48993
E49G	-1.82254
E49H	-1.38736
E49I	-1.56369
E49K	-3.17358
E49L	-2.69905
E49M	-2.24532
E49N	-1.02749
E49P	-2.35454
E49Q	-1.00693
E49R	-2.6332
E49S	-1.05544
E49T	-0.844414
E49V	-1.54581
E49W	-3.48993
E49Y	-3.48993
F50A	-2.84608
F50C	-3.18361
F50D	-4.20302
F50E	-4.20302
F50=
F50G	-4.20302
F50H	-4.20302
F50I	-0.56444
F50K	-4.20302
F50L	-1.26417
F50M	-1.96238
F50N	-4.20302
F50P	-4.20302
F50Q	-4.20302
F50R	-4.20302
F50S	-3.00425
F50T	-2.83559
F50V	-0.875626
F50W	-2.68534
F50Y	-1.82998
A51=
A51C	-2.03
A51D	-0.796751
A51E	-0.754466
A51F	-2.81223
A51G	-2.19562
A51H	-1.47894
A51I	-1.36226
A51K	-1.27385
A51L	-0.702126
A51M	-1.35087
A51N	-1.34966
A51P	-2.34196
A51Q	-0.967599
A51R	-1.178
A51S	-0.954902
A51T	-0.491782
A51V	-0.603319
A51W	-2.43954
A51Y	-2.81223
V52A	-1.96486
V52C	-1.50961
V52D	-2.99172
V52E	-3.54038
V52F	-3.02678
V52G	-3.80568
V52H	-3.54038
V52I	-0.563784
V52K	-3.80568
V52L	-1.06117
V52M	-2.32722
V52N	-3.54038
V52P	-2.31873
V52Q	-3.54038
V52R	-3.80568
V52S	-1.9991
V52T	-1.0712
V52=
V52W	-3.63829
V52Y	-3.63829
P53A	-0.156837
P53C	-0.297291
P53D	-0.541308
P53E	-0.466838
P53F	-1.86617
P53G	-0.504004
P53H	-1.01235
P53I	-0.946018
P53K	-0.80146
P53L	-1.1158
P53M	-0.981217
P53N	-0.479168
P53=
P53Q	-0.629832
P53R	-0.950068
P53S	-0.124823
P53T	-0.456131
P53V	-0.982039
P53W	-1.37458
P53Y	-1.55769
E54A	-1.16473
E54C	-2.41511
E54D	-0.522408
E54=
E54F	-2.81305
E54G	-1.15103
E54H	-1.54083
E54I	-1.64498
E54K	-1.92964
E54L	-1.08609
E54M	-1.96547
E54N	-1.37569
E54P	-1.38596
E54Q	-0.919063
E54R	-2.18283
E54S	-1.41925
E54T	-1.22998
E54V	-1.58652
E54W	-2.9504
E54Y	-2.25113
N55A	-1.18602
N55C	-1.879
N55D	-0.424982
N55E	-0.740944
N55F	-2.73996
N55G	-0.960268
N55H	-1.23577
N55I	-2.39631
N55K	-1.3258
N55L	-2.07033
N55M	-2.39631
N55=
N55P	-2.73996
N55Q	-1.16121
N55R	-0.874925
N55S	-0.944016
N55T	-0.518487
N55V	-1.88118
N55W	-2.73996
N55Y	-2.73996
S56A	-0.495704
S56C	-0.962518
S56D	-1.72737
S56E	-2.05775
S56F	-3.05085
S56G	-1.58302
S56H	-2.66175
S56I	-1.3768
S56K	-2.37085
S56L	-1.34407
S56M	-1.99449
S56N	-1.50154
S56P	-2.38772
S56Q	-2.10451
S56R	-2.19026
S56=
S56T	-1.02889
S56V	-1.23773
S56W	-3.05085
S56Y	-2.74937
S57A	-1.15284
S57C	-2.46754
S57D	-1.78043
S57E	-1.88573
S57F	-4.0504
S57G	-2.16964
S57H	-3.17955
S57I	-3.14751
S57K	-2.68249
S57L	-2.20447
S57M	-3.14751
S57N	-1.81281
S57P	-3.2985
S57Q	-2.55927
S57R	-2.97759
S57=
S57T	-0.552129
S57V	-2.40988
S57W	-4.0504
S57Y	-4.0504
V58A	-3.23545
V58C	-4.01291
V58D	-4.30949
V58E	-4.30949
V58F	-3.71206
V58G	-4.30949
V58H	-4.30949
V58I	-0.31341
V58K	-4.30949
V58L	-0.789814
V58M	-2.01638
V58N	-4.30949
V58P	-4.30949
V58Q	-4.30949
V58R	-4.30949
V58S	-4.01291
V58T	-4.01291
V58=
V58W	-4.12237
V58Y	-4.12237
Q59A	-0.627778
Q59C	-1.27967
Q59D	-1.21576
Q59E	-1.07571
Q59F	-2.10022
Q59G	-0.823845
Q59H	-1.22375
Q59I	-1.77182
Q59K	-0.253618
Q59L	-0.577115
Q59M	-0.992205
Q59N	-1.33043
Q59P	-2.42861
Q59=
Q59R	-0.261648
Q59S	-0.859761
Q59T	-0.599289
Q59V	-1.27733
Q59W	-1.25793
Q59Y	-1.71967
Q60A	-1.57044
Q60C	-2.63536
Q60D	-1.00321
Q60E	-0.565185
Q60F	-2.79986
Q60G	-3.26419
Q60H	-1.72707
Q60I	-2.07689
Q60K	-1.66843
Q60L	-2.48479
Q60M	-3.14515
Q60N	-1.72587
Q60P	-3.78402
Q60=
Q60R	-2.34752
Q60S	-1.57001
Q60T	-1.43025
Q60V	-2.44774
Q60W	-3.3944
Q60Y	-3.3944
F61A	-3.15402
F61C	-2.87204
F61D	-4.24605
F61E	-4.24605
F61=
F61G	-4.24605
F61H	-4.24605
F61I	-1.77114
F61K	-4.24605
F61L	-1.19062
F61M	-2.75441
F61N	-4.24605
F61P	-4.24605
F61Q	-4.24605
F61R	-4.24605
F61S	-3.61293
F61T	-3.61293
F61V	-1.79355
F61W	-2.64987
F61Y	-2.64987
K62A	-4.96293
K62C	-4.96293
K62D	-4.74756
K62E	-4.74756
K62F	-4.96293
K62G	-4.96293
K62H	-4.74756
K62I	-4.44851
K62=
K62L	-4.74756
K62M	-4.74756
K62N	-4.74756
K62P	-4.96293
K62Q	-4.74756
K62R	-1.28971
K62S	-4.96293
K62T	-4.96293
K62V	-4.74756
K62W	-4.96293
K62Y	-4.96293
E63A	-1.32156
E63C	-2.74276
E63D	-1.13692
E63=
E63F	-2.993
E63G	-2.35179
E63H	-2.49336
E63I	-3.15311
E63K	-1.68075
E63L	-2.15521
E63M	-3.15311
E63N	-1.78696
E63P	-3.99605
E63Q	-1.20209
E63R	-2.08075
E63S	-1.59106
E63T	-1.54945
E63V	-1.92529
E63W	-2.2491
E63Y	-3.23426
E64A	-1.11348
E64C	-1.91091
E64D	-1.13535
E64=
E64F	-2.29913
E64G	-1.90764
E64H	-1.7312
E64I	-0.980301
E64K	-1.17737
E64L	-0.903786
E64M	-1.32509
E64N	-1.88467
E64P	-3.5278
E64Q	-1.15655
E64R	-1.78154
E64S	-1.72805
E64T	-1.82692
E64V	-0.97619
E64W	-3.26805
E64Y	-3.26805
I65A	-2.55336
I65C	-3.45887
I65D	-4.1445
I65E	-4.1445
I65F	-3.15399
I65G	-4.1445
I65H	-4.1445
I65=
I65K	-4.1445
I65L	-1.27082
I65M	-2.50377
I65N	-4.1445
I65P	-4.1445
I65Q	-4.1445
I65R	-4.1445
I65S	-3.45887
I65T	-3.45887
I65V	-1.07664
I65W	-3.85908
I65Y	-3.85908
S66A	-1.17826
S66C	-2.11193
S66D	-3.62261
S66E	-2.71337
S66F	-4.4674
S66G	-2.32509
S66H	-3.62261
S66I	-3.10815
S66K	-4.07647
S66L	-2.30019
S66M	-3.40675
S66N	-2.94838
S66P	-4.4674
S66Q	-2.77918
S66R	-3.3933
S66=
S66T	-2.03309
S66V	-2.42128
S66W	-4.4674
S66Y	-4.4674
K67A	-1.2441
K67C	-2.31292
K67D	-1.00242
K67E	-0.938763
K67F	-3.38113
K67G	-2.02145
K67H	-1.03004
K67I	-2.09415
K67=
K67L	-1.92958
K67M	-2.72039
K67N	-1.72957
K67P	-1.46008
K67Q	-0.71997
K67R	-0.550118
K67S	-1.13963
K67T	-1.17492
K67V	-1.9037
K67W	-3.38113
K67Y	-3.38113
R68A	-1.75483
R68C	-2.52504
R68D	-2.12616
R68E	-1.41161
R68F	-2.96834
R68G	-3.19268
R68H	-1.49474
R68I	-2.68745
R68K	-1.05752
R68L	-1.82207
R68M	-3.17319
R68N	-1.90722
R68P	-2.76609
R68Q	-1.30159
R68=
R68S	-2.18559
R68T	-2.2956
R68V	-1.7272
R68W	-3.29239
R68Y	-2.62008
F69A	-1.77707
F69C	-2.13955
F69D	-3.91653
F69E	-3.49666
F69=
F69G	-4.67432
F69H	-3.13808
F69I	-2.27446
F69K	-3.80783
F69L	-2.12115
F69M	-2.17009
F69N	-3.32706
F69P	-4.67432
F69Q	-3.38171
F69R	-4.46294
F69S	-2.15075
F69T	-2.21071
F69V	-1.77275
F69W	-2.93899
F69Y	-1.32581
K70A	-1.69919
K70C	-2.58802
K70D	-1.05605
K70E	-0.922989
K70F	-3.66989
K70G	-1.27537
K70H	-1.5
K70I	-3.21952
K70=
K70L	-2.92452
K70M	-3.21952
K70N	-0.803468
K70P	-2.27766
K70Q	-1.13375
K70R	-1.64095
K70S	-1.15846
K70T	-1.80512
K70V	-2.56826
K70W	-3.66989
K70Y	-3.66989
S71A	-0.60282
S71C	-1.07882
S71D	-2.24243
S71E	-2.17576
S71F	-3.56697
S71G	-3.40097
S71H	-2.38422
S71I	-1.78591
S71K	-3.05058
S71L	-1.78591
S71M	-2.00197
S71N	-2.14101
S71P	-3.98253
S71Q	-1.8524
S71R	-3.80356
S71=
S71T	-1.01988
S71V	-1.34025
S71W	-3.56697
S71Y	-2.95094
H72A	-1.18176
H72C	-2.24647
H72D	-0.963552
H72E	-0.915173
H72F	-3.20462
H72G	-2.52287
H72=
H72I	-2.75962
H72K	-0.970864
H72L	-2.15689
H72M	-2.75962
H72N	-1.07428
H72P	-0.798876
H72Q	-0.214082
H72R	-1.92047
H72S	-1.07092
H72T	-1.10391
H72V	-2.01178
H72W	-3.20462
H72Y	-3.20462
T73A	-1.01511
T73C	-1.67352
T73D	-2.55906
T73E	-1.31557
T73F	-2.74793
T73G	-3.49689
T73H	-1.34711
T73I	-0.617019
T73K	-1.80562
T73L	-1.07962
T73M	-1.49877
T73N	-1.75662
T73P	-1.14434
T73Q	-0.881795
T73R	-2.23433
T73S	-1.1342
T73=
T73V	-1.03305
T73W	-3.24205
T73Y	-3.24205
D74A	-2.32276
D74C	-2.69892
D74=
D74E	-0.798768
D74F	-3.58293
D74G	-2.68088
D74H	-1.60947
D74I	-4.07657
D74K	-2.41257
D74L	-4.07657
D74M	-4.07657
D74N	-1.33448
D74P	-2.15888
D74Q	-1.85051
D74R	-3.03984
D74S	-2.00165
D74T	-2.69497
D74V	-3.42358
D74W	-4.07657
D74Y	-4.07657
Q75A	-3.00775
Q75C	-3.6678
Q75D	-1.84033
Q75E	-1.74119
Q75F	-4.43103
Q75G	-4.43103
Q75H	-1.59348
Q75I	-3.39136
Q75K	-1.95222
Q75L	-1.99796
Q75M	-3.39136
Q75N	-2.0258
Q75P	-4.43103
Q75=
Q75R	-1.91652
Q75S	-2.68289
Q75T	-3.10409
Q75V	-3.39136
Q75W	-4.43103
Q75Y	-4.43103
L76A	-4.4441
L76C	-4.4441
L76D	-3.12548
L76E	-3.12548
L76F	-4.4441
L76G	-4.65038
L76H	-2.40452
L76I	-1.3685
L76K	-4.65038
L76=
L76M	-2.12582
L76N	-3.12548
L76P	-4.65038
L76Q	-2.09598
L76R	-4.65038
L76S	-4.4441
L76T	-4.4441
L76V	-1.23525
L76W	-4.4441
L76Y	-4.4441
V77A	-2.6703
V77C	-1.34832
V77D	-3.86527
V77E	-3.0166
V77F	-3.73355
V77G	-4.55908
V77H	-3.86527
V77I	-1.36599
V77K	-2.27814
V77L	-1.88229
V77M	-2.90391
V77N	-3.86527
V77P	-4.55908
V77Q	-3.86527
V77R	-2.01619
V77S	-2.01351
V77T	-2.09413
V77=
V77W	-4.35022
V77Y	-4.35022
L78A	-5.06172
L78C	-5.06172
L78D	-5.06172
L78E	-5.06172
L78F	-3.96766
L78G	-5.06172
L78H	-5.06172
L78I	-1.95717
L78K	-5.06172
L78=
L78M	-2.70052
L78N	-5.06172
L78P	-5.06172
L78Q	-5.06172
L78R	-5.06172
L78S	-5.06172
L78T	-5.06172
L78V	-1.48486
L78W	-4.71368
L78Y	-4.71368
I79A	-4.42787
I79C	-4.42787
I79D	-5.04215
I79E	-5.04215
I79F	-5.04215
I79G	-5.04215
I79H	-5.04215
I79=
I79K	-5.04215
I79L	-2.15424
I79M	-2.7306
I79N	-5.04215
I79P	-5.04215
I79Q	-5.04215
I79R	-5.04215
I79S	-3.53876
I79T	-3.50251
I79V	-1.87455
I79W	-5.04215
I79Y	-5.04215
F80A	-4.043
F80C	-3.14544
F80D	-2.60005
F80E	-3.6636
F80=
F80G	-4.76179
F80H	-2.52217
F80I	-4.34624
F80K	-4.55401
F80L	-3.50296
F80M	-4.34624
F80N	-3.38488
F80P	-4.76179
F80Q	-3.6636
F80R	-3.67532
F80S	-2.4838
F80T	-4.043
F80V	-4.34624
F80W	-2.35576
F80Y	-1.84408
A81=
A81C	-2.94555
A81D	-3.8751
A81E	-3.8751
A81F	-3.32791
A81G	-2.70134
A81H	-3.8751
A81I	-3.42226
A81K	-2.17784
A81L	-3.42226
A81M	-2.29763
A81N	-3.13466
A81P	-4.70279
A81Q	-3.21852
A81R	-2.36112
A81S	-1.25856
A81T	-1.88822
A81V	-2.29706
A81W	-3.9699
A81Y	-3.9699
G82A	-5.10587
G82C	-5.10587
G82D	-4.32009
G82E	-4.48851
G82F	-5.48296
G82=
G82H	-4.93054
G82I	-5.48296
G82K	-5.48296
G82L	-5.48296
G82M	-5.48296
G82N	-4.93054
G82P	-5.48296
G82Q	-4.93054
G82R	-5.48296
G82S	-5.10587
G82T	-5.10587
G82V	-5.48296
G82W	-5.48296
G82Y	-5.48296
K83A	-3.97525
K83C	-2.99186
K83D	-3.63973
K83E	-2.57768
K83F	-4.53402
K83G	-4.74094
K83H	-2.74689
K83I	-4.53402
K83=
K83L	-4.53402
K83M	-4.53402
K83N	-3.09723
K83P	-4.74094
K83Q	-2.60006
K83R	-1.33224
K83S	-3.21324
K83T	-3.97525
K83V	-4.53402
K83W	-3.77806
K83Y	-4.53402
I84A	-3.23162
I84C	-4.2763
I84D	-4.81662
I84E	-4.81662
I84F	-4.81662
I84G	-4.81662
I84H	-4.81662
I84=
I84K	-4.81662
I84L	-1.79661
I84M	-2.30663
I84N	-4.81662
I84P	-4.81662
I84Q	-4.81662
I84R	-4.81662
I84S	-3.74933
I84T	-4.2763
I84V	-1.74965
I84W	-4.81662
I84Y	-4.81662
L85A	-5.10615
L85C	-5.10615
L85D	-5.33761
L85E	-5.33761
L85F	-5.33761
L85G	-5.33761
L85H	-5.33761
L85I	-1.56091
L85K	-5.33761
L85=
L85M	-1.43562
L85N	-5.33761
L85P	-5.33761
L85Q	-5.33761
L85R	-5.33761
L85S	-5.10615
L85T	-5.10615
L85V	-2.40914
L85W	-5.33761
L85Y	-5.33761
K86A	-3.29559
K86C	-4.01943
K86D	-3.31552
K86E	-3.22542
K86F	-4.89115
K86G	-3.45043
K86H	-3.8551
K86I	-4.67789
K86=
K86L	-4.67789
K86M	-3.94125
K86N	-2.63132
K86P	-4.89115
K86Q	-2.71694
K86R	-1.73958
K86S	-2.91525
K86T	-2.95355
K86V	-4.67789
K86W	-4.89115
K86Y	-4.89115
D87A	-4.2932
D87C	-4.76381
D87=
D87E	-1.43539
D87F	-5.21663
D87G	-3.61424
D87H	-3.14793
D87I	-5.21663
D87K	-5.21663
D87L	-5.21663
D87M	-5.21663
D87N	-1.84677
D87P	-4.61562
D87Q	-3.14793
D87R	-5.21663
D87S	-4.76381
D87T	-4.76381
D87V	-5.21663
D87W	-5.21663
D87Y	-5.21663
Q88A	-1.25001
Q88C	-2.59563
Q88D	-1.38969
Q88E	-0.969562
Q88F	-3.38423
Q88G	-1.04261
Q88H	-0.968778
Q88I	-3.47886
Q88K	-2.75564
Q88L	-3.47886
Q88M	-3.47886
Q88N	-0.998137
Q88P	-1.48564
Q88=
Q88R	-2.46082
Q88S	-0.93717
Q88T	-1.31352
Q88V	-3.47886
Q88W	-3.38423
Q88Y	-2.6318
D89A	-2.88322
D89C	-3.12885
D89=
D89E	-1.17693
D89F	-4.50645
D89G	-3.50643
D89H	-1.97052
D89I	-4.04937
D89K	-2.61711
D89L	-3.334
D89M	-4.04937
D89N	-1.60569
D89P	-4.50645
D89Q	-1.7741
D89R	-2.71018
D89S	-2.78185
D89T	-3.62859
D89V	-4.04937
D89W	-4.50645
D89Y	-4.50645
T90A	-1.80808
T90C	-2.60014
T90D	-2.86604
T90E	-2.20934
T90F	-4.26015
T90G	-4.26015
T90H	-2.96563
T90I	-2.09837
T90K	-2.56243
T90L	-1.50188
T90M	-3.12573
T90N	-2.00096
T90P	-2.39957
T90Q	-3.48033
T90R	-2.9934
T90S	-0.581801
T90=
T90V	-2.17949
T90W	-4.26015
T90Y	-4.26015
L91A	-4.72853
L91C	-4.72853
L91D	-5.07762
L91E	-5.07762
L91F	-3.7964
L91G	-5.07762
L91H	-5.07762
L91I	-1.31683
L91K	-5.07762
L91=
L91M	-1.89198
L91N	-5.07762
L91P	-5.07762
L91Q	-5.07762
L91R	-5.07762
L91S	-4.72853
L91T	-4.00505
L91V	-1.46113
L91W	-4.56621
L91Y	-4.56621
S92A	-0.668194
S92C	-1.20387
S92D	-0.765426
S92E	-0.707171
S92F	-2.23431
S92G	-1.01204
S92H	-1.16412
S92I	-0.44197
S92K	-0.840858
S92L	-0.969741
S92M	-1.80384
S92N	-0.455812
S92P	-2.40754
S92Q	-0.80727
S92R	-1.15744
S92=
S92T	-0.347526
S92V	-1.00698
S92W	-2.23431
S92Y	-1.65381
Q93A	-1.48251
Q93C	-2.8806
Q93D	-2.06312
Q93E	-1.31087
Q93F	-4.41506
Q93G	-2.34284
Q93H	-1.22913
Q93I	-3.65037
Q93K	-2.10953
Q93L	-4.01863
Q93M	-4.01863
Q93N	-1.35447
Q93P	-4.41506
Q93=
Q93R	-2.72018
Q93S	-1.31952
Q93T	-1.2482
Q93V	-4.01863
Q93W	-4.41506
Q93Y	-4.41506
H94A	-2.17255
H94C	-1.60352
H94D	-2.74894
H94E	-2.05792
H94F	-2.78015
H94G	-4.25007
H94=
H94I	-2.23672
H94K	-2.1565
H94L	-1.90395
H94M	-3.07285
H94N	-1.24008
H94P	-4.25007
H94Q	-1.30744
H94R	-1.9465
H94S	-1.99612
H94T	-3.05937
H94V	-2.68013
H94W	-1.88776
H94Y	-1.30588
G95A	-1.9447
G95C	-3.47594
G95D	-2.45972
G95E	-2.47688
G95F	-4.60891
G95=
G95H	-2.02951
G95I	-4.60891
G95K	-1.7097
G95L	-4.60891
G95M	-4.60891
G95N	-1.64828
G95P	-4.60891
G95Q	-2.73941
G95R	-2.27392
G95S	-1.4655
G95T	-2.64346
G95V	-4.60891
G95W	-4.60891
G95Y	-4.60891
I96A	-2.71139
I96C	-3.25303
I96D	-3.95745
I96E	-3.14594
I96F	-3.3673
I96G	-2.3561
I96H	-3.95745
I96=
I96K	-4.403
I96L	-1.22048
I96M	-1.82424
I96N	-3.95745
I96P	-4.403
I96Q	-3.95745
I96R	-4.403
I96S	-3.71508
I96T	-3.71508
I96V	-1.20356
I96W	-4.01922
I96Y	-4.01922
H97A	-1.82617
H97C	-3.09254
H97D	-2.00009
H97E	-1.76077
H97F	-3.27496
H97G	-2.42893
H97=
H97I	-2.22713
H97K	-0.691304
H97L	-1.96849
H97M	-1.98107
H97N	-1.56705
H97P	-4.14964
H97Q	-1.26436
H97R	-1.29496
H97S	-2.14273
H97T	-2.01518
H97V	-1.99954
H97W	-3.848
H97Y	-3.848
D98A	-2.15341
D98C	-3.08212
D98=
D98E	-1.34202
D98F	-4.31197
D98G	-3.21701
D98H	-1.92085
D98I	-4.31197
D98K	-3.2037
D98L	-4.31197
D98M	-4.31197
D98N	-1.23807
D98P	-3.42927
D98Q	-2.77593
D98R	-3.48712
D98S	-1.85142
D98T	-2.2627
D98V	-3.69226
D98W	-4.31197
D98Y	-3.64505
G99A	-3.5272
G99C	-4.06668
G99D	-2.11355
G99E	-2.063
G99F	-4.89788
G99=
G99H	-3.26231
G99I	-4.89788
G99K	-2.9763
G99L	-4.89788
G99M	-4.89788
G99N	-2.20451
G99P	-4.89788
G99Q	-2.49766
G99R	-3.48918
G99S	-2.90776
G99T	-3.06482
G99V	-4.89788
G99W	-4.89788
G99Y	-4.89788
L100A	-1.80509
L100C	-1.81916
L100D	-1.76886
L100E	-2.546
L100F	-1.77645
L100G	-4.02672
L100H	-1.06745
L100I	-1.78804
L100K	-3.84015
L100=
L100M	-1.06317
L100N	-1.86765
L100P	-4.02672
L100Q	-1.71113
L100R	-3.05116
L100S	-1.6815
L100T	-2.0513
L100V	-1.26157
L100W	-3.18277
[truncated: 9,781 more rows]

## Sheet: RAD23A
variant	GEMME_score
M1A	-0.371729
M1C	-0.589258
M1D	-0.666267
M1E	-0.666267
M1F	-0.666267
M1G	-0.292829
M1H	-0.666267
M1I	-0.533009
M1K	-0.701756
M1L	-0.533009
M1=
M1N	-0.666267
M1P	-0.701756
M1Q	-0.666267
M1R	-0.701756
M1S	-0.270971
M1T	-0.589258
M1V	-0.317503
M1W	-0.666267
M1Y	-0.666267
A2=
A2C	-0.558827
A2D	-0.614336
A2E	-0.416323
A2F	-0.763168
A2G	-0.55107
A2H	-0.50221
A2I	-0.331522
A2K	-0.292129
A2L	-0.297662
A2M	-0.159428
A2N	-0.398437
A2P	-0.406384
A2Q	-0.614336
A2R	-0.407712
A2S	-0.356226
A2T	-0.182155
A2V	-0.34039
A2W	-0.763168
A2Y	-0.763168
V3A	-4.39674
V3C	-2.31408
V3D	-4.36191
V3E	-4.15012
V3F	-3.36992
V3G	-2.51508
V3H	-4.36191
V3I	-1.98165
V3K	-4.60166
V3L	-0.762218
V3M	-0.602343
V3N	-3.6953
V3P	-2.59835
V3Q	-3.43687
V3R	-3.66503
V3S	-3.47848
V3T	-3.74482
V3=
V3W	-4.60166
V3Y	-4.60166
T4A	-0.391453
T4C	-2.60925
T4D	-2.47495
T4E	-1.55587
T4F	-1.10742
T4G	-2.74594
T4H	-0.651453
T4I	-0.738554
T4K	-0.617141
T4L	-0.570428
T4M	-0.973666
T4N	-1.55564
T4P	-2.38479
T4Q	-0.376359
T4R	-0.326209
T4S	-0.74858
T4=
T4V	-1.12543
T4W	-1.19035
T4Y	-1.41356
I5A	-2.91067
I5C	-2.03547
I5D	-3.36579
I5E	-4.35498
I5F	-2.90199
I5G	-3.31741
I5H	-4.35498
I5=
I5K	-4.35498
I5L	-1.03768
I5M	-2.81662
I5N	-4.35498
I5P	-2.24836
I5Q	-4.35498
I5R	-2.67303
I5S	-4.00345
I5T	-4.00345
I5V	-0.218471
I5W	-2.98111
I5Y	-3.42193
T6A	-1.02166
T6C	-2.06509
T6D	-3.9279
T6E	-2.6469
T6F	-2.55132
T6G	-2.61424
T6H	-2.75223
T6I	-2.29824
T6K	-2.90966
T6L	-2.62133
T6M	-3.05984
T6N	-2.70397
T6P	-2.50977
T6Q	-2.59081
T6R	-2.94118
T6S	-0.972849
T6=
T6V	-2.12403
T6W	-3.80367
T6Y	-2.78015
L7A	-3.17755
L7C	-2.87289
L7D	-4.38279
L7E	-3.42784
L7F	-1.39813
L7G	-4.90061
L7H	-4.38279
L7I	-1.16438
L7K	-4.90061
L7=
L7M	-0.854483
L7N	-4.38279
L7P	-3.49621
L7Q	-4.38279
L7R	-4.90061
L7S	-2.94197
L7T	-4.08181
L7V	-0.755413
L7W	-2.49696
L7Y	-2.71775
K8A	-3.41098
K8C	-2.33992
K8D	-4.43084
K8E	-3.16223
K8F	-5.28291
K8G	-3.7121
K8H	-3.72475
K8I	-2.45124
K8=
K8L	-3.01404
K8M	-3.34828
K8N	-4.43084
K8P	-3.78407
K8Q	-3.15043
K8R	-0.975655
K8S	-2.32908
K8T	-4.57528
K8V	-4.47187
K8W	-5.28291
K8Y	-5.28291
T9A	-1.71365
T9C	-1.71923
T9D	-2.24327
T9E	-3.51659
T9F	-3.74194
T9G	-5.13347
T9H	-3.51659
T9I	-3.57212
T9K	-3.49545
T9L	-3.13712
T9M	-3.50382
T9N	-1.53722
T9P	-2.14989
T9Q	-3.51659
T9R	-3.39477
T9S	-1.27155
T9=
T9V	-4.24071
T9W	-4.80037
T9Y	-4.80037
L10A	-3.34194
L10C	-4.52351
L10D	-5.01956
L10E	-4.02343
L10F	-2.97462
L10G	-3.72532
L10H	-5.01956
L10I	-1.9425
L10K	-5.01956
L10=
L10M	-2.10811
L10N	-5.01956
L10P	-2.48091
L10Q	-5.01956
L10R	-3.89027
L10S	-2.20733
L10T	-2.19661
L10V	-1.95077
L10W	-3.34746
L10Y	-3.08439
Q11A	-1.287
Q11C	-3.46592
Q11D	-2.00768
Q11E	-2.47851
Q11F	-3.49762
Q11G	-2.09212
Q11H	-2.0068
Q11I	-4.10582
Q11K	-1.3274
Q11L	-2.09681
Q11M	-3.02695
Q11N	-2.00682
Q11P	-3.07632
Q11=
Q11R	-2.08727
Q11S	-1.32861
Q11T	-1.4963
Q11V	-4.10582
Q11W	-4.43492
Q11Y	-3.74861
Q12A	-2.3044
Q12C	-4.39711
Q12D	-2.26883
Q12E	-0.978749
Q12F	-5.19748
Q12G	-0.652442
Q12H	-1.37629
Q12I	-4.85466
Q12K	-2.65367
Q12L	-3.76538
Q12M	-4.85466
Q12N	-1.76821
Q12P	-3.00194
Q12=
Q12R	-1.86055
Q12S	-3.41325
Q12T	-3.49903
Q12V	-4.85466
Q12W	-5.19748
Q12Y	-5.19748
Q13A	-2.08315
Q13C	-2.29098
Q13D	-1.98902
Q13E	-1.23729
Q13F	-4.86977
Q13G	-1.23624
Q13H	-0.864154
Q13I	-2.54324
Q13K	-1.6502
Q13L	-1.8793
Q13M	-3.69466
Q13N	-1.79685
Q13P	-2.41419
Q13=
Q13R	-1.57556
Q13S	-2.15929
Q13T	-1.53447
Q13V	-2.51948
Q13W	-4.86977
Q13Y	-4.86977
T14A	-0.796529
T14C	-1.25612
T14D	-2.13484
T14E	-2.18301
T14F	-3.84321
T14G	-4.93433
T14H	-2.05487
T14I	-2.53376
T14K	-1.44546
T14L	-2.21745
T14M	-2.03895
T14N	-2.01014
T14P	-3.67497
T14Q	-1.55253
T14R	-2.2234
T14S	-0.938991
T14=
T14V	-1.95449
T14W	-4.51911
T14Y	-3.56566
F15A	-3.18245
F15C	-3.883
F15D	-3.31281
F15E	-3.45912
F15=
F15G	-5.37618
F15H	-3.69704
F15I	-1.23319
F15K	-4.39931
F15L	-1.52985
F15M	-2.72356
F15N	-4.30181
F15P	-4.04803
F15Q	-3.74258
F15R	-4.54555
F15S	-3.78585
F15T	-2.10985
F15V	-2.80871
F15W	-2.04434
F15Y	-2.10814
K16A	-0.740545
K16C	-1.96931
K16D	-1.08241
K16E	-1.27336
K16F	-2.25721
K16G	-2.83282
K16H	-0.548208
K16I	-1.27374
K16=
K16L	-1.20814
K16M	-2.2995
K16N	-1.26981
K16P	-1.1551
K16Q	-0.349216
K16R	-0.498027
K16S	-1.04951
K16T	-0.922769
K16V	-1.2949
K16W	-3.148
K16Y	-2.28996
I17A	-3.18609
I17C	-4.10152
I17D	-4.05524
I17E	-3.04564
I17F	-3.01654
I17G	-3.70641
I17H	-4.05524
I17=
I17K	-4.38177
I17L	-0.326229
I17M	-1.99891
I17N	-2.74104
I17P	-2.55824
I17Q	-3.56477
I17R	-3.51493
I17S	-3.16018
I17T	-3.71316
I17V	-0.714263
I17W	-2.99331
I17Y	-3.48337
R18A	-1.80716
R18C	-2.60128
R18D	0.0975687
R18E	0.330447
R18F	-3.1143
R18G	-1.93954
R18H	-0.090355
R18I	-2.98194
R18K	-0.778692
R18L	-2.98194
R18M	-2.98194
R18N	-0.267059
R18P	-2.41736
R18Q	-0.000833793
R18=
R18S	-0.88051
R18T	-1.84412
R18V	-2.14702
R18W	-3.1143
R18Y	-2.28865
M19A	-1.79611
M19C	-2.71198
M19D	-4.64704
M19E	-4.64704
M19F	-2.13656
M19G	-4.04112
M19H	-4.64704
M19I	-0.594682
M19K	-4.64704
M19L	-1.85899
M19=
M19N	-4.64704
M19P	-4.09667
M19Q	-4.64704
M19R	-3.58815
M19S	-2.26706
M19T	-2.45984
M19V	-0.956055
M19W	-3.87675
M19Y	-3.87675
E20A	-1.88517
E20C	-3.49379
E20D	-0.325899
E20=
E20F	-4.32632
E20G	-3.23623
E20H	-0.867639
E20I	-3.44773
E20K	-2.34316
E20L	-2.99996
E20M	-3.1734
E20N	-1.02506
E20P	-2.414
E20Q	-1.61282
E20R	-2.40981
E20S	-1.47095
E20T	-1.7311
E20V	-4.02227
E20W	-4.32632
E20Y	-3.80924
P21A	-0.925659
P21C	-1.1614
P21D	-0.87733
P21E	-0.742216
P21F	-1.86228
P21G	-1.17647
P21H	-1.78775
P21I	-1.14656
P21K	-2.50372
P21L	-1.31051
P21M	-1.87914
P21N	-1.85022
P21=
P21Q	-1.80989
P21R	-1.79693
P21S	-0.896893
P21T	-1.60944
P21V	-1.0206
P21W	-3.33516
P21Y	-3.33516
D22A	-1.17516
D22C	-2.51801
D22=
D22E	-0.41311
D22F	-2.61434
D22G	-1.0107
D22H	-0.418313
D22I	-3.39174
D22K	-1.57368
D22L	-2.5015
D22M	-2.58259
D22N	-1.05278
D22P	-1.75534
D22Q	-0.935786
D22R	-2.41853
D22S	-0.907186
D22T	-0.986008
D22V	-3.39174
D22W	-3.50016
D22Y	-1.79268
E23A	-1.20125
E23C	-1.70047
E23D	-0.892967
E23=
E23F	-1.82637
E23G	-3.88794
E23H	-1.55422
E23I	-1.36102
E23K	-1.28419
E23L	-1.05676
E23M	-1.47283
E23N	-1.49284
E23P	-1.56761
E23Q	-0.468607
E23R	-1.59913
E23S	-1.31688
E23T	-1.92305
E23V	-1.31565
E23W	-3.51777
E23Y	-2.79766
T24A	-1.95687
T24C	-3.07646
T24D	-2.93723
T24E	-2.86166
T24F	-5.04137
T24G	-4.02226
T24H	-3.90993
T24I	-2.85492
T24K	-1.76533
T24L	-1.90229
T24M	-2.71642
T24N	-2.32232
T24P	-2.7362
T24Q	-1.18146
T24R	-1.98941
T24S	-1.06072
T24=
T24V	-3.24319
T24W	-5.04137
T24Y	-5.04137
V25A	-5.28009
V25C	-4.55045
V25D	-5.95104
V25E	-5.95104
V25F	-4.85484
V25G	-5.95104
V25H	-5.95104
V25I	-1.52644
V25K	-5.95104
V25L	-2.47138
V25M	-2.83122
V25N	-5.95104
V25P	-5.95104
V25Q	-5.95104
V25R	-5.95104
V25S	-3.9738
V25T	-5.28009
V25=
V25W	-5.57224
V25Y	-5.57224
K26A	-1.24161
K26C	-2.93232
K26D	-2.75617
K26E	-1.40939
K26F	-2.15264
K26G	-2.12444
K26H	-3.26384
K26I	-1.86864
K26=
K26L	-1.24092
K26M	-1.23096
K26N	-3.38448
K26P	-3.86864
K26Q	-1.82078
K26R	-0.225803
K26S	-1.53265
K26T	-2.00633
K26V	-1.49561
K26W	-2.51892
K26Y	-2.88489
V27A	0.0681621
V27C	-2.23955
V27D	-0.394722
V27E	-0.402218
V27F	-3.80838
V27G	-2.41238
V27H	-0.546
V27I	-1.9188
V27K	-1.56997
V27L	-2.31017
V27M	-1.58606
V27N	-0.670651
V27P	-3.80838
V27Q	-0.357149
V27R	-1.44381
V27S	-0.24728
V27T	-0.251814
V27=
V27W	-3.80838
V27Y	-3.80838
L28A	-3.45088
L28C	-4.59371
L28D	-4.96547
L28E	-5.6801
L28F	-2.67593
L28G	-4.52535
L28H	-5.6801
L28I	-2.1709
L28K	-5.91862
L28=
L28M	-1.95126
L28N	-5.6801
L28P	-5.91862
L28Q	-5.6801
L28R	-5.91862
L28S	-4.59371
L28T	-3.28999
L28V	-2.00536
L28W	-4.98673
L28Y	-4.98673
K29A	-5.75874
K29C	-5.75874
K29D	-6.0103
K29E	-6.0103
K29F	-6.26185
K29G	-6.26185
K29H	-6.0103
K29I	-5.33098
K29=
K29L	-5.33098
K29M	-4.33128
K29N	-6.0103
K29P	-6.26185
K29Q	-6.0103
K29R	-2.77788
K29S	-5.48884
K29T	-5.75874
K29V	-5.33098
K29W	-6.26185
K29Y	-6.26185
E30A	-1.78958
E30C	-3.90957
E30D	-1.24471
E30=
E30F	-5.39189
E30G	-3.23337
E30H	-3.38086
E30I	-4.30972
E30K	-1.53137
E30L	-2.3091
E30M	-3.1472
E30N	-1.43239
E30P	-5.39189
E30Q	-1.28696
E30R	-2.06859
E30S	-2.72222
E30T	-2.64685
E30V	-3.12174
E30W	-5.39189
E30Y	-5.39189
K31A	-2.47098
K31C	-4.09041
K31D	-3.4801
K31E	-1.95085
K31F	-4.00719
K31G	-5.42914
K31H	-2.51289
K31I	-2.71525
K31=
K31L	-2.56755
K31M	-2.79553
K31N	-2.43592
K31P	-5.42914
K31Q	-1.78546
K31R	-0.928975
K31S	-2.21233
K31T	-2.82167
K31V	-2.90379
K31W	-4.65434
K31Y	-3.66718
I32A	-5.51163
I32C	-5.51163
I32D	-5.27529
I32E	-5.27529
I32F	-4.2216
I32G	-5.88621
I32H	-5.27529
I32=
I32K	-5.51163
I32L	-1.50384
I32M	-2.57429
I32N	-3.93244
I32P	-5.88621
I32Q	-5.27529
I32R	-3.72353
I32S	-5.51163
I32T	-4.75977
I32V	-1.19328
I32W	-5.41354
I32Y	-5.41354
E33A	-2.17243
E33C	-2.66071
E33D	-3.00583
E33=
E33F	-2.81777
E33G	-3.55403
E33H	-1.45995
E33I	-4.16238
E33K	-3.34616
E33L	-3.60287
E33M	-4.3372
E33N	-1.4915
E33P	-5.65978
E33Q	-1.47756
E33R	-3.58194
E33S	-2.41051
E33T	-2.61608
E33V	-3.77842
E33W	-4.47044
E33Y	-2.86579
A34=
A34C	-2.81079
A34D	-1.51585
A34E	-0.735093
A34F	-3.94398
A34G	-1.70014
A34H	-0.986423
A34I	-1.62277
A34K	-1.30264
A34L	-1.29173
A34M	-2.91199
A34N	-0.834264
A34P	-4.44422
A34Q	-0.855577
A34R	-2.21443
A34S	-0.720201
A34T	-0.758338
A34V	-1.63976
A34W	-4.14759
A34Y	-4.14759
E35A	-1.74877
E35C	-3.60949
E35D	-0.985751
E35=
E35F	-4.87281
E35G	-3.5683
E35H	-1.39472
E35I	-2.27232
E35K	-2.01683
E35L	-1.81036
E35M	-1.73618
E35N	-1.45588
E35P	-3.88532
E35Q	-1.25205
E35R	-3.03848
E35S	-1.63573
E35T	-1.84323
E35V	-1.54632
E35W	-4.87281
E35Y	-3.90633
K36A	-3.59369
K36C	-4.17609
K36D	-2.13957
K36E	-1.41412
K36F	-2.94752
K36G	-4.3651
K36H	-2.07433
K36I	-2.99167
K36=
K36L	-2.22819
K36M	-3.10876
K36N	-2.27784
K36P	-3.04204
K36Q	-1.56981
K36R	-0.725907
K36S	-3.02673
K36T	-3.7102
K36V	-3.97453
K36W	-2.98959
K36Y	-3.07221
G37A	-3.43926
G37C	-4.68964
G37D	-3.01251
G37E	-3.07972
G37F	-5.83646
G37=
G37H	-3.06598
G37I	-5.2198
G37K	-3.29021
G37L	-4.96385
G37M	-5.2198
G37N	-3.13072
G37P	-3.34311
G37Q	-3.13569
G37R	-4.8231
G37S	-3.20675
G37T	-3.44413
G37V	-4.57679
G37W	-5.83646
G37Y	-5.83646
R38A	-1.2553
R38C	-1.81721
R38D	-1.63997
R38E	-1.49473
R38F	-2.40315
R38G	-2.08091
R38H	-1.7552
R38I	-2.2712
R38K	-0.36582
R38L	-2.00747
R38M	-2.33047
R38N	-1.95838
R38P	-2.36506
R38Q	-0.803205
R38=
R38S	-0.548646
R38T	-1.56111
R38V	-1.73016
R38W	-2.14942
R38Y	-3.23089
D39A	-1.77664
D39C	-3.41869
D39=
D39E	-0.223155
D39F	-4.28919
D39G	-2.14468
D39H	-1.97662
D39I	-2.68737
D39K	-1.7481
D39L	-2.57125
D39M	-3.58752
D39N	-1.22551
D39P	-2.86624
D39Q	-1.81621
D39R	-2.71885
D39S	-1.95411
D39T	-2.38098
D39V	-2.04046
D39W	-4.28919
D39Y	-3.43301
A40=
A40C	-1.922
A40D	-0.912948
A40E	-0.946013
A40F	-2.43649
A40G	-1.0464
A40H	-0.927504
A40I	-0.883338
A40K	-2.15155
A40L	-1.67013
A40M	-2.10574
A40N	-0.542315
A40P	-2.10778
A40Q	-1.60251
A40R	-2.45002
A40S	-0.547086
A40T	-1.12154
A40V	-1.59269
A40W	-3.2253
A40Y	-2.41267
F41A	-2.98748
F41C	-3.24772
F41D	-3.0102
F41E	-3.19906
F41=
F41G	-3.38524
F41H	-2.71378
F41I	-2.90979
F41K	-3.99498
F41L	-2.82204
F41M	-2.86716
F41N	-4.14507
F41P	-4.68752
F41Q	-3.20324
F41R	-4.94286
F41S	-2.88944
F41T	-4.26272
F41V	-2.91201
F41W	-2.0183
F41Y	-0.859887
P42A	-1.87473
P42C	-3.91232
P42D	-2.56132
P42E	-2.45681
P42F	-3.39078
P42G	-3.64538
P42H	-3.85746
P42I	-2.81671
P42K	-3.43674
P42L	-2.65812
P42M	-4.41099
P42N	-2.51422
P42=
P42Q	-2.34211
P42R	-2.86889
P42S	-1.46936
P42T	-2.43912
P42V	-2.46252
P42W	-5.01448
P42Y	-5.01448
V43A	-0.653163
V43C	-1.92225
V43D	-2.91479
V43E	-2.69489
V43F	-3.15924
V43G	-3.99346
V43H	-2.03057
V43I	-0.906023
V43K	-2.32706
V43L	-1.6118
V43M	-2.10474
V43N	-3.41861
V43P	-2.41943
V43Q	-3.95096
V43R	-3.20477
V43S	-1.04457
V43T	-1.19915
V43=
V43W	-2.86104
V43Y	-3.28867
A44=
A44C	-1.66922
A44D	-1.03662
A44E	-1.03761
A44F	-3.16031
A44G	-1.37295
A44H	-2.64523
A44I	-2.03282
A44K	-1.6766
A44L	-1.67586
A44M	-3.17876
A44N	-1.0353
A44P	-2.44064
A44Q	-0.999587
A44R	-3.29607
A44S	-0.296837
A44T	-0.701521
A44V	-1.20444
A44W	-2.70539
A44Y	-3.54645
G45A	-1.18816
G45C	-1.22414
G45D	-1.1145
G45E	-1.83564
G45F	-2.97895
G45=
G45H	-0.944966
G45I	-3.70924
G45K	-2.02696
G45L	-2.25297
G45M	-3.70924
G45N	-1.06527
G45P	-3.67563
G45Q	-1.1854
G45R	-2.36375
G45S	-1.48066
G45T	-2.04662
G45V	-2.76769
G45W	-2.36244
G45Y	-1.92611
Q46A	-4.30564
Q46C	-5.06099
Q46D	-3.57574
Q46E	-2.93409
Q46F	-5.85189
Q46G	-5.85189
Q46H	-3.57574
Q46I	-1.92306
Q46K	-5.47454
Q46L	-1.62702
Q46M	-2.36531
Q46N	-3.57574
Q46P	-5.85189
Q46=
Q46R	-4.34894
Q46S	-4.07504
Q46T	-4.38492
Q46V	-1.97643
Q46W	-5.85189
Q46Y	-5.85189
K47A	-4.71484
K47C	-4.71484
K47D	-4.44644
K47E	-3.74867
K47F	-5.31708
K47G	-5.68635
K47H	-3.85138
K47I	-2.87422
K47=
K47L	-2.52842
K47M	-2.49623
K47N	-3.13209
K47P	-5.68635
K47Q	-3.26658
K47R	-1.44443
K47S	-4.1304
K47T	-3.46735
K47V	-2.59219
K47W	-4.17554
K47Y	-5.31708
L48A	-4.77904
L48C	-5.51103
L48D	-5.69108
L48E	-5.69108
L48F	-3.74999
L48G	-6.07832
L48H	-5.69108
L48I	-2.15978
L48K	-6.07832
L48=
L48M	-2.93318
L48N	-5.69108
L48P	-6.07832
L48Q	-5.69108
L48R	-6.07832
L48S	-4.17564
L48T	-5.51103
L48V	-2.37693
L48W	-4.87947
L48Y	-4.87947
I49A	-4.55575
I49C	-4.28124
I49D	-6.00681
I49E	-6.00681
I49F	-5.53631
I49G	-6.00681
I49H	-6.00681
I49=
I49K	-5.76548
I49L	-2.30544
I49M	-2.93918
I49N	-6.00681
I49P	-6.00681
I49Q	-6.00681
I49R	-4.99984
I49S	-4.96382
I49T	-4.09438
I49V	-2.2509
I49W	-5.76548
I49Y	-5.76548
Y50A	-3.12793
Y50C	-3.6098
Y50D	-3.28508
Y50E	-3.93099
Y50F	-2.05947
Y50G	-5.85098
Y50H	-2.38118
Y50I	-5.05484
Y50K	-5.47112
Y50L	-3.47028
Y50M	-5.05484
Y50N	-3.93099
Y50P	-4.74499
Y50Q	-3.93099
Y50R	-4.56262
Y50S	-3.27314
Y50T	-4.04882
Y50V	-5.05484
Y50W	-2.5393
Y50=
A51=
A51C	-3.60281
A51D	-3.73268
A51E	-2.77815
A51F	-5.58363
A51G	-3.20129
A51H	-3.28479
A51I	-4.82321
A51K	-2.89456
A51L	-3.54716
A51M	-4.82321
A51N	-2.51347
A51P	-5.82351
A51Q	-2.25997
A51R	-3.28685
A51S	-1.60348
A51T	-2.58584
A51V	-4.53523
A51W	-5.58363
A51Y	-4.70041
G52A	-4.03701
G52C	-5.2767
G52D	-4.82966
G52E	-5.67506
G52F	-6.25864
G52=
G52H	-5.67506
G52I	-6.25864
G52K	-5.75597
G52L	-6.25864
G52M	-6.25864
G52N	-5.4054
G52P	-6.25864
G52Q	-5.67506
G52R	-4.77631
G52S	-4.59934
G52T	-5.2767
G52V	-6.25864
G52W	-6.25864
G52Y	-6.25864
K53A	-3.95939
K53C	-2.82525
K53D	-4.08655
K53E	-3.20388
K53F	-5.8492
K53G	-5.8492
K53H	-4.64939
K53I	-4.51131
K53=
K53L	-4.06133
K53M	-2.91021
K53N	-3.46115
K53P	-5.8492
K53Q	-3.37809
K53R	-1.22124
K53S	-3.59642
K53T	-3.65728
K53V	-3.08697
K53W	-5.8492
K53Y	-5.8492
I54A	-5.17417
I54C	-5.17417
I54D	-5.46032
I54E	-4.79852
I54F	-4.69843
I54G	-5.83134
I54H	-5.46032
I54=
I54K	-5.83134
I54L	-2.45758
I54M	-2.92856
I54N	-5.46032
I54P	-5.83134
I54Q	-5.46032
I54R	-5.83134
I54S	-5.17417
I54T	-4.20822
I54V	-1.85586
I54W	-5.36316
I54Y	-5.36316
L55A	-6.07806
L55C	-6.07806
L55D	-5.83415
L55E	-5.83415
L55F	-5.34634
L55G	-6.07806
L55H	-5.06032
L55I	-3.1263
L55K	-6.07806
L55=
L55M	-1.79962
L55N	-5.83415
L55P	-3.98878
L55Q	-5.83415
L55R	-6.07806
L55S	-6.07806
L55T	-6.07806
L55V	-2.91857
L55W	-4.15272
L55Y	-4.34003
S56A	-1.27353
S56C	-2.34972
S56D	-0.843723
S56E	-1.01793
S56F	-3.69583
S56G	-2.78917
S56H	-2.8662
S56I	-2.04875
S56K	-1.36227
S56L	-1.6286
S56M	-2.42054
S56N	-0.44308
S56P	-2.74957
S56Q	-0.479177
S56R	-1.99463
S56=
S56T	-1.03876
S56V	-1.64032
S56W	-4.26352
S56Y	-4.26352
D57A	-4.84848
D57C	-5.44833
D57=
D57E	-2.44816
D57F	-6.07924
D57G	-5.21705
D57H	-3.66569
D57I	-5.44833
D57K	-5.26846
D57L	-5.44833
D57M	-4.57364
D57N	-1.17867
D57P	-6.07924
D57Q	-3.66569
D57R	-4.2985
D57S	-5.44833
D57T	-4.67397
D57V	-5.44833
D57W	-6.07924
D57Y	-6.07924
D58A	-1.65937
D58C	-3.72125
D58=
D58E	-1.06031
D58F	-5.38162
D58G	-2.44793
D58H	-3.29758
D58I	-4.62206
D58K	-3.56142
D58L	-4.62206
D58M	-4.62206
D58N	-1.75574
D58P	-4.2271
D58Q	-2.14463
D58R	-4.62206
D58S	-2.09754
D58T	-2.35955
D58V	-2.7435
D58W	-5.38162
D58Y	-5.38162
V59A	-0.703985
V59C	-2.25247
V59D	-0.924437
V59E	-0.94294
V59F	-3.78475
V59G	-2.76803
V59H	-0.797285
V59I	-0.653005
V59K	-0.700694
V59L	-1.83814
V59M	-0.909109
V59N	-0.758491
V59P	-3.78475
V59Q	-0.804943
V59R	-1.14636
V59S	-0.277785
V59T	-0.16337
V59=
V59W	-3.78475
V59Y	-3.78475
P60A	-0.384605
P60C	-1.32636
P60D	-2.80786
P60E	-2.79631
P60F	-3.98032
P60G	-4.4338
P60H	-2.70891
P60I	-1.875
P60K	-1.19183
P60L	-1.09159
P60M	-2.49211
P60N	-2.57533
P60=
P60Q	-1.2353
P60R	-1.51092
P60S	-0.830283
P60T	-0.787841
P60V	-1.53762
P60W	-4.23581
P60Y	-4.23581
I61A	-3.69434
I61C	-3.79775
I61D	-5.49192
I61E	-5.49192
I61F	-3.92137
I61G	-5.49192
I61H	-5.49192
I61=
I61K	-5.49192
I61L	-0.820279
I61M	-1.17567
I61N	-5.49192
I61P	-5.49192
I61Q	-5.49192
I61R	-5.49192
I61S	-4.5388
I61T	-4.5388
I61V	-1.23525
I61W	-4.79286
I61Y	-4.79286
R62A	-0.957133
R62C	-1.10447
R62D	-0.928342
R62E	-0.899268
R62F	-4.14509
R62G	-1.41127
R62H	-1.18366
R62I	-2.35252
R62K	-0.407073
R62L	-2.28106
R62M	-3.41008
R62N	-1.07648
R62P	-4.45991
R62Q	-1.48011
R62=
R62S	-0.873841
R62T	-0.965797
R62V	-1.881
R62W	-3.47764
R62Y	-4.14509
D63A	-2.12181
D63C	-3.12882
D63=
D63E	-0.21944
D63F	-3.53291
D63G	-3.11403
D63H	-1.89223
D63I	-2.55247
D63K	-2.32889
D63L	-3.88367
D63M	-4.12674
D63N	-2.05479
D63P	-4.61367
D63Q	-1.23358
D63R	-3.3054
D63S	-1.52792
D63T	-1.40002
D63V	-3.16688
D63W	-4.23693
D63Y	-4.23693
Y64A	-2.79688
Y64C	-2.01759
Y64D	-3.8331
Y64E	-2.6302
Y64F	-2.47775
Y64G	-5.68431
Y64H	-2.60645
Y64I	-2.69626
Y64K	-3.33978
Y64L	-2.59323
Y64M	-3.08888
Y64N	-2.42216
Y64P	-5.68431
Y64Q	-3.8331
Y64R	-5.13376
Y64S	-2.61489
Y64T	-2.71927
Y64V	-2.7363
Y64W	-3.56117
Y64=
R65A	-2.60676
R65C	-3.6926
R65D	-1.22478
R65E	-1.11534
R65F	-4.86012
R65G	-2.2568
R65H	-1.94409
R65I	-4.5355
R65K	-0.238594
R65L	-4.5355
R65M	-4.5355
R65N	-0.795825
R65P	-3.17399
R65Q	-1.621
R65=
R65S	-1.88634
R65T	-2.58025
R65V	-4.5355
R65W	-4.86012
R65Y	-4.86012
I66A	-3.6724
I66C	-5.0318
I66D	-5.31056
I66E	-5.31056
I66F	-2.82525
I66G	-5.672
I66H	-5.31056
I66=
I66K	-5.44396
I66L	-1.86552
I66M	-0.928236
I66N	-5.31056
I66P	-5.672
I66Q	-5.31056
I66R	-5.44396
I66S	-5.0318
I66T	-4.73753
I66V	-1.55031
I66W	-4.44231
I66Y	-2.76772
D67A	-2.19439
D67C	-3.56787
D67=
D67E	-0.95738
D67F	-5.47164
D67G	-3.35303
D67H	-1.88207
D67I	-3.40317
D67K	-2.20632
D67L	-3.15765
D67M	-3.55225
D67N	-1.44511
D67P	-4.33019
D67Q	-1.72029
D67R	-3.15858
D67S	-1.33678
D67T	-1.95978
D67V	-2.91952
D67W	-5.47164
D67Y	-5.47164
E68A	-3.19769
E68C	-4.52692
E68D	-0.935797
E68=
E68F	-5.70616
E68G	-4.15533
E68H	-2.693
E68I	-4.45836
E68K	-3.53662
E68L	-4.97738
E68M	-4.97738
E68N	-1.57812
E68P	-2.90751
E68Q	-2.34257
E68R	-4.28819
E68S	-2.78483
E68T	-3.29825
E68V	-3.53614
E68W	-5.70616
E68Y	-5.70616
K69A	-2.48627
K69C	-4.0206
K69D	-2.34716
K69E	-1.81139
K69F	-5.53811
K69G	-2.67068
K69H	-2.00959
K69I	-4.99927
K69=
K69L	-4.99927
K69M	-4.99927
K69N	-1.25343
K69P	-3.85939
K69Q	-1.84693
K69R	-1.76223
K69S	-2.22196
K69T	-2.1397
K69V	-3.41231
K69W	-5.53811
K69Y	-5.53811
N70A	-2.54723
N70C	-2.61229
N70D	-1.87216
N70E	-2.04291
N70F	-5.49504
N70G	-1.73908
N70H	-2.56378
N70I	-4.89401
N70K	-1.34929
N70L	-4.89401
N70M	-4.89401
N70=
N70P	-5.49504
N70Q	-3.49204
N70R	-1.98615
N70S	-1.36428
N70T	-2.52955
N70V	-3.90138
N70W	-5.49504
N70Y	-5.49504
F71A	-3.48717
F71C	-4.49437
F71D	-4.76341
F71E	-4.76341
F71=
F71G	-5.91476
F71H	-3.77892
F71I	-3.6995
F71K	-3.91104
F71L	-3.48253
F71M	-4.57718
F71N	-4.05658
F71P	-5.91476
F71Q	-3.69833
F71R	-3.63711
F71S	-3.34635
F71T	-3.39083
F71V	-3.3889
F71W	-2.90497
F71Y	-1.86756
V72A	-4.30126
V72C	-3.80101
V72D	-5.33539
V72E	-5.33539
V72F	-3.46313
V72G	-5.55853
V72H	-5.33539
V72I	-0.998382
V72K	-5.33539
V72L	-1.29533
V72M	-1.79671
V72N	-5.33539
V72P	-4.41463
V72Q	-5.33539
V72R	-5.33539
V72S	-4.9321
V72T	-4.27351
V72=
V72W	-4.66598
V72Y	-4.66598
V73A	-3.62285
V73C	-3.79106
V73D	-4.55682
V73E	-5.59958
V73F	-4.80262
V73G	-4.43942
V73H	-5.59958
V73I	-2.2429
V73K	-5.98031
V73L	-2.82381
V73M	-2.13544
V73N	-5.59958
V73P	-4.9955
V73Q	-5.59958
V73R	-5.98031
V73S	-4.10188
V73T	-3.95004
V73=
V73W	-5.49988
V73Y	-5.49988
V74A	-3.21435
V74C	-2.77739
V74D	-5.59297
V74E	-5.59297
V74F	-3.22792
V74G	-5.59297
V74H	-5.59297
V74I	-1.08713
V74K	-5.59297
V74L	-1.03572
V74M	-2.30778
V74N	-5.59297
V74P	-5.59297
V74Q	-5.59297
V74R	-5.59297
V74S	-3.3048
V74T	-3.42904
V74=
V74W	-4.29161
V74Y	-3.32756
M75A	-4.29734
M75C	-4.10102
M75D	-5.49852
M75E	-5.49852
M75F	-4.07726
M75G	-6.06394
M75H	-4.94632
M75I	-2.63824
M75K	-4.85818
M75L	-1.98562
M75=
M75N	-5.49852
M75P	-6.06394
M75Q	-5.49852
M75R	-4.80431
M75S	-4.18444
M75T	-3.60179
M75V	-1.68976
M75W	-5.29202
M75Y	-5.29202
V76A	-2.23681
V76C	-3.30727
V76D	-3.65908
V76E	-3.42838
V76F	-4.20128
V76G	-3.70642
V76H	-3.69187
V76I	-1.45911
V76K	-3.94801
V76L	-1.48552
V76M	-2.18639
V76N	-3.50362
V76P	-3.76357
V76Q	-4.74664
V76R	-2.85857
V76S	-3.02152
V76T	-2.90174
V76=
V76W	-5.16897
V76Y	-5.16897
T77A	-0.650202
T77C	-2.40083
T77D	-3.90521
T77E	-3.90521
T77F	-4.00349
T77G	-3.13169
T77H	-2.69456
T77I	-1.84247
T77K	-2.01252
T77L	-2.84322
T77M	-2.79505
T77N	-2.66858
T77P	-3.29647
T77Q	-2.67711
T77R	-2.39837
T77S	-0.697945
T77=
T77V	-2.42323
T77W	-4.78534
T77Y	-4.78534
K78A	-2.73754
K78C	-4.6607
K78D	-4.64068
K78E	-2.85636
K78F	-5.85036
K78G	-4.21376
K78H	-4.64068
K78I	-3.73405
K78=
K78L	-4.72878
K78M	-4.90701
K78N	-3.5083
K78P	-4.07446
K78Q	-3.18351
K78R	-1.86108
K78S	-3.35273
K78T	-3.42456
K78V	-3.53725
K78W	-5.85036
K78Y	-5.85036
T79A	-0.231658
T79C	-2.13157
T79D	-1.61104
T79E	-2.81868
T79F	-3.64734
T79G	-2.37221
T79H	-2.73166
T79I	-2.07134
T79K	-1.36193
T79L	-1.39417
T79M	-2.30552
T79N	-0.621216
T79P	-0.419777
T79Q	-2.04796
T79R	-1.40493
T79S	-1.07568
T79=
T79V	-1.32006
T79W	-3.64734
T79Y	-3.64734
K80A	-2.2912
K80C	-3.96081
K80D	-4.33464
K80E	-2.59378
K80F	-3.96544
K80G	-5.40503
K80H	-4.33464
K80I	-2.64307
K80=
K80L	-3.39312
K80M	-2.98015
K80N	-4.33464
K80P	-1.94765
K80Q	-2.63843
K80R	-1.40568
K80S	-2.16403
K80T	-2.08796
K80V	-2.97889
K80W	-4.09008
K80Y	-4.0236
A81=
A81C	-1.29546
A81D	-1.17355
A81E	-0.820487
A81F	-0.887459
A81G	-0.879177
A81H	-1.51634
A81I	-0.71012
A81K	-0.672392
A81L	-0.685758
A81M	-1.05459
A81N	-0.754787
A81P	-0.422659
A81Q	-0.75564
A81R	-1.02899
A81S	-0.113111
A81T	-0.214305
A81V	-0.730103
A81W	-1.72465
A81Y	-1.48508
G82A	0.147685
G82C	-0.95363
G82D	-1.16611
G82E	-0.715795
G82F	-2.52309
G82=
G82H	-1.34086
G82I	-1.08257
G82K	-1.09325
G82L	-1.06081
G82M	-1.06505
G82N	-1.27993
G82P	-0.310197
G82Q	-0.426925
G82R	-1.16611
G82S	-0.0158611
G82T	-0.0379374
G82V	-0.340067
G82W	-2.52309
G82Y	-2.52309
Q83A	-0.170005
Q83C	-1.08114
Q83D	-0.506186
Q83E	-0.486349
Q83F	-1.70002
Q83G	-0.550134
Q83H	-0.760154
Q83I	-0.711588
Q83K	-0.720816
Q83L	-0.243651
Q83M	-1.38344
Q83N	-0.478146
Q83P	-0.187177
Q83=
Q83R	-0.802179
Q83S	0.0708217
Q83T	-0.111666
Q83V	-0.950469
Q83W	-1.70002
Q83Y	-1.70002
G84A	-0.00434373
G84C	-1.28384
G84D	-1.5835
G84E	-0.810811
G84F	-2.1576
G84=
G84H	-1.5835
G84I	-0.532692
G84K	-0.621676
G84L	-0.64016
G84M	-0.933319
G84N	-0.632376
G84P	-0.342782
G84Q	-0.596581
G84R	-1.0533
G84S	-0.163172
G84T	-0.164213
G84V	-0.512061
G84W	-2.1576
G84Y	-2.1576
T85A	-0.265945
T85C	-1.18411
T85D	-0.630822
T85E	-0.593691
T85F	-1.95408
T85G	-0.762258
T85H	-0.721747
T85I	-1.03535
T85K	-0.714003
T85L	-0.78566
T85M	-1.58137
T85N	-0.734741
T85P	-0.600538
T85Q	-0.699063
T85R	-1.22495
T85S	-0.192103
T85=
T85V	-0.69015
T85W	-1.95408
T85Y	-1.5642
S86A	-0.136578
S86C	-0.541935
S86D	-0.474502
S86E	-0.425266
S86F	-1.2397
S86G	-0.636696
S86H	-0.949814
S86I	-0.825278
S86K	-0.649937
S86L	-0.390635
S86M	-0.724469
S86N	-0.485332
S86P	-0.195924
S86Q	-0.303817
S86R	-1.05936
S86=
S86T	-0.208912
S86V	-0.448218
S86W	-1.2397
S86Y	-1.2397
A87=
A87C	-0.800455
A87D	-0.630682
A87E	-0.551497
A87F	-1.6679
A87G	-0.742288
A87H	-1.49428
A87I	-0.815354
A87K	-0.829914
A87L	-0.72373
A87M	-1.41461
A87N	-0.870201
A87P	-0.563989
A87Q	-0.51619
A87R	-1.04565
A87S	-0.185868
A87T	-0.294163
A87V	-0.655998
A87W	-1.90388
A87Y	-1.44834
P88A	-0.48668
P88C	-2.06699
P88D	-0.88296
P88E	-1.00427
P88F	-2.65618
P88G	-1.41783
P88H	-2.37928
P88I	-1.55419
P88K	-1.17001
P88L	-1.83061
P88M	-2.56505
P88N	-1.71898
P88=
P88Q	-0.75543
P88R	-1.63962
P88S	-0.5013
P88T	-0.461013
P88V	-0.929981
P88W	-3.04795
P88Y	-3.04795
P89A	-0.140119
P89C	-1.00978
P89D	-0.740597
P89E	-0.318613
P89F	-1.38248
P89G	-0.767529
P89H	-1.50453
P89I	-0.69373
P89K	-0.851906
P89L	-0.473441
P89M	-0.809501
P89N	-1.15694
P89=
P89Q	-0.674073
P89R	-0.891201
P89S	0.0274382
P89T	-0.176434
P89V	-0.536977
P89W	-1.8617
P89Y	-1.8617
E90A	-0.0861209
E90C	-1.29042
E90D	-0.1974
E90=
E90F	-2.05113
E90G	-0.880514
E90H	-0.609867
E90I	-1.10161
E90K	-0.913691
E90L	-0.881226
E90M	-1.36848
E90N	-0.435864
E90P	-0.419166
E90Q	-0.486328
E90R	-1.00294
E90S	-0.16631
E90T	-0.21446
E90V	-0.636612
E90W	-2.05113
E90Y	-2.05113
A91=
A91C	-0.651227
A91D	-0.336622
A91E	-0.246819
A91F	-1.17049
A91G	-0.349487
A91H	-0.365098
A91I	-0.32559
A91K	-0.479186
A91L	-0.449646
A91M	-0.652635
A91N	-0.389414
A91P	-0.198884
A91Q	-0.355725
A91R	-0.42213
A91S	-0.18569
A91T	-0.197699
A91V	-0.245359
A91W	-1.17049
A91Y	-1.17049
S92A	-0.10452
S92C	-1.34751
S92D	-0.799953
S92E	-0.537562
S92F	-2.06065
S92G	-0.875307
S92H	-1.09343
S92I	-0.774067
S92K	-0.67068
S92L	-0.679513
S92M	-0.882697
S92N	-0.922828
S92P	-0.633855
S92Q	-0.897999
S92R	-1.07973
S92=
S92T	-0.356809
S92V	-0.621426
S92W	-2.06065
S92Y	-2.06065
P93A	-0.185278
P93C	-1.5292
P93D	-0.751737
P93E	-0.638359
P93F	-1.58989
P93G	-1.44248
P93H	-1.13435
P93I	-1.31475
P93K	-0.664349
P93L	-0.992698
P93M	-1.36853
P93N	-0.800763
P93=
P93Q	-0.594141
P93R	-0.621948
P93S	-0.412334
P93T	-0.402142
P93V	-0.744548
P93W	-2.14339
P93Y	-2.14339
T94A	-0.15993
T94C	-0.648881
T94D	-0.657204
T94E	-0.602244
T94F	-1.36865
T94G	-0.648218
T94H	-0.975032
T94I	-0.613933
T94K	-0.84683
T94L	-0.526676
T94M	-0.765868
T94N	-0.636954
T94P	-0.442423
T94Q	-0.54278
T94R	-0.778825
T94S	-0.0970454
T94=
T94V	-0.406107
T94W	-1.63223
T94Y	-1.63223
A95=
A95C	-0.797064
A95D	-0.558649
A95E	-0.294053
A95F	-1.8144
A95G	-1.11093
A95H	-1.02806
A95I	-0.786278
A95K	-0.732932
A95L	-0.883738
A95M	-1.11971
A95N	-0.84473
A95P	-0.409248
A95Q	-0.493912
A95R	-0.860238
A95S	-0.0886287
A95T	-0.292775
A95V	-0.536583
A95W	-1.8144
A95Y	-1.8144
A96=
A96C	-1.44121
A96D	-0.768188
A96E	-0.381037
A96F	-1.69715
A96G	-1.13296
A96H	-1.60603
A96I	-0.832433
A96K	-0.834207
A96L	-0.686409
A96M	-1.29702
A96N	-0.716625
A96P	-0.507422
A96Q	-0.775425
A96R	-1.20859
A96S	-0.36828
A96T	-0.356925
A96V	-0.598392
A96W	-2.13302
A96Y	-2.13302
P97A	-0.528481
P97C	-0.683456
P97D	-1.12387
P97E	-1.06023
P97F	-2.77225
P97G	-1.21777
P97H	-2.00818
P97I	-2.17854
P97K	-1.0593
P97L	-0.994217
P97M	-2.17854
P97N	-0.92244
P97=
P97Q	-0.607637
P97R	-1.27978
P97S	-0.31351
P97T	-0.531061
P97V	-1.15192
P97W	-2.77225
P97Y	-2.77225
E98A	-0.10232
E98C	-1.18598
E98D	-0.291182
E98=
E98F	-1.94535
E98G	-0.806745
E98H	-1.30171
E98I	-0.847979
E98K	-0.677455
E98L	-0.626428
E98M	-1.06561
E98N	-0.531423
E98P	-0.419309
E98Q	-0.418552
E98R	-0.643848
E98S	-0.226558
E98T	-0.0682543
E98V	-0.563364
E98W	-1.94535
E98Y	-1.94535
S99A	-0.156667
S99C	-0.502232
S99D	-0.502106
S99E	-0.407536
S99F	-1.09452
S99G	-0.889701
S99H	-1.04853
S99I	-0.615987
S99K	-0.688492
S99L	-0.602061
S99M	-1.1555
S99N	-0.60468
S99P	-0.168238
S99Q	-0.477498
S99R	-0.760214
S99=
S99T	-0.247296
S99V	-0.813542
S99W	-1.42003
S99Y	-1.42003
S100A	-0.208175
S100C	-1.36201
S100D	-0.840662
S100E	-0.719699
S100F	-2.25711
S100G	-0.786848
S100H	-0.671539
S100I	-1.14361
S100K	-1.2937
S100L	-0.7311
S100M	-1.50381
S100N	-1.15918
S100P	-0.462736
S100Q	-0.845463
S100R	-1.04813
S100=
S100T	-0.41693
S100V	-0.758958
S100W	-2.25711
[truncated: 5,261 more rows]

## Sheet: SPOP
variant	GEMME_score
M1A	0
M1C	0
M1D	0
M1E	0
M1F	0
M1G	0
M1H	0
M1I	0
M1K	0
M1L	0
M1=
M1N	0
M1P	0
M1Q	0
M1R	0
M1S	0
M1T	0
M1V	0
M1W	0
M1Y	0
S2A	0
S2C	0
S2D	0
S2E	0
S2F	0
S2G	0
S2H	0
S2I	0
S2K	0
S2L	0
S2M	0
S2N	0
S2P	0
S2Q	0
S2R	0
S2=
S2T	0
S2V	0
S2W	0
S2Y	0
R3A	0
R3C	0
R3D	0
R3E	0
R3F	0
R3G	0
R3H	0
R3I	0
R3K	0
R3L	0
R3M	0
R3N	0
R3P	0
R3Q	0
R3=
R3S	0
R3T	0
R3V	0
R3W	0
R3Y	0
V4A	0
V4C	0
V4D	0
V4E	0
V4F	0
V4G	0
V4H	0
V4I	0
V4K	0
V4L	0
V4M	0
V4N	0
V4P	0
V4Q	0
V4R	0
V4S	0
V4T	0
V4=
V4W	0
V4Y	0
P5A	0
P5C	0
P5D	0
P5E	0
P5F	0
P5G	0
P5H	0
P5I	0
P5K	0
P5L	0
P5M	0
P5N	0
P5=
P5Q	0
P5R	0
P5S	0
P5T	0
P5V	0
P5W	0
P5Y	0
S6A	0
S6C	0
S6D	0
S6E	0
S6F	0
S6G	0
S6H	0
S6I	0
S6K	0
S6L	0
S6M	0
S6N	0
S6P	0
S6Q	0
S6R	0
S6=
S6T	0
S6V	0
S6W	0
S6Y	0
P7A	-0.0269225
P7C	-0.0437424
P7D	-0.0454778
P7E	-0.0454778
P7F	-0.0531466
P7G	-0.0531466
P7H	-0.0454778
P7I	-0.0501799
P7K	-0.0531466
P7L	-0.0501799
P7M	-0.0501799
P7N	-0.0152178
P7=
P7Q	-0.0251391
P7R	-0.0531466
P7S	-0.0198445
P7T	-0.0222995
P7V	-0.0501799
P7W	-0.0531466
P7Y	-0.0531466
P8A	0
P8C	0
P8D	0
P8E	0
P8F	0
P8G	0
P8H	0
P8I	0
P8K	0
P8L	0
P8M	0
P8N	0
P8=
P8Q	0
P8R	0
P8S	0
P8T	0
P8V	0
P8W	0
P8Y	0
P9A	0
P9C	0
P9D	0
P9E	0
P9F	0
P9G	0
P9H	0
P9I	0
P9K	0
P9L	0
P9M	0
P9N	0
P9=
P9Q	0
P9R	0
P9S	0
P9T	0
P9V	0
P9W	0
P9Y	0
P10A	0
P10C	0
P10D	0
P10E	0
P10F	0
P10G	0
P10H	0
P10I	0
P10K	0
P10L	0
P10M	0
P10N	0
P10=
P10Q	0
P10R	0
P10S	0
P10T	0
P10V	0
P10W	0
P10Y	0
A11=
A11C	0
A11D	0
A11E	0
A11F	0
A11G	0
A11H	0
A11I	0
A11K	0
A11L	0
A11M	0
A11N	0
A11P	0
A11Q	0
A11R	0
A11S	0
A11T	0
A11V	0
A11W	0
A11Y	0
E12A	0
E12C	0
E12D	0
E12=
E12F	0
E12G	0
E12H	0
E12I	0
E12K	0
E12L	0
E12M	0
E12N	0
E12P	0
E12Q	0
E12R	0
E12S	0
E12T	0
E12V	0
E12W	0
E12Y	0
M13A	0
M13C	0
M13D	0
M13E	0
M13F	0
M13G	0
M13H	0
M13I	0
M13K	0
M13L	0
M13=
M13N	0
M13P	0
M13Q	0
M13R	0
M13S	0
M13T	0
M13V	0
M13W	0
M13Y	0
S14A	-0.118562
S14C	-0.254667
S14D	-0.147786
S14E	-0.132702
S14F	-0.353417
S14G	-0.161623
S14H	-0.17032
S14I	-0.160505
S14K	-0.178604
S14L	-0.214919
S14M	-0.183108
S14N	-0.154626
S14P	-0.211102
S14Q	-0.153775
S14R	-0.177764
S14=
S14T	-0.140859
S14V	-0.190249
S14W	-0.353417
S14Y	-0.353417
S15A	-0.0522101
S15C	-0.0585928
S15D	-0.062975
S15E	-0.0671197
S15F	-0.127205
S15G	-0.086176
S15H	-0.0655647
S15I	-0.0659299
S15K	-0.0714414
S15L	-0.0594404
S15M	-0.0678795
S15N	-0.0597566
S15P	-0.0865716
S15Q	-0.0626349
S15R	-0.0709765
S15=
S15T	-0.0432166
S15V	-0.0446569
S15W	-0.127205
S15Y	-0.0805586
G16A	-0.0141667
G16C	-0.0263872
G16D	-0.0351123
G16E	-0.0366981
G16F	-0.0502777
G16=
G16H	-0.0351963
G16I	-0.025667
G16K	-0.031604
G16L	-0.0245219
G16M	-0.0251158
G16N	-0.0569953
G16P	-0.0341182
G16Q	-0.0348321
G16R	-0.0328934
G16S	-0.0211353
G16T	-0.0121534
G16V	-0.0225565
G16W	-0.0678916
G16Y	-0.0678916
P17A	-0.0228073
P17C	-0.0385335
P17D	-0.031946
P17E	-0.0322627
P17F	-0.0279491
P17G	-0.036547
P17H	-0.0291699
P17I	-0.0286973
P17K	-0.0227849
P17L	-0.0274516
P17M	-0.0270668
P17N	-0.0311065
P17=
P17Q	-0.0287808
P17R	-0.0205885
P17S	-0.0223294
P17T	-0.0227319
P17V	-0.0273039
P17W	-0.0456854
P17Y	-0.0378958
V18A	-0.0829485
V18C	-0.0664155
V18D	-0.117966
V18E	-0.0964774
V18F	-0.149019
V18G	-0.2551
V18H	-0.116019
V18I	-0.0714034
V18K	-0.106248
V18L	-0.0773633
V18M	-0.0591226
V18N	-0.104845
V18P	-0.124657
V18Q	-0.136762
V18R	-0.108193
V18S	-0.0866277
V18T	-0.0897874
V18=
V18W	-0.231311
V18Y	-0.231311
A19=
A19C	-0.110354
A19D	-0.113452
A19E	-0.0826384
A19F	-0.133927
A19G	-0.14685
A19H	-0.125558
A19I	-0.108879
A19K	-0.123076
A19L	-0.0987619
A19M	-0.117377
A19N	-0.117612
A19P	-0.115447
A19Q	-0.112405
A19R	-0.102487
A19S	-0.072481
A19T	-0.0788059
A19V	-0.0900209
A19W	-0.229286
A19Y	-0.144947
E20A	-0.22828
E20C	-0.268914
E20D	-0.181255
E20=
E20F	-0.39321
E20G	-0.27032
E20H	-0.203577
E20I	-0.308955
E20K	-0.236694
E20L	-0.303214
E20M	-0.309322
E20N	-0.226601
E20P	-0.376764
E20Q	-0.237235
E20R	-0.259927
E20S	-0.189746
E20T	-0.170733
E20V	-0.263961
E20W	-0.470493
E20Y	-0.361331
S21A	-0.25964
S21C	-0.28642
S21D	-0.197151
S21E	-0.290081
S21F	-0.408408
S21G	-0.426101
S21H	-0.255575
S21I	-0.283751
S21K	-0.304358
S21L	-0.296471
S21M	-0.251904
S21N	-0.210738
S21P	-0.426789
S21Q	-0.265089
S21R	-0.370049
S21=
S21T	-0.194977
S21V	-0.324918
S21W	-0.388361
S21Y	-0.381472
W22A	-0.638745
W22C	-0.519148
W22D	-0.730224
W22E	-0.645368
W22F	-0.473239
W22G	-0.706068
W22H	-0.686414
W22I	-0.72049
W22K	-0.693168
W22L	-0.680191
W22M	-0.741511
W22N	-0.778723
W22P	-0.989639
W22Q	-0.715856
W22R	-0.559243
W22S	-0.469202
W22T	-0.606406
W22V	-0.701433
W22=
W22Y	-0.430066
C23A	-0.585464
C23=
C23D	-0.755554
C23E	-1.01905
C23F	-0.981243
C23G	-0.644539
C23H	-0.980814
C23I	-0.868743
C23K	-1.236
C23L	-0.783866
C23M	-0.816754
C23N	-0.854363
C23P	-1.23722
C23Q	-0.738137
C23R	-1.12358
C23S	-0.572023
C23T	-0.61258
C23V	-0.855923
C23W	-1.6003
C23Y	-0.940917
Y24A	-0.41295
Y24C	-0.337537
Y24D	-0.517938
Y24E	-0.415963
Y24F	-0.373652
Y24G	-0.695824
Y24H	-0.280892
Y24I	-0.382031
Y24K	-0.418926
Y24L	-0.353166
Y24M	-0.470765
Y24N	-0.388354
Y24P	-0.750287
Y24Q	-0.367906
Y24R	-0.247775
Y24S	-0.398908
Y24T	-0.292008
Y24V	-0.385451
Y24W	-0.397341
Y24=
T25A	-0.790092
T25C	-1.42254
T25D	-1.69337
T25E	-1.94762
T25F	-2.25444
T25G	-1.90985
T25H	-1.85845
T25I	-1.91536
T25K	-2.09274
T25L	-2.10835
T25M	-1.91931
T25N	-1.84863
T25P	-1.90047
T25Q	-1.71111
T25R	-1.96607
T25S	-1.15406
T25=
T25V	-1.77296
T25W	-3.25515
T25Y	-2.16893
Q26A	-1.00971
Q26C	-0.980296
Q26D	-0.572743
Q26E	-0.556013
Q26F	-1.25213
Q26G	-1.24539
Q26H	-0.648464
Q26I	-1.02331
Q26K	-0.53151
Q26L	-0.842605
Q26M	-1.00065
Q26N	-0.679126
Q26P	-1.26186
Q26=
Q26R	-0.76795
Q26S	-0.85055
Q26T	-0.891682
Q26V	-0.949103
Q26W	-1.91362
Q26Y	-1.11889
I27A	-1.00736
I27C	-0.744746
I27D	-1.35082
I27E	-1.20716
I27F	-1.22116
I27G	-1.5878
I27H	-1.30492
I27=
I27K	-1.27175
I27L	-0.754273
I27M	-0.636556
I27N	-1.22512
I27P	-1.37009
I27Q	-1.19813
I27R	-1.15383
I27S	-0.997344
I27T	-0.927825
I27V	-0.550349
I27W	-1.40219
I27Y	-1.23783
K28A	-1.09945
K28C	-1.17746
K28D	-0.769936
K28E	-0.654909
K28F	-1.67639
K28G	-1.08825
K28H	-0.798579
K28I	-1.14402
K28=
K28L	-1.17769
K28M	-1.46019
K28N	-0.664585
K28P	-1.25004
K28Q	-0.562983
K28R	-0.813666
K28S	-0.868766
K28T	-0.911366
K28V	-1.17091
K28W	-2.26778
K28Y	-1.49952
V29A	-0.45148
V29C	-0.770022
V29D	-0.75827
V29E	-0.834201
V29F	-0.891341
V29G	-1.09452
V29H	-1.12441
V29I	-0.452657
V29K	-0.772505
V29L	-0.568588
V29M	-0.403408
V29N	-0.765613
V29P	-1.02258
V29Q	-0.829721
V29R	-0.825314
V29S	-0.6704
V29T	-0.631877
V29=
V29W	-1.58038
V29Y	-1.08927
V30A	-0.392997
V30C	-0.448544
V30D	-0.243387
V30E	-0.24283
V30F	-0.672853
V30G	-0.673491
V30H	-0.382865
V30I	-0.257419
V30K	-0.516554
V30L	-0.404918
V30M	-0.426317
V30N	-0.364537
V30P	-0.708445
V30Q	-0.334167
V30R	-0.524729
V30S	-0.420702
V30T	-0.376775
V30=
V30W	-0.773849
V30Y	-0.52526
K31A	-0.756159
K31C	-0.83297
K31D	-0.671005
K31E	-0.573677
K31F	-1.20807
K31G	-1.13878
K31H	-0.725685
K31I	-0.991469
K31=
K31L	-0.989958
K31M	-0.959527
K31N	-0.508884
K31P	-1.17485
K31Q	-0.740487
K31R	-0.45334
K31S	-0.510141
K31T	-0.70567
K31V	-0.959647
K31W	-1.19319
K31Y	-1.21195
F32A	-0.651277
F32C	-0.507429
F32D	-1.03052
F32E	-0.932206
F32=
F32G	-0.690279
F32H	-0.848114
F32I	-0.520461
F32K	-0.903508
F32L	-0.736081
F32M	-0.812539
F32N	-0.891727
F32P	-1.12374
F32Q	-0.992328
F32R	-0.895053
F32S	-0.689369
F32T	-0.594037
F32V	-0.573224
F32W	-0.833696
F32Y	-0.505159
S33A	-0.51559
S33C	-0.615935
S33D	-0.630944
S33E	-0.631647
S33F	-0.787149
S33G	-0.769426
S33H	-0.66124
S33I	-0.684004
S33K	-0.660954
S33L	-0.530474
S33M	-0.744362
S33N	-0.56733
S33P	-1.2696
S33Q	-0.690525
S33R	-0.536354
S33=
S33T	-0.426423
S33V	-0.629209
S33W	-0.899856
S33Y	-0.844335
Y34A	-1.50399
Y34C	-1.17613
Y34D	-1.24966
Y34E	-2.13747
Y34F	-0.676658
Y34G	-2.17302
Y34H	-1.0287
Y34I	-1.47107
Y34K	-1.7501
Y34L	-0.992625
Y34M	-1.69669
Y34N	-1.10376
Y34P	-3.2675
Y34Q	-1.17419
Y34R	-1.70604
Y34S	-1.62395
Y34T	-1.81875
Y34V	-1.35461
Y34W	-1.09485
Y34=
M35A	-0.700254
M35C	-0.923037
M35D	-0.733212
M35E	-0.540726
M35F	-1.20009
M35G	-1.47027
M35H	-0.86538
M35I	-0.506854
M35K	-0.797722
M35L	-0.619082
M35=
M35N	-0.71978
M35P	-1.48647
M35Q	-0.785155
M35R	-0.920233
M35S	-0.662392
M35T	-0.49293
M35V	-0.511631
M35W	-1.26086
M35Y	-1.18468
W36A	-3.44865
W36C	-3.42117
W36D	-4.79524
W36E	-4.19442
W36F	-1.81863
W36G	-3.22809
W36H	-3.47315
W36I	-2.46391
W36K	-3.88523
W36L	-2.25005
W36M	-2.52226
W36N	-3.78896
W36P	-5.6464
W36Q	-3.30821
W36R	-3.5027
W36S	-4.77065
W36T	-4.77065
W36V	-2.54883
W36=
W36Y	-1.87497
T37A	-1.35603
T37C	-1.56429
T37D	-1.47133
T37E	-1.30662
T37F	-2.64128
T37G	-2.85125
T37H	-1.49253
T37I	-1.42997
T37K	-1.1943
T37L	-1.37084
T37M	-1.42508
T37N	-1.39711
T37P	-1.94118
T37Q	-1.42008
T37R	-1.36558
T37S	-0.840483
T37=
T37V	-1.24496
T37W	-3.36955
T37Y	-2.30392
I38A	-3.14693
I38C	-3.50142
I38D	-3.80513
I38E	-3.9901
I38F	-2.68442
I38G	-5.15545
I38H	-3.32356
I38=
I38K	-4.82688
I38L	-1.14149
I38M	-1.89778
I38N	-3.24459
I38P	-5.15545
I38Q	-4.49831
I38R	-3.51323
I38S	-3.02413
I38T	-3.06121
I38V	-1.39775
I38W	-4.2449
I38Y	-3.17053
N39A	-0.48321
N39C	-0.553081
N39D	-0.266127
N39E	-0.26722
N39F	-0.673663
N39G	-0.668588
N39H	-0.382428
N39I	-0.624588
N39K	-0.385085
N39L	-0.665544
N39M	-0.652211
N39=
N39P	-0.602543
N39Q	-0.402888
N39R	-0.439202
N39S	-0.375545
N39T	-0.340759
N39V	-0.61613
N39W	-1.06062
N39Y	-0.745982
N40A	-1.66104
N40C	-1.56067
N40D	-0.70627
N40E	-1.07131
N40F	-1.93399
N40G	-1.20054
N40H	-1.01036
N40I	-1.87971
N40K	-1.39572
N40L	-1.93003
N40M	-1.96773
N40=
N40P	-2.17769
N40Q	-1.14167
N40R	-1.38257
N40S	-1.47454
N40T	-1.72856
N40V	-1.932
N40W	-2.04029
N40Y	-1.78284
F41A	-2.35178
F41C	-2.32257
F41D	-2.7158
F41E	-2.80019
F41=
F41G	-3.46347
F41H	-2.61692
F41I	-2.13552
F41K	-3.29131
F41L	-1.96228
F41M	-2.67523
F41N	-2.86586
F41P	-2.59449
F41Q	-3.96167
F41R	-2.99833
F41S	-2.4294
F41T	-2.98137
F41V	-2.11365
F41W	-1.64815
F41Y	-1.53013
S42A	-1.25956
S42C	-1.25645
S42D	-1.70614
S42E	-1.67165
S42F	-2.1543
S42G	-1.85853
S42H	-1.7094
S42I	-1.77265
S42K	-1.71912
S42L	-1.82017
S42M	-1.73857
S42N	-1.52051
S42P	-1.92903
S42Q	-1.55494
S42R	-1.55814
S42=
S42T	-0.95321
S42V	-1.69798
S42W	-2.21842
S42Y	-1.88013
F43A	-0.393278
F43C	-0.394718
F43D	-0.410121
F43E	-0.413665
F43=
F43G	-0.501721
F43H	-0.419134
F43I	-0.272153
F43K	-0.45069
F43L	-0.264787
F43M	-0.49839
F43N	-0.438809
F43P	-0.760644
F43Q	-0.465649
F43R	-0.435785
F43S	-0.316466
F43T	-0.413445
F43V	-0.235573
F43W	-0.569665
F43Y	-0.304295
C44A	-0.613174
C44=
C44D	-1.15334
C44E	-1.31588
C44F	-1.11151
C44G	-1.56011
C44H	-0.984624
C44I	-0.745298
C44K	-1.14907
C44L	-0.791109
C44M	-1.00328
C44N	-1.16582
C44P	-1.76241
C44Q	-1.1279
C44R	-1.13057
C44S	-0.962642
C44T	-0.992512
C44V	-0.804017
C44W	-0.813401
C44Y	-1.08084
R45A	-0.441184
R45C	-0.306527
R45D	-0.283993
R45E	-0.393042
R45F	-0.449325
R45G	-0.654161
R45H	-0.431214
R45I	-0.45386
R45K	-0.257714
R45L	-0.449686
R45M	-0.419668
R45N	-0.323351
R45P	-0.535544
R45Q	-0.405504
R45=
R45S	-0.417711
R45T	-0.46062
R45V	-0.511409
R45W	-0.498879
R45Y	-0.459343
E46A	-0.249291
E46C	-0.27002
E46D	-0.178609
E46=
E46F	-0.350261
E46G	-0.251715
E46H	-0.258825
E46I	-0.280544
E46K	-0.257566
E46L	-0.275448
E46M	-0.274715
E46N	-0.158338
E46P	-0.347934
E46Q	-0.241027
E46R	-0.281862
E46S	-0.21143
E46T	-0.25333
E46V	-0.258913
E46W	-0.413132
E46Y	-0.396793
E47A	-0.282136
E47C	-0.301358
E47D	-0.23209
E47=
E47F	-0.376694
E47G	-0.177937
E47H	-0.283128
E47I	-0.317269
E47K	-0.238978
E47L	-0.292911
E47M	-0.234309
E47N	-0.282184
E47P	-0.309227
E47Q	-0.246804
E47R	-0.215224
E47S	-0.29503
E47T	-0.243591
E47V	-0.216529
E47W	-0.647966
E47Y	-0.435154
M48A	-0.367097
M48C	-0.383122
M48D	-0.453242
M48E	-0.290992
M48F	-0.520552
M48G	-0.589541
M48H	-0.445745
M48I	-0.338667
M48K	-0.462081
M48L	-0.277914
M48=
M48N	-0.294294
M48P	-0.449026
M48Q	-0.322187
M48R	-0.39486
M48S	-0.382433
M48T	-0.384079
M48V	-0.381011
M48W	-0.510059
M48Y	-0.534545
G49A	-1.24497
G49C	-1.33592
G49D	-1.04849
G49E	-0.79659
G49F	-1.6649
G49=
G49H	-1.03383
G49I	-1.44488
G49K	-0.832677
G49L	-1.37418
G49M	-1.51292
G49N	-0.964099
G49P	-1.42563
G49Q	-1.23544
G49R	-1.1275
G49S	-1.12938
G49T	-1.07225
G49V	-1.33139
G49W	-2.37587
G49Y	-1.64791
E50A	-0.467637
E50C	-0.486031
E50D	-0.324421
E50=
E50F	-0.676397
E50G	-0.511247
E50H	-0.413702
E50I	-0.520098
E50K	-0.287026
E50L	-0.558702
E50M	-0.588995
E50N	-0.247929
E50P	-0.638984
E50Q	-0.338069
E50R	-0.427569
E50S	-0.434128
E50T	-0.412848
E50V	-0.531167
E50W	-0.631648
E50Y	-0.645148
V51A	-0.123426
V51C	-0.150963
V51D	-0.184751
V51E	-0.126085
V51F	-0.14951
V51G	-0.199466
V51H	-0.205785
V51I	-0.113199
V51K	-0.176649
V51L	-0.169025
V51M	-0.211389
V51N	-0.178363
V51P	-0.208347
V51Q	-0.193846
V51R	-0.170293
V51S	-0.0917562
V51T	-0.0887064
V51=
V51W	-0.197636
V51Y	-0.155055
I52A	-1.60924
I52C	-1.64108
I52D	-2.57741
I52E	-1.68243
I52F	-1.16153
I52G	-2.15054
I52H	-1.56791
I52=
I52K	-1.50081
I52L	-0.645044
I52M	-0.98292
I52N	-1.76168
I52P	-1.88476
I52Q	-1.77132
I52R	-1.68608
I52S	-1.43592
I52T	-1.46118
I52V	-0.6463
I52W	-1.41743
I52Y	-1.45373
K53A	-0.216609
K53C	-0.224241
K53D	-0.231127
K53E	-0.150523
K53F	-0.231175
K53G	-0.338941
K53H	-0.237902
K53I	-0.242012
K53=
K53L	-0.222447
K53M	-0.250141
K53N	-0.162504
K53P	-0.331671
K53Q	-0.227762
K53R	-0.140002
K53S	-0.237579
K53T	-0.200092
K53V	-0.216497
K53W	-0.297654
K53Y	-0.263091
S54A	-2.05896
S54C	-1.78473
S54D	-2.89799
S54E	-3.22957
S54F	-3.10303
S54G	-3.37529
S54H	-4.53812
S54I	-3.21777
S54K	-3.21077
S54L	-3.37665
S54M	-3.03492
S54N	-2.99085
S54P	-3.70093
S54Q	-3.29399
S54R	-3.22163
S54=
S54T	-1.77848
S54V	-3.31318
S54W	-4.8365
S54Y	-3.24063
S55A	-1.0635
S55C	-1.2856
S55D	-1.1492
S55E	-1.30072
S55F	-1.95532
S55G	-1.31862
S55H	-1.26046
S55I	-1.49723
S55K	-1.32643
S55L	-1.53024
S55M	-1.41004
S55N	-1.18512
S55P	-0.696192
S55Q	-1.23601
S55R	-1.28867
S55=
S55T	-0.798226
S55V	-1.39844
S55W	-2.88692
S55Y	-1.95883
T56A	-0.818704
T56C	-0.9557
T56D	-0.896242
T56E	-0.831521
T56F	-1.21676
T56G	-1.41897
T56H	-0.960889
T56I	-0.584075
T56K	-0.909294
T56L	-0.866209
T56M	-0.935478
T56N	-0.665226
T56P	-1.02288
T56Q	-0.933188
T56R	-0.956987
T56S	-0.821699
T56=
T56V	-0.707212
T56W	-1.47367
T56Y	-1.3468
F57A	-2.91225
F57C	-2.70803
F57D	-4.91315
F57E	-3.62156
F57=
F57G	-4.56402
F57H	-4.91315
F57I	-1.68298
F57K	-3.69626
F57L	-2.17733
F57M	-2.78367
F57N	-4.91315
F57P	-3.45841
F57Q	-4.91315
F57R	-5.00303
F57S	-2.7007
F57T	-2.74217
F57V	-2.21274
F57W	-1.79623
F57Y	-1.58685
S58A	-0.822288
S58C	-0.897097
S58D	-1.02252
S58E	-1.0992
S58F	-0.871352
S58G	-1.23742
S58H	-1.03756
S58I	-1.00789
S58K	-1.07481
S58L	-1.11261
S58M	-1.13922
S58N	-0.913898
S58P	-0.984214
S58Q	-1.16255
S58R	-1.07199
S58=
S58T	-0.55701
S58V	-1.1478
S58W	-1.24315
S58Y	-1.15869
S59A	-0.552637
S59C	-0.952314
S59D	-1.11891
S59E	-0.867289
S59F	-1.2276
S59G	-1.00095
S59H	-1.12262
S59I	-0.694523
S59K	-1.4728
S59L	-0.805867
S59M	-0.728913
S59N	-0.81885
S59P	-1.07069
S59Q	-1.15409
S59R	-1.47568
S59=
S59T	-0.600887
S59V	-0.728903
S59W	-2.0224
S59Y	-1.31617
G60A	-0.860833
G60C	-1.06498
G60D	-0.642982
G60E	-0.821221
G60F	-1.25516
G60=
G60H	-0.915077
G60I	-1.22409
G60K	-1.02931
G60L	-1.24603
G60M	-1.29194
G60N	-0.805569
G60P	-1.03845
G60Q	-0.965393
G60R	-1.08573
G60S	-0.885101
G60T	-0.889094
G60V	-1.10852
G60W	-1.98152
G60Y	-1.25496
A61=
A61C	-0.522682
A61D	-0.308705
A61E	-0.413642
A61F	-0.819956
A61G	-0.255906
A61H	-0.609767
A61I	-0.509326
A61K	-0.556546
A61L	-0.621732
A61M	-0.647721
A61N	-0.461472
A61P	-0.486619
A61Q	-0.483924
A61R	-0.581551
A61S	-0.383648
A61T	-0.430895
A61V	-0.453855
A61W	-0.835899
A61Y	-0.904448
N62A	-0.697923
N62C	-1.08509
N62D	-0.519686
N62E	-0.901318
N62F	-1.00027
N62G	-1.08961
N62H	-0.791542
N62I	-1.04195
N62K	-0.968767
N62L	-1.05919
N62M	-1.05182
N62=
N62P	-1.30285
N62Q	-0.840865
N62R	-1.0505
N62S	-0.804608
N62T	-0.969279
N62V	-1.00646
N62W	-1.07302
N62Y	-1.02178
D63A	-0.461682
D63C	-0.526465
D63=
D63E	-0.279596
D63F	-0.652272
D63G	-0.540039
D63H	-0.36121
D63I	-0.59897
D63K	-0.410908
D63L	-0.592716
D63M	-0.549504
D63N	-0.340843
D63P	-0.531109
D63Q	-0.443345
D63R	-0.557535
D63S	-0.483182
D63T	-0.443099
D63V	-0.588646
D63W	-0.777801
D63Y	-0.679778
K64A	-0.635579
K64C	-0.790171
K64D	-0.515324
K64E	-0.332505
K64F	-0.865898
K64G	-0.692007
K64H	-0.574452
K64I	-0.706798
K64=
K64L	-0.84258
K64M	-0.954509
K64N	-0.369168
K64P	-0.871353
K64Q	-0.544168
K64R	-0.579161
K64S	-0.679601
K64T	-0.668401
K64V	-0.813019
K64W	-0.946427
K64Y	-0.880469
L65A	-1.19638
L65C	-1.10464
L65D	-1.07291
L65E	-1.15434
L65F	-1.13619
L65G	-1.63406
L65H	-1.13434
L65I	-0.834293
L65K	-1.371
L65=
L65M	-1.05534
L65N	-1.0842
L65P	-1.68723
L65Q	-1.17799
L65R	-1.35606
L65S	-0.77266
L65T	-1.11412
L65V	-1.07369
L65W	-1.14779
L65Y	-0.994514
K66A	-0.757255
K66C	-0.79027
K66D	-0.606779
K66E	-0.441561
K66F	-0.948373
K66G	-1.04867
K66H	-0.6066
K66I	-0.792129
K66=
K66L	-0.845429
K66M	-0.896882
K66N	-0.654266
K66P	-1.15261
K66Q	-0.455236
K66R	-0.661242
K66S	-0.703324
K66T	-0.672795
K66V	-0.83131
K66W	-1.00802
K66Y	-0.877441
W67A	-3.32417
W67C	-3.02854
W67D	-4.88845
W67E	-3.62933
W67F	-1.72195
W67G	-3.94458
W67H	-3.48538
W67I	-2.43605
W67K	-4.99387
W67L	-2.33265
W67M	-2.58571
W67N	-4.88845
W67P	-3.94871
W67Q	-3.77525
W67R	-3.31284
W67S	-3.45541
W67T	-3.89855
W67V	-2.63768
W67=
W67Y	-2.12823
C68A	-0.631975
C68=
C68D	-0.659493
C68E	-0.653137
C68F	-0.682872
C68G	-1.05192
C68H	-0.512662
C68I	-0.820805
C68K	-0.454321
C68L	-0.696503
C68M	-0.736976
C68N	-0.636321
C68P	-1.15567
C68Q	-0.481602
C68R	-0.416259
C68S	-0.374836
C68T	-0.605916
C68V	-0.721071
C68W	-0.936979
C68Y	-0.514361
L69A	-2.78476
L69C	-2.81249
L69D	-4.39835
L69E	-3.42311
L69F	-2.33681
L69G	-3.51103
L69H	-3.37308
L69I	-1.48796
L69K	-4.87179
L69=
L69M	-1.11509
L69N	-4.39835
L69P	-3.55289
L69Q	-3.41831
L69R	-4.18238
L69S	-2.86252
L69T	-3.17445
L69V	-1.62519
L69W	-2.29165
L69Y	-2.35678
R70A	-0.239006
R70C	-0.262136
R70D	-0.211587
R70E	-0.160588
R70F	-0.300259
R70G	-0.348364
R70H	-0.207567
R70I	-0.252675
R70K	-0.178592
R70L	-0.243676
R70M	-0.281976
R70N	-0.245425
R70P	-0.470898
R70Q	-0.167157
R70=
R70S	-0.197574
R70T	-0.233643
R70V	-0.244843
R70W	-0.289095
R70Y	-0.260008
V71A	-1.27163
V71C	-1.65903
V71D	-2.21277
V71E	-3.17434
V71F	-1.1083
V71G	-2.35565
V71H	-2.32389
V71I	-0.948384
V71K	-2.98523
V71L	-0.77525
V71M	-0.77676
V71N	-2.17317
V71P	-2.50996
V71Q	-2.40791
V71R	-2.52442
V71S	-1.79549
V71T	-1.57874
V71=
V71W	-1.64905
V71Y	-1.34287
N72A	-0.914399
N72C	-0.736167
N72D	-0.778128
N72E	-0.74056
N72F	-0.275983
N72G	-1.06466
N72H	-0.529493
N72I	-0.822394
N72K	-0.740912
N72L	-0.765422
N72M	-0.955327
N72=
N72P	-1.36809
N72Q	-0.733866
N72R	-0.799681
N72S	-0.753622
N72T	-0.840213
N72V	-0.775443
N72W	-0.57048
N72Y	-0.316708
P73A	-1.77876
P73C	-1.96269
P73D	-1.9241
P73E	-1.81397
P73F	-2.05059
P73G	-2.75131
P73H	-1.86872
P73I	-1.84061
P73K	-1.95917
P73L	-1.5508
P73M	-1.76944
P73N	-2.0699
P73=
P73Q	-2.20812
P73R	-1.80109
P73S	-1.79229
P73T	-1.3371
P73V	-1.93506
P73W	-2.32821
P73Y	-2.2817
K74A	-0.547053
K74C	-0.600884
K74D	-0.429917
K74E	-0.393981
K74F	-0.741306
K74G	-0.663481
K74H	-0.380266
K74I	-0.65612
K74=
K74L	-0.737548
K74M	-0.629337
K74N	-0.268221
K74P	-0.821299
K74Q	-0.420154
K74R	-0.528329
K74S	-0.48349
K74T	-0.525947
K74V	-0.666824
K74W	-0.704343
K74Y	-0.809276
G75A	-1.70814
G75C	-2.10339
G75D	-1.63389
G75E	-1.7787
G75F	-2.61528
G75=
G75H	-2.06061
G75I	-2.26174
G75K	-2.10597
G75L	-2.41198
G75M	-2.20747
G75N	-1.79956
G75P	-2.42343
G75Q	-1.96182
G75R	-2.1065
G75S	-1.72439
G75T	-1.61613
G75V	-2.20648
G75W	-2.73441
G75Y	-2.10138
L76A	-0.548059
L76C	-0.387384
L76D	-0.461539
L76E	-0.306351
L76F	-0.525552
L76G	-0.766911
L76H	-0.524042
L76I	-0.462308
L76K	-0.541154
L76=
L76M	-0.660406
L76N	-0.402988
L76P	-0.771411
L76Q	-0.48332
L76R	-0.552941
L76S	-0.457825
L76T	-0.528163
L76V	-0.347075
L76W	-0.618503
L76Y	-0.555922
D77A	-0.273092
D77C	-0.285275
D77=
D77E	-0.162805
D77F	-0.363805
D77G	-0.315726
D77H	-0.235313
D77I	-0.303123
D77K	-0.298009
D77L	-0.329248
D77M	-0.331166
D77N	-0.207074
D77P	-0.388456
D77Q	-0.271454
D77R	-0.26373
D77S	-0.258558
D77T	-0.245106
D77V	-0.30087
D77W	-0.372853
D77Y	-0.29953
E78A	-0.283293
E78C	-0.372818
E78D	-0.243683
E78=
E78F	-0.44768
E78G	-0.393372
E78H	-0.320654
E78I	-0.246015
E78K	-0.328478
E78L	-0.320028
E78M	-0.407252
E78N	-0.262379
E78P	-0.303505
E78Q	-0.278387
E78R	-0.359065
E78S	-0.303447
E78T	-0.337185
E78V	-0.356921
E78W	-0.477603
E78Y	-0.35232
E79A	-0.32491
E79C	-0.466898
E79D	-0.285558
E79=
E79F	-0.670996
E79G	-0.519302
E79H	-0.371802
E79I	-0.571241
E79K	-0.468171
E79L	-0.546545
E79M	-0.630198
E79N	-0.385575
E79P	-0.653882
E79Q	-0.403669
E79R	-0.51643
E79S	-0.406406
E79T	-0.422651
E79V	-0.398892
E79W	-0.666551
E79Y	-0.572591
S80A	-0.39376
S80C	-0.302433
S80D	-0.267139
S80E	-0.40446
S80F	-0.560299
S80G	-0.533464
S80H	-0.392794
S80I	-0.515721
S80K	-0.550757
S80L	-0.464728
S80M	-0.610664
S80N	-0.264764
S80P	-0.673115
S80Q	-0.410447
S80R	-0.462184
S80=
S80T	-0.431553
S80V	-0.517223
S80W	-0.957572
S80Y	-0.485051
K81A	-1.13086
K81C	-1.30646
K81D	-0.968796
K81E	-0.640233
K81F	-1.63301
K81G	-1.25594
K81H	-1.25207
K81I	-1.41504
K81=
K81L	-1.30576
K81M	-1.36501
K81N	-1.00414
K81P	-1.35128
K81Q	-0.700598
K81R	-0.946101
K81S	-0.997181
K81T	-0.834131
K81V	-1.2061
K81W	-1.65848
K81Y	-1.28163
D82A	-0.542527
D82C	-0.552891
D82=
D82E	-0.316738
D82F	-0.660119
D82G	-0.353997
D82H	-0.43316
D82I	-0.587982
D82K	-0.447836
D82L	-0.613258
D82M	-0.737767
D82N	-0.345551
D82P	-0.674422
D82Q	-0.446011
D82R	-0.512075
D82S	-0.495566
D82T	-0.52946
D82V	-0.597146
D82W	-1.07475
D82Y	-0.732411
Y83A	-1.28341
Y83C	-1.14179
Y83D	-1.18439
Y83E	-1.20485
Y83F	-0.747804
Y83G	-1.76447
Y83H	-0.983681
Y83I	-1.28602
Y83K	-1.33312
Y83L	-1.39506
Y83M	-1.51002
Y83N	-0.80568
Y83P	-1.57254
Y83Q	-1.17616
Y83R	-1.47997
Y83S	-1.17382
Y83T	-1.11527
Y83V	-1.36092
Y83W	-0.888803
Y83=
L84A	-1.40932
L84C	-1.34244
L84D	-1.73001
L84E	-2.0046
L84F	-1.49331
L84G	-2.1099
L84H	-1.90704
L84I	-0.66763
L84K	-1.93256
L84=
L84M	-0.676257
L84N	-2.76489
L84P	-2.17747
L84Q	-2.16794
L84R	-1.94382
L84S	-1.32534
L84T	-1.36733
L84V	-0.726158
L84W	-1.5757
L84Y	-1.53962
S85A	-1.18892
S85C	-1.54797
S85D	-1.86441
S85E	-1.93127
S85F	-2.17089
S85G	-1.63768
S85H	-2.17134
S85I	-2.00695
S85K	-1.77958
S85L	-2.06904
S85M	-2.46847
S85N	-1.90713
S85P	-2.78682
S85Q	-1.86009
S85R	-2.17434
S85=
S85T	-1.44871
S85V	-1.96655
S85W	-2.69891
S85Y	-2.07375
L86A	-1.90753
L86C	-1.8033
L86D	-2.44365
L86E	-2.39926
L86F	-1.35028
L86G	-2.71437
L86H	-2.43177
L86I	-0.985502
L86K	-3.9385
L86=
L86M	-1.11995
L86N	-3.15394
L86P	-2.57658
L86Q	-3.17052
L86R	-3.9385
L86S	-2.11651
L86T	-1.80587
L86V	-1.00267
L86W	-3.02101
L86Y	-2.06825
Y87A	-1.485
Y87C	-1.4326
Y87D	-1.41535
Y87E	-1.37183
Y87F	-0.722425
Y87G	-1.86607
Y87H	-1.09511
Y87I	-1.61289
Y87K	-1.51179
Y87L	-1.4342
Y87M	-1.59705
Y87N	-1.42308
Y87P	-2.33478
Y87Q	-1.32541
Y87R	-1.52977
Y87S	-1.2364
Y87T	-1.04448
Y87V	-1.58215
Y87W	-1.13274
Y87=
L88A	-2.3548
L88C	-2.5062
L88D	-4.30902
L88E	-4.30902
L88F	-1.82579
L88G	-3.52676
L88H	-4.30902
L88I	-1.33811
L88K	-2.97254
L88=
L88M	-1.58343
L88N	-3.03785
L88P	-3.45292
L88Q	-2.86693
L88R	-2.68861
L88S	-2.74772
L88T	-2.64312
L88V	-1.39584
L88W	-2.69765
L88Y	-2.64297
L89A	-0.408802
L89C	-0.455616
L89D	-0.41564
L89E	-0.254942
L89F	-0.42929
L89G	-0.679861
L89H	-0.255487
L89I	-0.283485
L89K	-0.44341
L89=
L89M	-0.44385
L89N	-0.256092
L89P	-0.911375
L89Q	-0.377249
L89R	-0.404298
L89S	-0.34434
L89T	-0.440727
L89V	-0.316996
L89W	-0.530083
L89Y	-0.379261
L90A	-1.61645
L90C	-1.71418
L90D	-2.26933
L90E	-2.98051
L90F	-1.68771
L90G	-2.53893
L90H	-1.7752
L90I	-1.30129
L90K	-1.62429
L90=
L90M	-0.993293
L90N	-1.68737
L90P	-1.96549
L90Q	-1.72954
L90R	-1.63241
L90S	-1.63363
L90T	-1.71389
L90V	-1.24728
L90W	-1.88624
L90Y	-1.8108
V91A	-0.81619
V91C	-0.741817
V91D	-0.742005
V91E	-0.661211
V91F	-0.950753
V91G	-1.1238
V91H	-0.781277
V91I	-0.431049
V91K	-0.718348
V91L	-0.526288
V91M	-0.652569
V91N	-0.681252
V91P	-1.07467
V91Q	-0.721498
V91R	-0.807363
V91S	-0.68182
V91T	-0.735036
V91=
V91W	-1.2405
V91Y	-1.00922
S92A	-0.53525
S92C	-0.527359
S92D	-0.615987
S92E	-0.553849
S92F	-0.883957
S92G	-0.7536
S92H	-0.62606
S92I	-0.901767
S92K	-0.590519
S92L	-0.770421
S92M	-0.856016
S92N	-0.536419
S92P	-0.750604
S92Q	-0.542382
S92R	-0.716101
S92=
S92T	-0.5769
S92V	-0.85526
S92W	-1.45996
S92Y	-0.861669
C93A	-0.426302
C93=
C93D	-0.483486
C93E	-0.522969
C93F	-0.636493
C93G	-0.473201
C93H	-0.471233
C93I	-0.569609
C93K	-0.610065
C93L	-0.559355
C93M	-0.605167
C93N	-0.510084
C93P	-0.695308
C93Q	-0.52971
C93R	-0.594658
C93S	-0.316949
C93T	-0.453591
C93V	-0.577564
C93W	-0.702388
C93Y	-0.585357
P94A	-0.723149
P94C	-0.969054
P94D	-0.411879
P94E	-0.595604
P94F	-1.26983
P94G	-0.948943
P94H	-0.824077
P94I	-0.846458
P94K	-0.64804
P94L	-0.856105
P94M	-1.07781
P94N	-0.476055
P94=
P94Q	-0.686202
P94R	-0.649841
P94S	-0.740786
P94T	-0.459106
P94V	-0.847878
P94W	-1.23268
P94Y	-1.05802
K95A	-0.443744
K95C	-0.603542
K95D	-0.390386
K95E	-0.355142
K95F	-0.87806
K95G	-0.700364
K95H	-0.511879
K95I	-0.697925
K95=
K95L	-0.675961
K95M	-0.801346
K95N	-0.540738
K95P	-0.831763
K95Q	-0.554752
K95R	-0.568835
K95S	-0.546253
K95T	-0.56356
K95V	-0.744722
K95W	-0.922666
K95Y	-0.775418
S96A	-0.560032
S96C	-0.678652
S96D	-0.61027
S96E	-0.445362
S96F	-0.878594
S96G	-0.761988
S96H	-0.602777
S96I	-0.732338
S96K	-0.683418
S96L	-0.675624
S96M	-0.8424
S96N	-0.652831
S96P	-0.704626
S96Q	-0.584807
S96R	-0.678486
S96=
S96T	-0.407465
S96V	-0.761754
S96W	-1.02338
S96Y	-0.899381
E97A	-0.774572
E97C	-1.206
E97D	-0.940664
E97=
E97F	-1.46331
E97G	-0.958016
E97H	-1.07186
E97I	-1.1563
E97K	-0.897258
E97L	-1.32418
E97M	-1.25294
E97N	-0.881611
E97P	-1.09635
E97Q	-0.967565
E97R	-1.02054
E97S	-1.0184
E97T	-1.01373
E97V	-0.98744
E97W	-1.81791
E97Y	-1.31473
V98A	-1.60109
V98C	-1.9065
V98D	-1.94944
V98E	-2.00725
V98F	-1.86051
V98G	-2.76891
V98H	-1.93677
V98I	-0.847374
V98K	-2.12262
V98L	-1.29333
V98M	-1.40063
V98N	-1.92468
V98P	-2.41259
V98Q	-1.98539
V98R	-2.05231
V98S	-1.72999
V98T	-1.69062
V98=
V98W	-3.21321
V98Y	-1.9637
R99A	-0.53965
R99C	-0.58813
R99D	-0.573991
R99E	-0.462047
R99F	-0.682064
R99G	-0.805245
R99H	-0.487276
R99I	-0.52774
R99K	-0.308615
R99L	-0.604966
R99M	-0.624045
R99N	-0.372332
R99P	-0.52579
R99Q	-0.439659
R99=
R99S	-0.511535
R99T	-0.509549
R99V	-0.563573
R99W	-0.663239
R99Y	-0.66528
A100=
A100C	-1.37866
A100D	-2.71564
A100E	-2.26853
A100F	-1.77764
A100G	-2.03765
A100H	-2.42787
A100I	-1.37095
A100K	-2.36144
A100L	-1.37369
A100M	-1.38021
A100N	-2.62025
A100P	-2.82492
A100Q	-2.15527
A100R	-2.42282
A100S	-1.3354
A100T	-1.27089
A100V	-0.944245
A100W	-2.1136
[truncated: 5,481 more rows]
